# Supplementary material for: Genomic Prediction of Resistance to Pasteurellosis in Gilthead Sea Bream (Sparus aurata) Using 2b-RAD Sequencing
Source: G3 (Bethesda). 2016 Sep 20;6(11):3693–700. doi: 10.1534/g3.116.035220 (PMC5100868; doi:10.1534/g3.116.035220)
Supplement: Supplemental Material [file supp_g3.116.035220_TableS1.txt]

Id	Family	Surviving_days	Overall_survival
Sa02G09	1	15	0
Sa02H10	1	15	0
Sa03B02	1	5	0
Sa06G06	1	12	0
Sa07C06	1	8	0
Sa09B02	1	6	0
Sa14C07	1	20	1
Sa14F09	1	20	1
Sa03C05	2	5	0
Sa03D01	2	5	0
Sa04F05	2	13	0
Sa05F05	2	7	0
Sa13B02	2	11	0
Sa16G02	2	7	0
Sa21C08	2	4	0
Sa02C04	3	15	0
Sa16A10	3	7	0
Sa17D02	3	11	0
Sa17H06	3	11	0
Sa04A08	4	13	0
Sa04C01	4	13	0
Sa10C09	4	8	0
Sa10D07	4	8	0
Sa10E12	4	8	0
Sa10H03	4	8	0
Sa11E11	4	9	0
Sa15B06	4	14	0
Sa16G03	4	7	0
Sa17E10	4	11	0
Sa03H12	5	5	0
Sa04G11	5	13	0
Sa17G05	5	11	0
Sa03D09	6	5	0
Sa05G03	6	7	0
Sa06C10	6	12	0
Sa02A11	7	15	0
Sa02D08	7	15	0
Sa02D09	7	15	0
Sa02G01	7	15	0
Sa02H12	7	15	0
Sa03A06	7	5	0
Sa03G04	7	5	0
Sa04E11	7	13	0
Sa06A09	7	12	0
Sa06B01	7	12	0
Sa06C06	7	12	0
Sa06H03	7	12	0
Sa07B11	7	8	0
Sa07E03	7	8	0
Sa08D10	7	4	0
Sa09D04	7	6	0
Sa09E03	7	6	0
Sa09E07	7	6	0
Sa09F04	7	6	0
Sa09G09	7	6	0
Sa10E01	7	8	0
Sa10F11	7	8	0
Sa10G08	7	8	0
Sa10G10	7	8	0
Sa11C03	7	9	0
Sa11C04	7	9	0
Sa11C06	7	9	0
Sa11F04	7	9	0
Sa11F11	7	9	0
Sa11G06	7	9	0
Sa11H02	7	9	0
Sa12D10	7	10	0
Sa12E12	7	10	0
Sa13B05	7	11	0
Sa13C02	7	11	0
Sa13C05	7	11	0
Sa14C04	7	20	1
Sa14E09	7	20	1
Sa14G09	7	20	1
Sa14G11	7	18	0
Sa14G12	7	18	0
Sa15C02	7	14	0
Sa16A02	7	7	0
Sa16B04	7	7	0
Sa16H07	7	7	0
Sa17A07	7	11	0
Sa17G01	7	11	0
Sa17H11	7	11	0
Sa03C07	8	5	0
Sa04D12	8	13	0
Sa07F11	8	8	0
Sa08C07	8	4	0
Sa08D03	8	4	0
Sa09C05	8	6	0
Sa16C09	8	7	0
Sa21B05	8	4	0
Sa02G11	9	15	0
Sa03F03	9	5	0
Sa04H01	9	13	0
Sa06F04	9	12	0
Sa07F05	9	8	0
Sa09H07	9	6	0
Sa12A09	9	10	0
Sa12A10	9	10	0
Sa12C02	9	10	0
Sa12C10	9	10	0
Sa03B01	10	5	0
Sa03G01	10	5	0
Sa03H08	10	5	0
Sa05D02	10	7	0
Sa06E08	10	12	0
Sa09F01	10	6	0
Sa11D04	10	9	0
Sa11D05	10	9	0
Sa15C09	10	12	0
Sa16F01	10	7	0
Sa17E05	10	11	0
Sa17G06	10	11	0
Sa17G07	10	11	0
Sa02B04	11	15	0
Sa03B07	11	5	0
Sa11B07	11	9	0
Sa13F10	11	11	0
Sa14E11	11	18	0
Sa16E06	11	7	0
Sa17G09	11	11	0
Sa15F07	12	14	0
Sa16C04	12	7	0
Sa16C12	12	7	0
Sa03E11	13	5	0
Sa06C04	13	12	0
Sa07C03	13	8	0
Sa07D06	13	8	0
Sa09D09	13	6	0
Sa11A07	13	9	0
Sa11G12	13	9	0
Sa12H10	13	10	0
Sa14B07	13	20	1
Sa17D05	13	11	0
Sa01C09	14	17	0
Sa02H03	14	15	0
Sa04E09	14	13	0
Sa09E11	14	6	0
Sa11E12	14	9	0
Sa15D07	14	14	0
Sa17A05	14	11	0
Sa17A06	14	11	0
Sa01F09	15	17	0
Sa03E05	15	5	0
Sa04E04	15	13	0
Sa04G08	15	13	0
Sa06B05	15	12	0
Sa07G12	15	8	0
Sa08D06	15	4	0
Sa09F02	15	6	0
Sa11E03	15	9	0
Sa11H08	15	9	0
Sa13E06	15	11	0
Sa13H05	15	11	0
Sa14A06	15	20	1
Sa14D07	15	20	1
Sa14D08	15	20	1
Sa14G02	15	20	1
Sa15E01	15	14	0
Sa15G02	15	14	0
Sa18C03	15	13	0
Sa18H01	15	13	0
Sa01D08	16	17	0
Sa03E08	16	5	0
Sa05B09	16	7	0
Sa15G08	16	14	0
Sa01F07	17	17	0
Sa02D10	17	15	0
Sa03C12	17	5	0
Sa03D02	17	5	0
Sa03G11	17	5	0
Sa06E06	17	12	0
Sa07A11	17	8	0
Sa08G05	17	4	0
Sa09G04	17	6	0
Sa10C04	17	8	0
Sa10E02	17	8	0
Sa10F10	17	8	0
Sa12A08	17	10	0
Sa13E03	17	11	0
Sa17D10	17	11	0
Sa01C11	18	19	0
Sa01D11	18	19	0
Sa01E03	18	17	0
Sa01H03	18	17	0
Sa01H05	18	17	0
Sa02B11	18	15	0
Sa02H11	18	15	0
Sa03B08	18	5	0
Sa03C03	18	5	0
Sa03D12	18	5	0
Sa03F04	18	5	0
Sa03F06	18	5	0
Sa03F09	18	5	0
Sa03H04	18	5	0
Sa04A02	18	13	0
Sa04A05	18	13	0
Sa04B04	18	13	0
Sa04B08	18	13	0
Sa04C05	18	13	0
Sa04C10	18	13	0
Sa04C11	18	13	0
Sa04D04	18	13	0
Sa04D06	18	13	0
Sa04E02	18	13	0
Sa04H02	18	13	0
Sa04H04	18	13	0
Sa05A11	18	7	0
Sa05B05	18	7	0
Sa05C02	18	7	0
Sa05C11	18	7	0
Sa05D03	18	7	0
Sa05D06	18	7	0
Sa05D08	18	7	0
Sa05E02	18	7	0
Sa05E08	18	7	0
Sa05G02	18	7	0
Sa06A01	18	12	0
Sa06B11	18	12	0
Sa06C09	18	12	0
Sa06D09	18	12	0
Sa06F07	18	12	0
Sa07A01	18	8	0
Sa07B07	18	8	0
Sa07C11	18	8	0
Sa07E05	18	8	0
Sa07F02	18	8	0
Sa07F04	18	8	0
Sa07G01	18	8	0
Sa09A09	18	6	0
Sa09B12	18	6	0
Sa09C03	18	6	0
Sa09D01	18	6	0
Sa09F05	18	6	0
Sa09F11	18	6	0
Sa09H04	18	6	0
Sa09H12	18	6	0
Sa10B02	18	8	0
Sa10E08	18	8	0
Sa10G07	18	8	0
Sa11A03	18	9	0
Sa11D07	18	9	0
Sa11F06	18	9	0
Sa11F07	18	9	0
Sa11H12	18	9	0
Sa12A11	18	10	0
Sa12B03	18	10	0
Sa12B04	18	10	0
Sa12B12	18	10	0
Sa12D01	18	10	0
Sa12E09	18	10	0
Sa12E10	18	10	0
Sa12G03	18	10	0
Sa12G07	18	10	0
Sa12G08	18	10	0
Sa13A04	18	11	0
Sa13A05	18	11	0
Sa13A10	18	11	0
Sa13B04	18	11	0
Sa13D04	18	11	0
Sa13D09	18	11	0
Sa13D12	18	11	0
Sa13G02	18	11	0
Sa13H11	18	11	0
Sa14A01	18	20	1
Sa14B08	18	20	1
Sa14C10	18	20	1
Sa14D02	18	20	1
Sa14D05	18	20	1
Sa14D11	18	18	0
Sa14D12	18	18	0
Sa14E04	18	20	1
Sa14E08	18	20	1
Sa14E10	18	18	0
Sa14F04	18	20	1
Sa15A12	18	12	0
Sa15E06	18	14	0
Sa15F08	18	14	0
Sa15G03	18	14	0
Sa15H01	18	14	0
Sa16A05	18	7	0
Sa16C05	18	7	0
Sa16D04	18	7	0
Sa16E09	18	7	0
Sa16G04	18	7	0
Sa16H02	18	7	0
Sa17B01	18	11	0
Sa17B08	18	11	0
Sa17B11	18	11	0
Sa17D09	18	11	0
Sa17F06	18	11	0
Sa21B07	18	4	0
Sa21E12	18	15	0
Sa21F06	18	4	0
Sa21G12	18	15	0
Sa01G10	19	19	0
Sa02B09	19	15	0
Sa02C05	19	15	0
Sa03B10	19	5	0
Sa03F02	19	5	0
Sa03G10	19	5	0
Sa04B11	19	13	0
Sa06B07	19	12	0
Sa06E07	19	12	0
Sa08G04	19	4	0
Sa09C01	19	6	0
Sa09D03	19	6	0
Sa09E08	19	6	0
Sa10A05	19	8	0
Sa10F09	19	8	0
Sa12C11	19	10	0
Sa12E03	19	10	0
Sa13E09	19	11	0
Sa13F12	19	11	0
Sa13G10	19	11	0
Sa15D01	19	14	0
Sa15G10	19	12	0
Sa16H01	19	7	0
Sa17C05	19	11	0
Sa01C12	20	19	0
Sa03B11	20	5	0
Sa03D04	20	5	0
Sa03D07	20	5	0
Sa03D08	20	5	0
Sa04C02	20	13	0
Sa07C07	20	8	0
Sa10D12	20	8	0
Sa10F12	20	8	0
Sa12F07	20	10	0
Sa13A08	20	11	0
Sa13C01	20	11	0
Sa13H06	20	11	0
Sa14A04	20	20	1
Sa14F10	20	18	0
Sa15A06	20	14	0
Sa17B02	20	11	0
Sa21E09	20	4	0
Sa01A08	21	17	0
Sa01D04	21	17	0
Sa03D05	21	5	0
Sa03D11	21	5	0
Sa06B04	21	12	0
Sa07E12	21	8	0
Sa08E09	21	4	0
Sa08G02	21	4	0
Sa09A03	21	6	0
Sa15F12	21	12	0
Sa15H11	21	12	0
Sa17E03	21	11	0
Sa21G08	21	4	0
Sa04B10	22	13	0
Sa05E07	22	7	0
Sa10C06	22	8	0
Sa10E07	22	8	0
Sa12H06	22	10	0
Sa13G01	22	11	0
Sa15B11	22	12	0
Sa15D09	22	12	0
Sa16A09	22	7	0
Sa16C06	22	7	0
Sa16F04	22	7	0
Sa21D05	22	4	0
Sa21G09	22	4	0
Sa01B02	23	17	0
Sa01E12	23	19	0
Sa04B01	23	13	0
Sa04C12	23	13	0
Sa04E06	23	13	0
Sa06D06	23	12	0
Sa06G08	23	12	0
Sa06H07	23	12	0
Sa10B07	23	8	0
Sa11E04	23	9	0
Sa11G02	23	9	0
Sa13A06	23	11	0
Sa13E01	23	11	0
Sa14A07	23	20	1
Sa16B03	23	7	0
Sa16C11	23	7	0
Sa16H06	23	7	0
Sa16H12	23	7	0
Sa17B05	23	11	0
Sa06F02	24	12	0
Sa09E09	24	6	0
Sa13C04	24	11	0
Sa17B07	24	11	0
Sa17B12	24	11	0
Sa17C07	24	11	0
Sa05B02	25	7	0
Sa17B09	25	11	0
Sa18H02	25	13	0
Sa03B05	26	5	0
Sa03C06	26	5	0
Sa06A02	26	12	0
Sa10C03	26	8	0
Sa10D05	26	8	0
Sa12B11	26	10	0
Sa16H11	26	7	0
Sa17E11	26	11	0
Sa17G11	26	11	0
Sa01C01	27	17	0
Sa01H02	27	17	0
Sa02E08	27	15	0
Sa02F10	27	15	0
Sa04C04	27	13	0
Sa04H08	27	13	0
Sa06C01	27	12	0
Sa07G04	27	8	0
Sa09E04	27	6	0
Sa10A08	27	8	0
Sa10H08	27	8	0
Sa11B09	27	9	0
Sa12A05	27	10	0
Sa12E07	27	10	0
Sa14B06	27	20	1
Sa14D04	27	20	1
Sa14G07	27	20	1
Sa15H08	27	14	0
Sa16C03	27	7	0
Sa16H04	27	7	0
Sa17D07	27	11	0
Sa21C12	27	15	0
Sa21E06	27	4	0
Sa09H06	28	6	0
Sa10H04	28	8	0
Sa12C12	28	10	0
Sa15H02	28	14	0
Sa16D06	28	7	0
Sa02A04	29	15	0
Sa02E09	29	15	0
Sa02H01	29	15	0
Sa04F09	29	13	0
Sa05B11	29	7	0
Sa05C09	29	7	0
Sa05E01	29	7	0
Sa06E03	29	12	0
Sa06F01	29	12	0
Sa07D07	29	8	0
Sa13F02	29	11	0
Sa14A09	29	20	1
Sa14C03	29	20	1
Sa14F11	29	18	0
Sa15C06	29	14	0
Sa15E10	29	12	0
Sa17G02	29	11	0
Sa04A11	30	13	0
Sa05B07	30	7	0
Sa06C05	30	12	0
Sa06H04	30	12	0
Sa07B02	30	8	0
Sa07C04	30	8	0
Sa07G03	30	8	0
Sa07H06	30	8	0
Sa11B10	30	9	0
Sa11C07	30	9	0
Sa11C12	30	9	0
Sa11F03	30	9	0
Sa11F12	30	9	0
Sa13D05	30	11	0
Sa13E10	30	11	0
Sa13E11	30	11	0
Sa13F07	30	11	0
Sa13G07	30	11	0
Sa13H10	30	11	0
Sa15A11	30	12	0
Sa17F01	30	11	0
Sa02D04	31	15	0
Sa05D12	31	7	0
Sa05G01	31	7	0
Sa05G04	31	7	0
Sa06E02	31	12	0
Sa06F09	31	12	0
Sa06G02	31	12	0
Sa06H11	31	12	0
Sa07A03	31	8	0
Sa07C08	31	8	0
Sa07D05	31	8	0
Sa07H02	31	8	0
Sa09A11	31	6	0
Sa09G02	31	6	0
Sa10D02	31	8	0
Sa11A01	31	9	0
Sa11A02	31	9	0
Sa11H03	31	9	0
Sa11H04	31	9	0
Sa12B08	31	10	0
Sa12C03	31	10	0
Sa12F03	31	10	0
Sa12F06	31	10	0
Sa12H03	31	10	0
Sa13A01	31	11	0
Sa13H02	31	11	0
Sa14A12	31	18	0
Sa14B11	31	18	0
Sa14C05	31	20	1
Sa14E05	31	20	1
Sa14G03	31	20	1
Sa14H01	31	20	1
Sa14H12	31	18	0
Sa15A02	31	14	0
Sa15E07	31	14	0
Sa15F02	31	14	0
Sa15F06	31	14	0
Sa15G12	31	12	0
Sa16F05	31	7	0
Sa16G07	31	7	0
Sa17C12	31	11	0
Sa17D12	31	11	0
Sa17H07	31	11	0
Sa18B01	31	13	0
Sa18C02	31	13	0
Sa18D01	31	13	0
Sa21H12	31	15	0
Sa02D02	32	15	0
Sa03A02	32	5	0
Sa03A08	32	5	0
Sa04F02	32	13	0
Sa06G05	32	12	0
Sa06H09	32	12	0
Sa10B08	32	8	0
Sa11C02	32	9	0
Sa11E08	32	9	0
Sa12G06	32	10	0
Sa16C07	32	7	0
Sa17E04	32	11	0
Sa17G03	32	11	0
Sa18B05	32	13	0
Sa04D05	33	13	0
Sa13E04	33	11	0
Sa14B03	33	20	1
Sa14G10	33	18	0
Sa14H11	33	18	0
Sa16D10	33	7	0
Sa16F09	33	7	0
Sa17H05	33	11	0
Sa21H06	33	4	0
Sa01B05	34	17	0
Sa03A03	34	5	0
Sa12H01	34	10	0
Sa15C08	34	12	0
Sa15F03	34	14	0
Sa15G11	34	12	0
Sa17D03	34	11	0
Sa17F05	34	11	0
Sa21A06	34	4	0
Sa03E02	35	5	0
Sa09C08	35	6	0
Sa09D05	35	6	0
Sa10A09	35	8	0
Sa10H06	35	8	0
Sa12F02	35	10	0
Sa15C03	35	14	0
Sa01E08	36	17	0
Sa02B02	36	15	0
Sa02D03	36	15	0
Sa03D03	36	5	0
Sa03D10	36	5	0
Sa03F11	36	5	0
Sa04F01	36	13	0
Sa09A01	36	6	0
Sa09B08	36	6	0
Sa09G11	36	6	0
Sa10B04	36	8	0
Sa10E06	36	8	0
Sa12F05	36	10	0
Sa13F09	36	11	0
Sa15A08	36	12	0
Sa15B07	36	14	0
Sa15D03	36	14	0
Sa16B08	36	7	0
Sa16B11	36	7	0
Sa05G08	37	7	0
Sa06H08	37	12	0
Sa08G06	37	4	0
Sa11A04	37	9	0
Sa15B09	37	12	0
Sa15F11	37	12	0
Sa01F10	38	19	0
Sa02C03	38	15	0
Sa06D08	38	12	0
Sa08A06	38	4	0
Sa09B05	38	6	0
Sa09E10	38	6	0
Sa09G08	38	6	0
Sa10A07	38	8	0
Sa10B12	38	7	0
Sa10E05	38	8	0
Sa10E09	38	8	0
Sa10E11	38	8	0
Sa11D11	38	9	0
Sa11G04	38	9	0
Sa14D06	38	20	1
Sa15B08	38	12	0
Sa16A03	38	7	0
Sa16D11	38	7	0
Sa21C07	38	4	0
Sa08G03	39	4	0
Sa17C06	39	11	0
Sa21G11	39	4	0
Sa03A12	40	5	0
Sa12B07	40	10	0
Sa13B03	40	11	0
Sa14F06	40	20	1
Sa15B02	40	14	0
Sa15D08	40	12	0
Sa18A02	40	13	0
Sa18G02	40	13	0
Sa02A07	41	15	0
Sa07C01	41	8	0
Sa07G11	41	8	0
Sa08H11	41	4	0
Sa09A02	41	6	0
Sa11B12	41	9	0
Sa17F10	41	11	0
Sa03G03	42	5	0
Sa09C04	42	6	0
Sa11G05	42	9	0
Sa02A10	43	15	0
Sa03F10	43	5	0
Sa06F06	43	12	0
Sa11D01	43	9	0
Sa01H07	44	17	0
Sa09H05	44	6	0
Sa11B05	44	9	0
Sa11D10	44	9	0
Sa09A04	45	6	0
Sa10B11	45	8	0
Sa13F04	45	11	0
Sa07H04	46	8	0
Sa12D02	46	10	0
Sa16A11	46	7	0
Sa13C08	47	11	0
Sa17G08	47	11	0
Sa03A07	48	5	0
Sa08C05	48	4	0
Sa11E10	48	9	0
Sa07E04	49	8	0
Sa07F07	49	8	0
Sa08A07	49	4	0
Sa09D06	49	6	0
Sa12D12	49	10	0
Sa15E09	49	12	0
Sa21C10	49	4	0
Sa02A12	50	15	0
Sa03E09	50	5	0
Sa14G08	50	20	1
Sa17B10	50	11	0
Sa03A11	51	5	0
Sa05D11	51	7	0
Sa05E05	51	7	0
Sa14B09	51	20	1
Sa15G07	51	14	0
Sa03G12	52	5	0
Sa16E11	52	7	0
Sa17C03	52	11	0
Sa17C08	52	11	0
Sa21G10	52	4	0
Sa05H06	53	7	0
Sa10C02	53	8	0
Sa14B05	53	20	1
Sa17H08	53	11	0
Sa03H03	54	5	0
Sa05B12	54	7	0
Sa09C09	54	6	0
Sa17A04	54	11	0
Sa02C07	55	15	0
Sa15H03	55	14	0
Sa17F12	55	11	0
Sa21B12	55	15	0
Sa01E11	56	19	0
Sa02F03	56	15	0
Sa03E06	56	5	0
Sa06G04	56	12	0
Sa06H05	56	12	0
Sa13C07	56	11	0
Sa13G08	56	11	0
Sa14B10	56	20	1
Sa17E02	56	11	0
Sa17E12	56	11	0
Sa02F12	57	15	0
Sa10H11	57	8	0
Sa11E01	57	9	0
Sa13E07	57	11	0
Sa17A02	57	11	0
Sa18B03	57	13	0
Sa21C05	57	4	0
Sa07A02	58	8	0
Sa09B07	58	6	0
Sa09F10	58	6	0
Sa02C08	59	15	0
Sa05G06	59	7	0
Sa07F10	59	8	0
Sa09G10	59	6	0
Sa11A05	59	9	0
Sa12C09	59	10	0
Sa12E05	59	10	0
Sa12H05	59	10	0
Sa15D10	59	12	0
Sa16B09	59	7	0
Sa17C09	59	11	0
Sa17C11	59	11	0
Sa09H02	60	6	0
Sa10B03	60	8	0
Sa13C09	60	11	0
Sa13E02	60	11	0
Sa18A04	60	13	0
Sa01C07	61	17	0
Sa02E04	61	15	0
Sa02F07	61	15	0
Sa03F08	61	5	0
Sa03H07	61	5	0
Sa04D01	61	13	0
Sa06A04	61	12	0
Sa09H10	61	6	0
Sa11B03	61	9	0
Sa11G09	61	9	0
Sa15B03	61	14	0
Sa17C02	61	11	0
Sa17E01	61	11	0
Sa17E08	61	11	0
Sa02D07	62	15	0
Sa12G02	62	10	0
Sa15C12	62	12	0
Sa16G11	62	7	0
Sa18G05	62	13	0
Sa01C08	63	17	0
Sa05G05	63	7	0
Sa17F09	63	11	0
Sa04B07	64	13	0
Sa04F10	64	13	0
Sa05A02	64	7	0
Sa05A08	64	7	0
Sa05H01	64	7	0
Sa06G09	64	12	0
Sa09C02	64	6	0
Sa09D08	64	6	0
Sa10G12	64	8	0
Sa11B11	64	9	0
Sa11H07	64	9	0
Sa12A07	64	10	0
Sa12F10	64	10	0
Sa13H03	64	11	0
Sa01F04	65	17	0
Sa09B01	65	6	0
Sa10G01	65	8	0
Sa17F08	65	11	0
Sa02E03	66	15	0
Sa02F06	66	15	0
Sa03F12	66	5	0
Sa13D03	66	11	0
Sa14F12	66	18	0
Sa18B04	66	13	0
Sa18F04	66	13	0
Sa05G10	67	7	0
Sa15A09	67	12	0
Sa09A07	68	6	0
Sa09D07	68	6	0
Sa21B06	68	4	0
Sa06A08	69	12	0
Sa15A03	69	14	0
Sa05B06	70	7	0
Sa05F01	70	7	0
Sa09B04	70	6	0
Sa18B02	70	13	0
Sa02H07	71	15	0
Sa03H05	71	5	0
Sa10F08	71	8	0
Sa11B06	71	9	0
Sa15C04	71	14	0
Sa02E11	72	15	0
Sa05D05	72	7	0
Sa12F08	72	10	0
Sa14H05	72	20	1
Sa21A08	72	4	0
Sa06F03	73	12	0
Sa16G10	73	7	0
Sa17H12	73	11	0
