# Supplementary material for: Genomic Prediction of Resistance to Pasteurellosis in Gilthead Sea Bream (Sparus aurata) Using 2b-RAD Sequencing
Source: G3 (Bethesda). 2016 Sep 20;6(11):3693–700. doi: 10.1534/g3.116.035220 (PMC5100868; doi:10.1534/g3.116.035220)
Supplement: Supplemental Material [file supp_g3.116.035220_TableS2.txt]

Id	Sire	Dam
Sa02G09	Sa18F08	Sa18A06
Sa02H10	Sa18F08	Sa18A06
Sa03B02	Sa18F08	Sa18A06
Sa06G06	Sa18F08	Sa18A06
Sa07C06	Sa18F08	Sa18A06
Sa09B02	Sa18F08	Sa18A06
Sa14C07	Sa18F08	Sa18A06
Sa14F09	Sa18F08	Sa18A06
Sa03C05	Sa18G12	Sa18A06
Sa03D01	Sa18G12	Sa18A06
Sa04F05	Sa18G12	Sa18A06
Sa05F05	Sa18G12	Sa18A06
Sa13B02	Sa18G12	Sa18A06
Sa16G02	Sa18G12	Sa18A06
Sa21C08	Sa18G12	Sa18A06
Sa02C04	Sa18F08	Sa18A07
Sa16A10	Sa18F08	Sa18A07
Sa17D02	Sa18F08	Sa18A07
Sa17H06	Sa18F08	Sa18A07
Sa04A08	Sa18F08	Sa18A08
Sa04C01	Sa18F08	Sa18A08
Sa10C09	Sa18F08	Sa18A08
Sa10D07	Sa18F08	Sa18A08
Sa10E12	Sa18F08	Sa18A08
Sa10H03	Sa18F08	Sa18A08
Sa11E11	Sa18F08	Sa18A08
Sa15B06	Sa18F08	Sa18A08
Sa16G03	Sa18F08	Sa18A08
Sa17E10	Sa18F08	Sa18A08
Sa03H12	Sa18H07	Sa18A08
Sa04G11	Sa18H07	Sa18A08
Sa17G05	Sa18H07	Sa18A08
Sa03D09	Sa18E12	Sa18A09
Sa05G03	Sa18E12	Sa18A09
Sa06C10	Sa18E12	Sa18A09
Sa02A11	Sa18F08	Sa18A09
Sa02D08	Sa18F08	Sa18A09
Sa02D09	Sa18F08	Sa18A09
Sa02G01	Sa18F08	Sa18A09
Sa02H12	Sa18F08	Sa18A09
Sa03A06	Sa18F08	Sa18A09
Sa03G04	Sa18F08	Sa18A09
Sa04E11	Sa18F08	Sa18A09
Sa06A09	Sa18F08	Sa18A09
Sa06B01	Sa18F08	Sa18A09
Sa06C06	Sa18F08	Sa18A09
Sa06H03	Sa18F08	Sa18A09
Sa07B11	Sa18F08	Sa18A09
Sa07E03	Sa18F08	Sa18A09
Sa08D10	Sa18F08	Sa18A09
Sa09D04	Sa18F08	Sa18A09
Sa09E03	Sa18F08	Sa18A09
Sa09E07	Sa18F08	Sa18A09
Sa09F04	Sa18F08	Sa18A09
Sa09G09	Sa18F08	Sa18A09
Sa10E01	Sa18F08	Sa18A09
Sa10F11	Sa18F08	Sa18A09
Sa10G08	Sa18F08	Sa18A09
Sa10G10	Sa18F08	Sa18A09
Sa11C03	Sa18F08	Sa18A09
Sa11C04	Sa18F08	Sa18A09
Sa11C06	Sa18F08	Sa18A09
Sa11F04	Sa18F08	Sa18A09
Sa11F11	Sa18F08	Sa18A09
Sa11G06	Sa18F08	Sa18A09
Sa11H02	Sa18F08	Sa18A09
Sa12D10	Sa18F08	Sa18A09
Sa12E12	Sa18F08	Sa18A09
Sa13B05	Sa18F08	Sa18A09
Sa13C02	Sa18F08	Sa18A09
Sa13C05	Sa18F08	Sa18A09
Sa14C04	Sa18F08	Sa18A09
Sa14E09	Sa18F08	Sa18A09
Sa14G09	Sa18F08	Sa18A09
Sa14G11	Sa18F08	Sa18A09
Sa14G12	Sa18F08	Sa18A09
Sa15C02	Sa18F08	Sa18A09
Sa16A02	Sa18F08	Sa18A09
Sa16B04	Sa18F08	Sa18A09
Sa16H07	Sa18F08	Sa18A09
Sa17A07	Sa18F08	Sa18A09
Sa17G01	Sa18F08	Sa18A09
Sa17H11	Sa18F08	Sa18A09
Sa03C07	Sa18G12	Sa18A09
Sa04D12	Sa18G12	Sa18A09
Sa07F11	Sa18G12	Sa18A09
Sa08C07	Sa18G12	Sa18A09
Sa08D03	Sa18G12	Sa18A09
Sa09C05	Sa18G12	Sa18A09
Sa16C09	Sa18G12	Sa18A09
Sa21B05	Sa18G12	Sa18A09
Sa02G11	Sa18F08	Sa18A10
Sa03F03	Sa18F08	Sa18A10
Sa04H01	Sa18F08	Sa18A10
Sa06F04	Sa18F08	Sa18A10
Sa07F05	Sa18F08	Sa18A10
Sa09H07	Sa18F08	Sa18A10
Sa12A09	Sa18F08	Sa18A10
Sa12A10	Sa18F08	Sa18A10
Sa12C02	Sa18F08	Sa18A10
Sa12C10	Sa18F08	Sa18A10
Sa03B01	Sa18G12	Sa18A10
Sa03G01	Sa18G12	Sa18A10
Sa03H08	Sa18G12	Sa18A10
Sa05D02	Sa18G12	Sa18A10
Sa06E08	Sa18G12	Sa18A10
Sa09F01	Sa18G12	Sa18A10
Sa11D04	Sa18G12	Sa18A10
Sa11D05	Sa18G12	Sa18A10
Sa15C09	Sa18G12	Sa18A10
Sa16F01	Sa18G12	Sa18A10
Sa17E05	Sa18G12	Sa18A10
Sa17G06	Sa18G12	Sa18A10
Sa17G07	Sa18G12	Sa18A10
Sa02B04	Sa18B06	Sa18B08
Sa03B07	Sa18B06	Sa18B08
Sa11B07	Sa18B06	Sa18B08
Sa13F10	Sa18B06	Sa18B08
Sa14E11	Sa18B06	Sa18B08
Sa16E06	Sa18B06	Sa18B08
Sa17G09	Sa18B06	Sa18B08
Sa15F07	Sa18B06	Sa18E11
Sa16C04	Sa18B06	Sa18E11
Sa16C12	Sa18B06	Sa18E11
Sa03E11	Sa18B10	Sa18B08
Sa06C04	Sa18B10	Sa18B08
Sa07C03	Sa18B10	Sa18B08
Sa07D06	Sa18B10	Sa18B08
Sa09D09	Sa18B10	Sa18B08
Sa11A07	Sa18B10	Sa18B08
Sa11G12	Sa18B10	Sa18B08
Sa12H10	Sa18B10	Sa18B08
Sa14B07	Sa18B10	Sa18B08
Sa17D05	Sa18B10	Sa18B08
Sa01C09	Sa18C11	Sa18B08
Sa02H03	Sa18C11	Sa18B08
Sa04E09	Sa18C11	Sa18B08
Sa09E11	Sa18C11	Sa18B08
Sa11E12	Sa18C11	Sa18B08
Sa15D07	Sa18C11	Sa18B08
Sa17A05	Sa18C11	Sa18B08
Sa17A06	Sa18C11	Sa18B08
Sa01F09	Sa18D09	Sa18B08
Sa03E05	Sa18D09	Sa18B08
Sa04E04	Sa18D09	Sa18B08
Sa04G08	Sa18D09	Sa18B08
Sa06B05	Sa18D09	Sa18B08
Sa07G12	Sa18D09	Sa18B08
Sa08D06	Sa18D09	Sa18B08
Sa09F02	Sa18D09	Sa18B08
Sa11E03	Sa18D09	Sa18B08
Sa11H08	Sa18D09	Sa18B08
Sa13E06	Sa18D09	Sa18B08
Sa13H05	Sa18D09	Sa18B08
Sa14A06	Sa18D09	Sa18B08
Sa14D07	Sa18D09	Sa18B08
Sa14D08	Sa18D09	Sa18B08
Sa14G02	Sa18D09	Sa18B08
Sa15E01	Sa18D09	Sa18B08
Sa15G02	Sa18D09	Sa18B08
Sa18C03	Sa18D09	Sa18B08
Sa18H01	Sa18D09	Sa18B08
Sa01D08	Sa18D10	Sa18B08
Sa03E08	Sa18D10	Sa18B08
Sa05B09	Sa18D10	Sa18B08
Sa15G08	Sa18D10	Sa18B08
Sa01F07	Sa18D12	Sa18B08
Sa02D10	Sa18D12	Sa18B08
Sa03C12	Sa18D12	Sa18B08
Sa03D02	Sa18D12	Sa18B08
Sa03G11	Sa18D12	Sa18B08
Sa06E06	Sa18D12	Sa18B08
Sa07A11	Sa18D12	Sa18B08
Sa08G05	Sa18D12	Sa18B08
Sa09G04	Sa18D12	Sa18B08
Sa10C04	Sa18D12	Sa18B08
Sa10E02	Sa18D12	Sa18B08
Sa10F10	Sa18D12	Sa18B08
Sa12A08	Sa18D12	Sa18B08
Sa13E03	Sa18D12	Sa18B08
Sa17D10	Sa18D12	Sa18B08
Sa01C11	Sa18F08	Sa18B08
Sa01D11	Sa18F08	Sa18B08
Sa01E03	Sa18F08	Sa18B08
Sa01H03	Sa18F08	Sa18B08
Sa01H05	Sa18F08	Sa18B08
Sa02B11	Sa18F08	Sa18B08
Sa02H11	Sa18F08	Sa18B08
Sa03B08	Sa18F08	Sa18B08
Sa03C03	Sa18F08	Sa18B08
Sa03D12	Sa18F08	Sa18B08
Sa03F04	Sa18F08	Sa18B08
Sa03F06	Sa18F08	Sa18B08
Sa03F09	Sa18F08	Sa18B08
Sa03H04	Sa18F08	Sa18B08
Sa04A02	Sa18F08	Sa18B08
Sa04A05	Sa18F08	Sa18B08
Sa04B04	Sa18F08	Sa18B08
Sa04B08	Sa18F08	Sa18B08
Sa04C05	Sa18F08	Sa18B08
Sa04C10	Sa18F08	Sa18B08
Sa04C11	Sa18F08	Sa18B08
Sa04D04	Sa18F08	Sa18B08
Sa04D06	Sa18F08	Sa18B08
Sa04E02	Sa18F08	Sa18B08
Sa04H02	Sa18F08	Sa18B08
Sa04H04	Sa18F08	Sa18B08
Sa05A11	Sa18F08	Sa18B08
Sa05B05	Sa18F08	Sa18B08
Sa05C02	Sa18F08	Sa18B08
Sa05C11	Sa18F08	Sa18B08
Sa05D03	Sa18F08	Sa18B08
Sa05D06	Sa18F08	Sa18B08
Sa05D08	Sa18F08	Sa18B08
Sa05E02	Sa18F08	Sa18B08
Sa05E08	Sa18F08	Sa18B08
Sa05G02	Sa18F08	Sa18B08
Sa06A01	Sa18F08	Sa18B08
Sa06B11	Sa18F08	Sa18B08
Sa06C09	Sa18F08	Sa18B08
Sa06D09	Sa18F08	Sa18B08
Sa06F07	Sa18F08	Sa18B08
Sa07A01	Sa18F08	Sa18B08
Sa07B07	Sa18F08	Sa18B08
Sa07C11	Sa18F08	Sa18B08
Sa07E05	Sa18F08	Sa18B08
Sa07F02	Sa18F08	Sa18B08
Sa07F04	Sa18F08	Sa18B08
Sa07G01	Sa18F08	Sa18B08
Sa09A09	Sa18F08	Sa18B08
Sa09B12	Sa18F08	Sa18B08
Sa09C03	Sa18F08	Sa18B08
Sa09D01	Sa18F08	Sa18B08
Sa09F05	Sa18F08	Sa18B08
Sa09F11	Sa18F08	Sa18B08
Sa09H04	Sa18F08	Sa18B08
Sa09H12	Sa18F08	Sa18B08
Sa10B02	Sa18F08	Sa18B08
Sa10E08	Sa18F08	Sa18B08
Sa10G07	Sa18F08	Sa18B08
Sa11A03	Sa18F08	Sa18B08
Sa11D07	Sa18F08	Sa18B08
Sa11F06	Sa18F08	Sa18B08
Sa11F07	Sa18F08	Sa18B08
Sa11H12	Sa18F08	Sa18B08
Sa12A11	Sa18F08	Sa18B08
Sa12B03	Sa18F08	Sa18B08
Sa12B04	Sa18F08	Sa18B08
Sa12B12	Sa18F08	Sa18B08
Sa12D01	Sa18F08	Sa18B08
Sa12E09	Sa18F08	Sa18B08
Sa12E10	Sa18F08	Sa18B08
Sa12G03	Sa18F08	Sa18B08
Sa12G07	Sa18F08	Sa18B08
Sa12G08	Sa18F08	Sa18B08
Sa13A04	Sa18F08	Sa18B08
Sa13A05	Sa18F08	Sa18B08
Sa13A10	Sa18F08	Sa18B08
Sa13B04	Sa18F08	Sa18B08
Sa13D04	Sa18F08	Sa18B08
Sa13D09	Sa18F08	Sa18B08
Sa13D12	Sa18F08	Sa18B08
Sa13G02	Sa18F08	Sa18B08
Sa13H11	Sa18F08	Sa18B08
Sa14A01	Sa18F08	Sa18B08
Sa14B08	Sa18F08	Sa18B08
Sa14C10	Sa18F08	Sa18B08
Sa14D02	Sa18F08	Sa18B08
Sa14D05	Sa18F08	Sa18B08
Sa14D11	Sa18F08	Sa18B08
Sa14D12	Sa18F08	Sa18B08
Sa14E04	Sa18F08	Sa18B08
Sa14E08	Sa18F08	Sa18B08
Sa14E10	Sa18F08	Sa18B08
Sa14F04	Sa18F08	Sa18B08
Sa15A12	Sa18F08	Sa18B08
Sa15E06	Sa18F08	Sa18B08
Sa15F08	Sa18F08	Sa18B08
Sa15G03	Sa18F08	Sa18B08
Sa15H01	Sa18F08	Sa18B08
Sa16A05	Sa18F08	Sa18B08
Sa16C05	Sa18F08	Sa18B08
Sa16D04	Sa18F08	Sa18B08
Sa16E09	Sa18F08	Sa18B08
Sa16G04	Sa18F08	Sa18B08
Sa16H02	Sa18F08	Sa18B08
Sa17B01	Sa18F08	Sa18B08
Sa17B08	Sa18F08	Sa18B08
Sa17B11	Sa18F08	Sa18B08
Sa17D09	Sa18F08	Sa18B08
Sa17F06	Sa18F08	Sa18B08
Sa21B07	Sa18F08	Sa18B08
Sa21E12	Sa18F08	Sa18B08
Sa21F06	Sa18F08	Sa18B08
Sa21G12	Sa18F08	Sa18B08
Sa01G10	Sa18G12	Sa18B08
Sa02B09	Sa18G12	Sa18B08
Sa02C05	Sa18G12	Sa18B08
Sa03B10	Sa18G12	Sa18B08
Sa03F02	Sa18G12	Sa18B08
Sa03G10	Sa18G12	Sa18B08
Sa04B11	Sa18G12	Sa18B08
Sa06B07	Sa18G12	Sa18B08
Sa06E07	Sa18G12	Sa18B08
Sa08G04	Sa18G12	Sa18B08
Sa09C01	Sa18G12	Sa18B08
Sa09D03	Sa18G12	Sa18B08
Sa09E08	Sa18G12	Sa18B08
Sa10A05	Sa18G12	Sa18B08
Sa10F09	Sa18G12	Sa18B08
Sa12C11	Sa18G12	Sa18B08
Sa12E03	Sa18G12	Sa18B08
Sa13E09	Sa18G12	Sa18B08
Sa13F12	Sa18G12	Sa18B08
Sa13G10	Sa18G12	Sa18B08
Sa15D01	Sa18G12	Sa18B08
Sa15G10	Sa18G12	Sa18B08
Sa16H01	Sa18G12	Sa18B08
Sa17C05	Sa18G12	Sa18B08
Sa01C12	Sa18H07	Sa18B08
Sa03B11	Sa18H07	Sa18B08
Sa03D04	Sa18H07	Sa18B08
Sa03D07	Sa18H07	Sa18B08
Sa03D08	Sa18H07	Sa18B08
Sa04C02	Sa18H07	Sa18B08
Sa07C07	Sa18H07	Sa18B08
Sa10D12	Sa18H07	Sa18B08
Sa10F12	Sa18H07	Sa18B08
Sa12F07	Sa18H07	Sa18B08
Sa13A08	Sa18H07	Sa18B08
Sa13C01	Sa18H07	Sa18B08
Sa13H06	Sa18H07	Sa18B08
Sa14A04	Sa18H07	Sa18B08
Sa14F10	Sa18H07	Sa18B08
Sa15A06	Sa18H07	Sa18B08
Sa17B02	Sa18H07	Sa18B08
Sa21E09	Sa18H07	Sa18B08
Sa01D04	Sa18H09	Sa18B08
Sa03D05	Sa18H09	Sa18B08
Sa03D11	Sa18H09	Sa18B08
Sa06B04	Sa18H09	Sa18B08
Sa07E12	Sa18H09	Sa18B08
Sa08E09	Sa18H09	Sa18B08
Sa08G02	Sa18H09	Sa18B08
Sa09A03	Sa18H09	Sa18B08
Sa15F12	Sa18H09	Sa18B08
Sa15H11	Sa18H09	Sa18B08
Sa17E03	Sa18H09	Sa18B08
Sa21G08	Sa18H09	Sa18B08
Sa01A08	Sa18H09	Sa18B08
Sa04B10	Sa18H11	Sa18B08
Sa05E07	Sa18H11	Sa18B08
Sa10C06	Sa18H11	Sa18B08
Sa10E07	Sa18H11	Sa18B08
Sa12H06	Sa18H11	Sa18B08
Sa13G01	Sa18H11	Sa18B08
Sa15B11	Sa18H11	Sa18B08
Sa15D09	Sa18H11	Sa18B08
Sa16A09	Sa18H11	Sa18B08
Sa16C06	Sa18H11	Sa18B08
Sa16F04	Sa18H11	Sa18B08
Sa21D05	Sa18H11	Sa18B08
Sa21G09	Sa18H11	Sa18B08
Sa01B02	Sa18B09	Sa18E11
Sa01E12	Sa18B09	Sa18E11
Sa04B01	Sa18B09	Sa18E11
Sa04C12	Sa18B09	Sa18E11
Sa04E06	Sa18B09	Sa18E11
Sa06D06	Sa18B09	Sa18E11
Sa06G08	Sa18B09	Sa18E11
Sa06H07	Sa18B09	Sa18E11
Sa10B07	Sa18B09	Sa18E11
Sa11E04	Sa18B09	Sa18E11
Sa11G02	Sa18B09	Sa18E11
Sa13A06	Sa18B09	Sa18E11
Sa13E01	Sa18B09	Sa18E11
Sa14A07	Sa18B09	Sa18E11
Sa16B03	Sa18B09	Sa18E11
Sa16C11	Sa18B09	Sa18E11
Sa16H06	Sa18B09	Sa18E11
Sa16H12	Sa18B09	Sa18E11
Sa17B05	Sa18B09	Sa18E11
Sa06F02	Sa18B09	Sa18G11
Sa09E09	Sa18B09	Sa18G11
Sa13C04	Sa18B09	Sa18G11
Sa17B07	Sa18B09	Sa18G11
Sa17B12	Sa18B09	Sa18G11
Sa17C07	Sa18B09	Sa18G11
Sa05B02	Sa18H07	Sa18C09
Sa17B09	Sa18H07	Sa18C09
Sa18H02	Sa18H07	Sa18C09
Sa03B05	Sa18F08	Sa18C10
Sa03C06	Sa18F08	Sa18C10
Sa06A02	Sa18F08	Sa18C10
Sa10C03	Sa18F08	Sa18C10
Sa10D05	Sa18F08	Sa18C10
Sa12B11	Sa18F08	Sa18C10
Sa16H11	Sa18F08	Sa18C10
Sa17E11	Sa18F08	Sa18C10
Sa17G11	Sa18F08	Sa18C10
Sa01C01	Sa18C11	Sa18G11
Sa01H02	Sa18C11	Sa18G11
Sa02E08	Sa18C11	Sa18G11
Sa02F10	Sa18C11	Sa18G11
Sa04C04	Sa18C11	Sa18G11
Sa04H08	Sa18C11	Sa18G11
Sa06C01	Sa18C11	Sa18G11
Sa07G04	Sa18C11	Sa18G11
Sa09E04	Sa18C11	Sa18G11
Sa10A08	Sa18C11	Sa18G11
Sa10H08	Sa18C11	Sa18G11
Sa11B09	Sa18C11	Sa18G11
Sa12A05	Sa18C11	Sa18G11
Sa12E07	Sa18C11	Sa18G11
Sa14B06	Sa18C11	Sa18G11
Sa14D04	Sa18C11	Sa18G11
Sa14G07	Sa18C11	Sa18G11
Sa15H08	Sa18C11	Sa18G11
Sa16C03	Sa18C11	Sa18G11
Sa16H04	Sa18C11	Sa18G11
Sa17D07	Sa18C11	Sa18G11
Sa21C12	Sa18C11	Sa18G11
Sa21E06	Sa18C11	Sa18G11
Sa09H06	Sa18C11	Sa18H08
Sa10H04	Sa18C11	Sa18H08
Sa12C12	Sa18C11	Sa18H08
Sa15H02	Sa18C11	Sa18H08
Sa16D06	Sa18C11	Sa18H08
Sa02A04	Sa18D10	Sa18E11
Sa02E09	Sa18D10	Sa18E11
Sa02H01	Sa18D10	Sa18E11
Sa04F09	Sa18D10	Sa18E11
Sa05B11	Sa18D10	Sa18E11
Sa05C09	Sa18D10	Sa18E11
Sa05E01	Sa18D10	Sa18E11
Sa06E03	Sa18D10	Sa18E11
Sa06F01	Sa18D10	Sa18E11
Sa07D07	Sa18D10	Sa18E11
Sa13F02	Sa18D10	Sa18E11
Sa14A09	Sa18D10	Sa18E11
Sa14C03	Sa18D10	Sa18E11
Sa14F11	Sa18D10	Sa18E11
Sa15C06	Sa18D10	Sa18E11
Sa15E10	Sa18D10	Sa18E11
Sa17G02	Sa18D10	Sa18E11
Sa04A11	Sa18E12	Sa18E11
Sa05B07	Sa18E12	Sa18E11
Sa06C05	Sa18E12	Sa18E11
Sa06H04	Sa18E12	Sa18E11
Sa07B02	Sa18E12	Sa18E11
Sa07C04	Sa18E12	Sa18E11
Sa07G03	Sa18E12	Sa18E11
Sa07H06	Sa18E12	Sa18E11
Sa11B10	Sa18E12	Sa18E11
Sa11C07	Sa18E12	Sa18E11
Sa11C12	Sa18E12	Sa18E11
Sa11F03	Sa18E12	Sa18E11
Sa11F12	Sa18E12	Sa18E11
Sa13D05	Sa18E12	Sa18E11
Sa13E10	Sa18E12	Sa18E11
Sa13E11	Sa18E12	Sa18E11
Sa13F07	Sa18E12	Sa18E11
Sa13G07	Sa18E12	Sa18E11
Sa13H10	Sa18E12	Sa18E11
Sa15A11	Sa18E12	Sa18E11
Sa17F01	Sa18E12	Sa18E11
Sa02D04	Sa18F08	Sa18E11
Sa05D12	Sa18F08	Sa18E11
Sa05G01	Sa18F08	Sa18E11
Sa05G04	Sa18F08	Sa18E11
Sa06E02	Sa18F08	Sa18E11
Sa06F09	Sa18F08	Sa18E11
Sa06G02	Sa18F08	Sa18E11
Sa06H11	Sa18F08	Sa18E11
Sa07A03	Sa18F08	Sa18E11
Sa07C08	Sa18F08	Sa18E11
Sa07D05	Sa18F08	Sa18E11
Sa07H02	Sa18F08	Sa18E11
Sa09A11	Sa18F08	Sa18E11
Sa09G02	Sa18F08	Sa18E11
Sa11A01	Sa18F08	Sa18E11
Sa11A02	Sa18F08	Sa18E11
Sa11H03	Sa18F08	Sa18E11
Sa11H04	Sa18F08	Sa18E11
Sa12B08	Sa18F08	Sa18E11
Sa12C03	Sa18F08	Sa18E11
Sa12F03	Sa18F08	Sa18E11
Sa12F06	Sa18F08	Sa18E11
Sa12H03	Sa18F08	Sa18E11
Sa13A01	Sa18F08	Sa18E11
Sa13H02	Sa18F08	Sa18E11
Sa14A12	Sa18F08	Sa18E11
Sa14B11	Sa18F08	Sa18E11
Sa14C05	Sa18F08	Sa18E11
Sa14E05	Sa18F08	Sa18E11
Sa14G03	Sa18F08	Sa18E11
Sa14H01	Sa18F08	Sa18E11
Sa14H12	Sa18F08	Sa18E11
Sa15A02	Sa18F08	Sa18E11
Sa15E07	Sa18F08	Sa18E11
Sa15F02	Sa18F08	Sa18E11
Sa15F06	Sa18F08	Sa18E11
Sa10D02	Sa18F08	Sa18E11
Sa15G12	Sa18F08	Sa18E11
Sa16F05	Sa18F08	Sa18E11
Sa16G07	Sa18F08	Sa18E11
Sa17C12	Sa18F08	Sa18E11
Sa17D12	Sa18F08	Sa18E11
Sa17H07	Sa18F08	Sa18E11
Sa18B01	Sa18F08	Sa18E11
Sa18C02	Sa18F08	Sa18E11
Sa18D01	Sa18F08	Sa18E11
Sa21H12	Sa18F08	Sa18E11
Sa02D02	Sa18G12	Sa18E11
Sa03A02	Sa18G12	Sa18E11
Sa03A08	Sa18G12	Sa18E11
Sa10B08	Sa18G12	Sa18E11
Sa11C02	Sa18G12	Sa18E11
Sa11E08	Sa18G12	Sa18E11
Sa12G06	Sa18G12	Sa18E11
Sa16C07	Sa18G12	Sa18E11
Sa17E04	Sa18G12	Sa18E11
Sa17G03	Sa18G12	Sa18E11
Sa04F02	Sa18G12	Sa18E11
Sa06G05	Sa18G12	Sa18E11
Sa06H09	Sa18G12	Sa18E11
Sa18B05	Sa18G12	Sa18E11
Sa04D05	Sa18H09	Sa18E11
Sa13E04	Sa18H09	Sa18E11
Sa14B03	Sa18H09	Sa18E11
Sa14G10	Sa18H09	Sa18E11
Sa14H11	Sa18H09	Sa18E11
Sa16D10	Sa18H09	Sa18E11
Sa16F09	Sa18H09	Sa18E11
Sa17H05	Sa18H09	Sa18E11
Sa21H06	Sa18H09	Sa18E11
Sa01B05	Sa18H11	Sa18E11
Sa03A03	Sa18H11	Sa18E11
Sa12H01	Sa18H11	Sa18E11
Sa15C08	Sa18H11	Sa18E11
Sa15F03	Sa18H11	Sa18E11
Sa15G11	Sa18H11	Sa18E11
Sa17D03	Sa18H11	Sa18E11
Sa17F05	Sa18H11	Sa18E11
Sa21A06	Sa18H11	Sa18E11
Sa03E02	Sa18F08	Sa18G07
Sa09C08	Sa18F08	Sa18G07
Sa09D05	Sa18F08	Sa18G07
Sa10A09	Sa18F08	Sa18G07
Sa10H06	Sa18F08	Sa18G07
Sa12F02	Sa18F08	Sa18G07
Sa15C03	Sa18F08	Sa18G07
Sa01E08	Sa18G12	Sa18G11
Sa02B02	Sa18G12	Sa18G11
Sa02D03	Sa18G12	Sa18G11
Sa03F11	Sa18G12	Sa18G11
Sa04F01	Sa18G12	Sa18G11
Sa09A01	Sa18G12	Sa18G11
Sa09B08	Sa18G12	Sa18G11
Sa09G11	Sa18G12	Sa18G11
Sa10B04	Sa18G12	Sa18G11
Sa10E06	Sa18G12	Sa18G11
Sa12F05	Sa18G12	Sa18G11
Sa13F09	Sa18G12	Sa18G11
Sa15A08	Sa18G12	Sa18G11
Sa15B07	Sa18G12	Sa18G11
Sa15D03	Sa18G12	Sa18G11
Sa16B08	Sa18G12	Sa18G11
Sa16B11	Sa18G12	Sa18G11
Sa03D03	Sa18G12	Sa18G11
Sa03D10	Sa18G12	Sa18G11
Sa05G08	Sa18H09	Sa18G11
Sa06H08	Sa18H09	Sa18G11
Sa08G06	Sa18H09	Sa18G11
Sa11A04	Sa18H09	Sa18G11
Sa15B09	Sa18H09	Sa18G11
Sa15F11	Sa18H09	Sa18G11
Sa01F10	Sa18H11	Sa18G11
Sa02C03	Sa18H11	Sa18G11
Sa06D08	Sa18H11	Sa18G11
Sa08A06	Sa18H11	Sa18G11
Sa09B05	Sa18H11	Sa18G11
Sa09E10	Sa18H11	Sa18G11
Sa09G08	Sa18H11	Sa18G11
Sa10A07	Sa18H11	Sa18G11
Sa10B12	Sa18H11	Sa18G11
Sa10E05	Sa18H11	Sa18G11
Sa10E09	Sa18H11	Sa18G11
Sa10E11	Sa18H11	Sa18G11
Sa11D11	Sa18H11	Sa18G11
Sa11G04	Sa18H11	Sa18G11
Sa14D06	Sa18H11	Sa18G11
Sa15B08	Sa18H11	Sa18G11
Sa16A03	Sa18H11	Sa18G11
Sa16D11	Sa18H11	Sa18G11
Sa21C07	Sa18H11	Sa18G11
Sa08G03	Sa20A08	Sa21B04
Sa17C06	Sa20A08	Sa21B04
Sa21G11	Sa20A08	Sa21B04
Sa03A12	Sa20A08	Sa21D02
Sa12B07	Sa20A08	Sa21D02
Sa13B03	Sa20A08	Sa21D02
Sa14F06	Sa20A08	Sa21D02
Sa15B02	Sa20A08	Sa21D02
Sa15D08	Sa20A08	Sa21D02
Sa18A02	Sa20A08	Sa21D02
Sa18G02	Sa20A08	Sa21D02
Sa02A07	Sa20E08	Sa20A09
Sa07C01	Sa20E08	Sa20A09
Sa07G11	Sa20E08	Sa20A09
Sa08H11	Sa20E08	Sa20A09
Sa09A02	Sa20E08	Sa20A09
Sa11B12	Sa20E08	Sa20A09
Sa17F10	Sa20E08	Sa20A09
Sa03G03	Sa20E08	Sa20A12
Sa09C04	Sa20E08	Sa20A12
Sa11G05	Sa20E08	Sa20A12
Sa02A10	Sa20H12	Sa20A12
Sa03F10	Sa20H12	Sa20A12
Sa06F06	Sa20H12	Sa20A12
Sa11D01	Sa20H12	Sa20A12
Sa01H07	Sa20C04	Sa20B04
Sa09H05	Sa20C04	Sa20B04
Sa11B05	Sa20C04	Sa20B04
Sa11D10	Sa20C04	Sa20B04
Sa09A04	Sa20F04	Sa20B04
Sa10B11	Sa20F04	Sa20B04
Sa13F04	Sa20F04	Sa20B04
Sa07H04	Sa20C11	Sa20B07
Sa12D02	Sa20C11	Sa20B07
Sa16A11	Sa20C11	Sa20B07
Sa13C08	Sa20B08	Sa20B10
Sa17G08	Sa20B08	Sa20B10
Sa03A07	Sa20B08	Sa21B04
Sa08C05	Sa20B08	Sa21B04
Sa11E10	Sa20B08	Sa21B04
Sa07E04	Sa20E09	Sa20B10
Sa07F07	Sa20E09	Sa20B10
Sa08A07	Sa20E09	Sa20B10
Sa09D06	Sa20E09	Sa20B10
Sa12D12	Sa20E09	Sa20B10
Sa15E09	Sa20E09	Sa20B10
Sa21C10	Sa20E09	Sa20B10
Sa02A12	Sa20G08	Sa20B10
Sa03E09	Sa20G08	Sa20B10
Sa14G08	Sa20G08	Sa20B10
Sa17B10	Sa20G08	Sa20B10
Sa03A11	Sa20C08	Sa21H04
Sa05D11	Sa20C08	Sa21H04
Sa05E051	Sa20C08	Sa21H04
Sa14B09	Sa20C08	Sa21H04
Sa15G07	Sa20C08	Sa21H04
Sa03G12	Sa20E08	Sa20C09
Sa16E11	Sa20E08	Sa20C09
Sa17C03	Sa20E08	Sa20C09
Sa17C08	Sa20E08	Sa20C09
Sa21G10	Sa20E08	Sa20C09
Sa05H06	Sa20C11	Sa21B04
Sa10C02	Sa20C11	Sa21B04
Sa14B05	Sa20C11	Sa21B04
Sa17H08	Sa20C11	Sa21B04
Sa03H03	Sa20C11	Sa21H04
Sa05B12	Sa20C11	Sa21H04
Sa09C09	Sa20C11	Sa21H04
Sa17A04	Sa20C11	Sa21H04
Sa02C07	Sa20H05	Sa20D05
Sa15H03	Sa20H05	Sa20D05
Sa17F12	Sa20H05	Sa20D05
Sa21B12	Sa20H05	Sa20D05
Sa01E11	Sa20E08	Sa20D09
Sa02F03	Sa20E08	Sa20D09
Sa03E06	Sa20E08	Sa20D09
Sa06G04	Sa20E08	Sa20D09
Sa06H05	Sa20E08	Sa20D09
Sa13C07	Sa20E08	Sa20D09
Sa13G08	Sa20E08	Sa20D09
Sa14B10	Sa20E08	Sa20D09
Sa17E02	Sa20E08	Sa20D09
Sa17E12	Sa20E08	Sa20D09
Sa02F12	Sa20E08	Sa20D10
Sa10H11	Sa20E08	Sa20D10
Sa11E01	Sa20E08	Sa20D10
Sa13E07	Sa20E08	Sa20D10
Sa17A02	Sa20E08	Sa20D10
Sa18B03	Sa20E08	Sa20D10
Sa21C05	Sa20E08	Sa20D10
Sa07A02	Sa20E09	Sa21A03
Sa09B07	Sa20E09	Sa21A03
Sa09F10	Sa20E09	Sa21A03
Sa02C08	Sa20E09	Sa21D02
Sa05G06	Sa20E09	Sa21D02
Sa07F10	Sa20E09	Sa21D02
Sa09G10	Sa20E09	Sa21D02
Sa11A05	Sa20E09	Sa21D02
Sa12C09	Sa20E09	Sa21D02
Sa12E05	Sa20E09	Sa21D02
Sa12H05	Sa20E09	Sa21D02
Sa15D10	Sa20E09	Sa21D02
Sa16B09	Sa20E09	Sa21D02
Sa17C09	Sa20E09	Sa21D02
Sa17C11	Sa20E09	Sa21D02
Sa09H02	Sa20F04	Sa20H02
Sa10B03	Sa20F04	Sa20H02
Sa13C09	Sa20F04	Sa20H02
Sa13E02	Sa20F04	Sa20H02
Sa18A04	Sa20F04	Sa20H02
Sa01C07	Sa20G01	Sa20H02
Sa02E04	Sa20G01	Sa20H02
Sa02F07	Sa20G01	Sa20H02
Sa03F08	Sa20G01	Sa20H02
Sa03H07	Sa20G01	Sa20H02
Sa04D01	Sa20G01	Sa20H02
Sa06A04	Sa20G01	Sa20H02
Sa09H10	Sa20G01	Sa20H02
Sa11B03	Sa20G01	Sa20H02
Sa11G09	Sa20G01	Sa20H02
Sa15B03	Sa20G01	Sa20H02
Sa17C02	Sa20G01	Sa20H02
Sa17E01	Sa20G01	Sa20H02
Sa17E08	Sa20G01	Sa20H02
Sa02D07	Sa20H05	Sa20G02
Sa12G02	Sa20H05	Sa20G02
Sa15C12	Sa20H05	Sa20G02
Sa16G11	Sa20H05	Sa20G02
Sa18G05	Sa20H05	Sa20G02
Sa01C08	Sa20G04	Sa20G03
Sa05G05	Sa20G04	Sa20G03
Sa17F09	Sa20G04	Sa20G03
Sa04B07	Sa20G06	Sa20H02
Sa04F10	Sa20G06	Sa20H02
Sa05A02	Sa20G06	Sa20H02
Sa05A08	Sa20G06	Sa20H02
Sa05H01	Sa20G06	Sa20H02
Sa06G09	Sa20G06	Sa20H02
Sa09C02	Sa20G06	Sa20H02
Sa09D08	Sa20G06	Sa20H02
Sa10G12	Sa20G06	Sa20H02
Sa11B11	Sa20G06	Sa20H02
Sa11H07	Sa20G06	Sa20H02
Sa12A07	Sa20G06	Sa20H02
Sa12F10	Sa20G06	Sa20H02
Sa13H03	Sa20G06	Sa20H02
Sa01F04	Sa20G08	Sa21B04
Sa09B01	Sa20G08	Sa21B04
Sa10G01	Sa20G08	Sa21B04
Sa17F08	Sa20G08	Sa21B04
Sa02E03	Sa20H05	Sa20H02
Sa02F06	Sa20H05	Sa20H02
Sa03F12	Sa20H05	Sa20H02
Sa13D03	Sa20H05	Sa20H02
Sa14F12	Sa20H05	Sa20H02
Sa18B04	Sa20H05	Sa20H02
Sa18F04	Sa20H05	Sa20H02
Sa05G10	Sa22H01	Sa22B03
Sa15A09	Sa22H01	Sa22B03
Sa09A07	Sa22H02	Sa22B04
Sa09D07	Sa22H02	Sa22B04
Sa21B06	Sa22H02	Sa22B04
Sa06A08	Sa22B05	Sa22D03
Sa15A03	Sa22B05	Sa22D03
Sa05B06	Sa22B05	Sa22F02
Sa05F01	Sa22B05	Sa22F02
Sa09B04	Sa22B05	Sa22F02
Sa18B02	Sa22B05	Sa22F02
Sa02H07	Sa22B05	Sa22G07
Sa03H05	Sa22B05	Sa22G07
Sa10F08	Sa22B05	Sa22G07
Sa11B06	Sa22B05	Sa22G07
Sa15C04	Sa22B05	Sa22G07
Sa02E11	Sa22C01	Sa22G05
Sa05D05	Sa22C01	Sa22G05
Sa12F08	Sa22C01	Sa22G05
Sa14H05	Sa22C01	Sa22G05
Sa21A08	Sa22C01	Sa22G05
Sa06F03	Sa22H10	Sa22G07
Sa16G10	Sa22H10	Sa22G07
Sa17H12	Sa22H10	Sa22G07
