# Supplementary material for: Genomic Prediction of Resistance to Pasteurellosis in Gilthead Sea Bream (Sparus aurata) Using 2b-RAD Sequencing
Source: G3 (Bethesda). 2016 Sep 20;6(11):3693–700. doi: 10.1534/g3.116.035220 (PMC5100868; doi:10.1534/g3.116.035220)
Supplement: Supplemental Material [file supp_g3.116.035220_TableS3.txt]

Sample	Raw_reads	QC_passed_reads	Unique_tags
Sa18A06	11436054	9661531	159155
Sa18A07	6542694	5319669	131006
Sa18A08	8168046	7170362	146839
Sa18A09	8811657	7549259	144530
Sa18A10	12523322	10863464	155412
Sa18B06	8632896	7108996	151566
Sa18B08	6525227	5249386	129412
Sa18B09	6601796	5129119	136569
Sa18B10	8445600	7363510	149283
Sa18C09	7975847	7075136	149903
Sa18C10	10078086	8961991	152933
Sa18C11	9863020	8779995	156442
Sa18D09	9084533	7974103	144610
Sa18D10	9096090	8049259	148148
Sa18D12	6596821	6063140	144334
Sa18E11	10543214	9346339	156254
Sa18E12	4204725	3616064	122667
Sa18F08	6839276	5962079	142369
Sa18G07	6634815	5708863	134852
Sa18G11	7854011	6905216	148620
Sa18G12	6012439	5356864	144575
Sa18H07	6361386	5356852	128636
Sa18H08	10660139	9413410	153504
Sa18H09	13566407	12088313	154996
Sa18H11	10798752	9792482	159023
Sa20A08	7020712	5903265	136375
Sa20A09	12065783	10989882	159961
Sa20A12	7499603	6969110	154424
Sa20B04	11526680	10795376	156237
Sa20B07	6531217	5250404	140513
Sa20B08	7173915	6419471	142524
Sa20B10	13325193	11898965	157128
Sa20C04	7789352	6743833	151193
Sa20C08	6659498	5716820	135291
Sa20C09	9268783	8487289	154142
Sa20C11	9542252	8152877	153338
Sa20D05	11643862	10447349	155128
Sa20D09	8447141	7245213	144950
Sa20D10	4895175	3854983	124944
Sa20E08	8900640	8256659	141816
Sa20E09	5386059	4556560	133719
Sa20F04	7840184	7093238	143709
Sa20G01	8017680	7229355	155243
Sa20G02	5804706	4960955	131776
Sa20G03	6966219	6362099	148537
Sa20G04	9139805	8281214	151766
Sa20G06	7612043	6959010	148766
Sa20G08	8929875	7699505	149044
Sa20H02	7722422	6827541	156008
Sa20H05	9321826	8615721	159332
Sa20H12	10158304	9489235	162721
Sa21A03	11552937	10588523	161164
Sa21B04	9554848	8183619	149077
Sa21D02	9009380	7984093	156203
Sa21H04	12539699	11496096	159499
Sa22B03	10585848	9801100	163743
Sa22B04	9214480	8487936	158022
Sa22B05	11105261	10275996	161429
Sa22B07	10084001	8513405	157737
Sa22C01	12341149	10666828	161978
Sa22D03	7414843	6267533	156910
Sa22F02	4602865	3535464	125215
Sa22G05	7977836	7233585	154656
Sa22G07	7566564	7019379	152787
Sa22H01	9672549	8696005	157845
Sa22H02	7908722	7103450	150240
Sa22H10	8407449	7690203	153941
