# Supplementary material for: Genomic Prediction of Resistance to Pasteurellosis in Gilthead Sea Bream (Sparus aurata) Using 2b-RAD Sequencing
Source: G3 (Bethesda). 2016 Sep 20;6(11):3693–700. doi: 10.1534/g3.116.035220 (PMC5100868; doi:10.1534/g3.116.035220)
Supplement: Supplemental Material [file supp_g3.116.035220_TableS4.txt]

Sample	Raw_reads	QC_passed_reads	Unique_tags
Sa01A08	4733342	4193690	161183
Sa01B02	6322047	4696312	159937
Sa01B05	3930005	3580420	153546
Sa01C01	12592743	10854509	168997
Sa01C07	5924135	4873489	161049
Sa01C08	7365684	6271898	163437
Sa01C09	5635698	4665736	159853
Sa01C11	4304485	1976769	124956
Sa01C12	4852920	3785634	157593
Sa01D04	2616562	1524869	111726
Sa01D08	4360405	3750257	157197
Sa01D11	4415753	3858322	155231
Sa01E03	3986245	3071714	148864
Sa01E08	3827751	3304441	152277
Sa01E11	2649698	2229502	141508
Sa01E12	3335085	2844276	149479
Sa01F04	2610378	2237016	139572
Sa01F07	5238845	4351802	157088
Sa01F09	3764820	3182770	147850
Sa01F10	3169939	2063763	134190
Sa01G10	4877648	3943240	155320
Sa01H02	3476393	2967206	148415
Sa01H03	2618284	2170537	138860
Sa01H05	2577830	1937537	131914
Sa01H07	3406467	2434933	140867
Sa02A04	3912345	3708055	136429
Sa02A07	2377205	2050179	131929
Sa02A10	2760253	2303519	140031
Sa02A11	2352431	1909035	127253
Sa02A12	3327879	3077137	143756
Sa02B02	3310619	2748269	145026
Sa02B04	3837276	3305763	150703
Sa02B09	3929512	3564177	138854
Sa02B11	5111049	4479767	150461
Sa02C03	3018151	2671280	136041
Sa02C04	6763318	5859817	165589
Sa02C05	2574151	2102030	133354
Sa02C07	2878113	2230127	135965
Sa02C08	2142481	1794694	122809
Sa02D02	2491782	1957639	128000
Sa02D03	1749779	1549682	115203
Sa02D04	3264494	2736420	137608
Sa02D07	3906196	3049172	145529
Sa02D08	4593338	4047045	150114
Sa02D09	2413548	2162672	130863
Sa02D10	2869123	2613245	134844
Sa02E03	2845731	2658213	134134
Sa02E04	3204356	2239072	136049
Sa02E08	2031212	1800108	115567
Sa02E09	3816985	3414117	138257
Sa02E11	4380031	3180455	143098
Sa02F03	4039164	3589483	147644
Sa02F06	3048033	2658879	144008
Sa02F07	4720519	4391818	139440
Sa02F10	4070753	3400305	144826
Sa02F12	3375537	2918583	140076
Sa02G01	2252997	2058340	131001
Sa02G09	3733999	3079841	149378
Sa02G11	3577259	3294853	134542
Sa02H01	3576885	3066467	151630
Sa02H03	5123867	4214588	149422
Sa02H07	5014906	4223238	147793
Sa02H10	4573051	4198447	148075
Sa02H11	3725699	3420532	146666
Sa02H12	4992611	4645482	143041
Sa03A02	5338960	4650021	159884
Sa03A03	3304148	2771642	148575
Sa03A06	4385731	3717832	156898
Sa03A07	3694447	2451188	145390
Sa03A08	2472509	1663920	121562
Sa03A11	2667910	2072719	138040
Sa03A12	2680018	2137161	140886
Sa03B01	2815249	2298027	143969
Sa03B02	2785416	1479918	108384
Sa03B05	3012726	2402906	144344
Sa03B07	3681309	3172262	153392
Sa03B08	3659093	2654687	142532
Sa03B10	5470966	4209670	149963
Sa03B11	5548939	4317686	149076
Sa03C03	2957187	2547973	143064
Sa03C05	2288689	1751404	128085
Sa03C06	3208677	2667509	147622
Sa03C07	3658090	2971735	150701
Sa03C12	3143535	2679931	147682
Sa03D01	3684957	2968429	152629
Sa03D02	3635062	3226074	154490
Sa03D03	4898157	4257457	155637
Sa03D04	3764867	2987642	149166
Sa03D05	3032567	2615418	146198
Sa03D07	3699619	3119643	149567
Sa03D08	2429191	1999851	136711
Sa03D09	2978185	2481700	143268
Sa03D10	3860129	3243349	148459
Sa03D11	3664967	2683516	146550
Sa03D12	2692447	2170216	139759
Sa03E02	3540539	3032794	147487
Sa03E05	8631413	6965100	162874
Sa03E06	3434459	2966533	149968
Sa03E08	3937890	3249550	146726
Sa03E09	3274714	2281941	142792
Sa03E11	2326075	1847421	131106
Sa03F02	2515139	2009566	132531
Sa03F03	4128065	3350715	151574
Sa03F04	1987393	1580159	120154
Sa03F06	4201320	3636227	156019
Sa03F08	4275886	3541507	152807
Sa03F09	4130205	3377675	150502
Sa03F10	3547032	3115054	148622
Sa03F11	2719069	2257366	140723
Sa03F12	3180430	2608652	141458
Sa03G01	3810255	3207755	156254
Sa03G03	1826196	1323024	106105
Sa03G04	3906949	3272989	152685
Sa03G10	3303394	2831279	148566
Sa03G11	2122907	1931268	132525
Sa03G12	2600356	2239089	139029
Sa03H03	3417188	3128892	151815
Sa03H04	4996286	4598897	159852
Sa03H05	2617647	2117560	133205
Sa03H07	2719580	2246526	142635
Sa03H08	4366810	3401398	150545
Sa03H12	4587882	3608977	152401
Sa04A02	4480694	3470047	155613
Sa04A05	4351324	3372357	148938
Sa04A08	4326435	3497030	152189
Sa04A11	2128003	1607851	115793
Sa04B01	4093896	3138272	148083
Sa04B04	2236458	1426385	108936
Sa04B07	2002501	1551036	112074
Sa04B08	2788707	2179384	136774
Sa04B10	1688852	1425648	113165
Sa04B11	6127075	5097160	158057
Sa04C01	2837692	2097002	131250
Sa04C02	2590127	1915366	123690
Sa04C04	6596184	5799481	162222
Sa04C05	2779943	2265402	138467
Sa04C10	3211531	2718431	142991
Sa04C11	3730667	3083566	149705
Sa04C12	5541466	5008031	160452
Sa04D01	3177255	1535794	110372
Sa04D04	2150647	1806061	125652
Sa04D05	4752729	4028433	153515
Sa04D06	4194853	3269346	146066
Sa04D12	3617673	2938504	141203
Sa04E02	3593394	2320434	135700
Sa04E04	2797589	1422944	106542
Sa04E06	4301347	3827057	153394
Sa04E09	2845720	2145413	134311
Sa04E11	3782979	3032757	150215
Sa04F01	2422168	1833258	129400
Sa04F02	2527480	2232994	134044
Sa04F05	3051538	2410924	139612
Sa04F09	7671430	5613402	154222
Sa04F10	2526706	2083412	134931
Sa04G08	3068327	2277007	135798
Sa04G11	4210285	3485084	151292
Sa04H01	2928909	1790780	122375
Sa04H02	3643140	2488981	144941
Sa04H04	3730956	2991470	147277
Sa04H08	4482858	4045603	152039
Sa05A02	3550963	2706919	143974
Sa05A08	4500782	4065653	154823
Sa05A11	4609766	3870661	143061
Sa05B02	4732065	3544855	151170
Sa05B05	3819506	2918111	146090
Sa05B06	3791697	3231710	153909
Sa05B07	2574038	2340301	139985
Sa05B09	3615352	2782199	145272
Sa05B11	3958307	3153726	149177
Sa05B12	5027756	4115817	154138
Sa05C02	5958812	5279779	159916
Sa05C09	3604044	3211871	145198
Sa05C11	3185626	2760649	138907
Sa05D02	4010219	2770279	147711
Sa05D03	3170635	1885731	128860
Sa05D05	3447356	2467247	143431
Sa05D06	3905214	2776890	141895
Sa05D08	7690030	6903641	161150
Sa05D11	2983118	2348994	141100
Sa05D12	3940350	3601784	153923
Sa05E01	2521957	1556322	105926
Sa05E02	2829881	2412905	139466
Sa05E05	4327808	3613617	152883
Sa05E07	3877439	2857813	148012
Sa05E08	3891897	2939041	151753
Sa05F01	3902638	2206676	125551
Sa05F05	4099976	3184186	151329
Sa05G01	9228434	7083366	166422
Sa05G02	4312948	3550812	156757
Sa05G03	2533212	1456249	94248
Sa05G04	3906733	3410555	151586
Sa05G05	2922834	2662143	145145
Sa05G06	4149578	3744881	153475
Sa05G08	4252998	3316132	153965
Sa05G10	3696643	3390803	150318
Sa05H01	3743709	3336297	153224
Sa05H06	4821515	4374408	157371
Sa06A01	5767261	4784601	161539
Sa06A02	4875199	4362791	150587
Sa06A04	3146492	2795710	146149
Sa06A08	4144022	3644098	149455
Sa06A09	4634447	4204163	155398
Sa06B01	8333897	7578168	166675
Sa06B04	3536700	2798348	145105
Sa06B05	4693815	4226259	156720
Sa06B07	5967118	5127612	154681
Sa06B11	4755177	4301116	157960
Sa06C01	4794152	4399916	154375
Sa06C04	3185720	2180776	135675
Sa06C05	4852954	4301974	152054
Sa06C06	4010906	3470420	147475
Sa06C09	6355792	5396328	152713
Sa06C10	3957731	3661760	147485
Sa06D06	3124982	2902994	142894
Sa06D08	6643777	6048043	163097
Sa06D09	2056463	1881788	128659
Sa06E02	3602485	3318937	151038
Sa06E03	9075564	8346256	166460
Sa06E06	12943386	11650549	169978
Sa06E07	4016910	2676513	146296
Sa06E08	3900753	3549400	146973
Sa06F01	4415263	4132150	155324
Sa06F02	4790678	4358337	156229
Sa06F03	7320776	6814785	165305
Sa06F04	4364773	4053473	158400
Sa06F06	5290246	4969079	159148
Sa06F07	6581973	6118680	160050
Sa06F09	4504798	4176038	154417
Sa06G02	3514948	3318322	149632
Sa06G04	6471136	5787230	161854
Sa06G05	10213465	9139899	164821
Sa06G06	3932868	2827794	143396
Sa06G08	5482819	5105610	159559
Sa06G09	1994910	1824000	117935
Sa06H03	4486430	4027953	155763
Sa06H04	5985906	5417734	161265
Sa06H05	5333956	4835085	159235
Sa06H07	4680775	4317531	156858
Sa06H08	4345149	3188430	143457
Sa06H09	4127821	3747520	150921
Sa06H11	3186448	2892313	147073
Sa07A01	1522118	1353373	106329
Sa07A02	6278014	5788107	153942
Sa07A03	3331874	2852312	141337
Sa07A11	4270922	3806795	150882
Sa07B02	4466763	2589047	146453
Sa07B07	3478771	2164235	134162
Sa07B11	3893784	3498286	148948
Sa07C01	1989491	1512536	114151
Sa07C03	4082674	3445880	153789
Sa07C04	4732517	4422849	152706
Sa07C06	3070022	1565135	107583
Sa07C07	2372856	1821212	122657
Sa07C08	3354956	2927788	141354
Sa07C11	4948116	3971948	154004
Sa07D05	5169974	5011003	140120
Sa07D06	3333450	2987092	142988
Sa07D07	2339067	1943095	127982
Sa07E03	4872857	4445886	152687
Sa07E04	5716188	5357657	161508
Sa07E05	3429225	2562690	147200
Sa07E12	9247266	8054449	163468
Sa07F02	3541698	3269230	144958
Sa07F04	3083915	2836935	142613
Sa07F05	3838428	3559206	146028
Sa07F07	5928126	5635389	157586
Sa07F10	4051857	3584324	150257
Sa07F11	5645475	4800946	159899
Sa07G01	6056410	3949467	157359
Sa07G03	3574414	3331252	149680
Sa07G04	3757644	3496836	149698
Sa07G11	4907676	3678478	155044
Sa07G12	2322371	2169199	133518
Sa07H02	4048686	3798314	144848
Sa07H04	3836079	2738817	147698
Sa07H06	13377273	12296834	163668
Sa08A06	2862637	1652955	115356
Sa08A07	2599877	1447829	107852
Sa08C05	2555550	2085826	131325
Sa08C07	3545128	2591755	142533
Sa08D03	3394545	2509120	141100
Sa08D06	5073207	4118764	151783
Sa08D10	3099990	2159357	133743
Sa08E09	2531288	1384564	104752
Sa08G02	2676084	1609927	114588
Sa08G03	4111116	3183398	146167
Sa08G04	3604005	2906372	145467
Sa08G05	2898378	2136963	132716
Sa08G06	3582402	2710756	140586
Sa08H11	3556394	2764753	143725
Sa09A01	5049151	4105599	157450
Sa09A02	2484988	2219323	136475
Sa09A03	4529532	2813161	139032
Sa09A04	2463023	2135573	133742
Sa09A07	5632772	2597281	134629
Sa09A09	3963705	2244979	130917
Sa09A11	3323898	3025368	147126
Sa09B01	2664492	2187760	137252
Sa09B02	3270345	2956485	143995
Sa09B04	3593070	2234420	136288
Sa09B05	2570525	2094920	131626
Sa09B07	3765989	2650111	144688
Sa09B08	3367354	1826308	120298
Sa09B12	2208745	1954348	128861
Sa09C01	3559077	2907931	147074
Sa09C02	3335581	2745989	149426
Sa09C03	2881951	2473457	141908
Sa09C04	4165155	3466371	148133
Sa09C05	2711534	2397065	139295
Sa09C08	3886774	2982759	141769
Sa09C09	7168662	6547920	159970
Sa09D01	1941705	1625298	122118
Sa09D03	2682256	2295873	139091
Sa09D04	3078666	2650284	139768
Sa09D05	2310932	1329427	96661
Sa09D06	3517946	2855145	141356
Sa09D07	3665135	3205451	137369
Sa09D08	2901217	1959800	124999
Sa09D09	2007099	1420903	104475
Sa09E03	4636712	4260961	152156
Sa09E04	3879456	3577589	149920
Sa09E07	4710297	4091110	150393
Sa09E08	3727940	2223801	135776
Sa09E09	3415183	2966858	149003
Sa09E10	1913109	1752807	125654
Sa09E11	2643676	2173427	134851
Sa09F01	4466245	3604899	150564
Sa09F02	4215249	3718208	148323
Sa09F04	2965576	2685033	142224
Sa09F05	4023087	3507049	143777
Sa09F10	4293564	3850297	150977
Sa09F11	4675158	3216239	140236
Sa09G02	2776412	2520099	141060
Sa09G04	5782446	5321237	157058
Sa09G08	2581242	1805899	124731
Sa09G09	2684750	1620347	110557
Sa09G10	4612801	4255325	151309
Sa09G11	4290114	3179557	151063
Sa09H02	3112396	2549833	145136
Sa09H04	1902195	1713371	124220
Sa09H05	2511639	1393312	101895
Sa09H06	3150447	1940588	123147
Sa09H07	6157507	4962548	155176
Sa09H10	12686054	10200181	165234
Sa09H12	2019750	1596066	118342
Sa10A05	2089809	1878409	132651
Sa10A07	3667187	2841304	139713
Sa10A08	3130365	2826088	148838
Sa10A09	2966297	1673180	112264
Sa10B02	3316607	2985311	148461
Sa10B03	2519294	2129720	135933
Sa10B04	3201393	2443307	141796
Sa10B07	3110844	2539733	142002
Sa10B08	2967779	2381103	134018
Sa10B11	2714288	1847274	108196
Sa10B12	2268595	1839993	126563
Sa10C02	3239514	2692971	139800
Sa10C03	2505799	2226174	137469
Sa10C04	2140942	1600127	107940
Sa10C06	2885049	1796335	112731
Sa10C09	7580458	5897308	155438
Sa10D02	4481701	3800937	133295
Sa10D05	4134771	3587246	133362
Sa10D07	3758061	3125422	140361
Sa10D12	2078225	1639438	123195
Sa10E01	1595599	1463751	113690
Sa10E02	3669002	3123019	149711
Sa10E05	2902382	2462511	143100
Sa10E06	7865890	6846180	147203
Sa10E07	6877324	6166166	151058
Sa10E08	2093617	1914020	130907
Sa10E09	2931485	2431450	126579
Sa10E11	1852847	1537375	112481
Sa10E12	3957124	3637631	154141
Sa10F08	2849829	2434270	139627
Sa10F09	3662453	2881895	137744
Sa10F10	7980561	6597044	156380
Sa10F11	7586395	6955277	161580
Sa10F12	5271767	4751018	156734
Sa10G01	3632019	3279374	150173
Sa10G07	5723113	4773328	145446
Sa10G08	4277199	3311085	139142
Sa10G10	4135935	3487508	132721
Sa10G12	3463027	3070671	145768
Sa10H03	4236289	3442640	136039
Sa10H04	3150827	2858372	147705
Sa10H06	2223892	2006116	135140
Sa10H08	1566921	1298300	100408
Sa10H11	2909301	2701126	141139
Sa11A01	5775821	3169167	153647
Sa11A02	4159877	3780445	151089
Sa11A03	3717896	3350232	141474
Sa11A05	4618757	2308217	124257
Sa11A07	1994883	1578474	113553
Sa11B03	4331414	2495483	134601
Sa11B05	8122606	6589818	156248
Sa11B06	3368405	2459472	139306
Sa11B07	3998891	2975280	138091
Sa11B09	2410960	1679629	110852
Sa11B10	5257983	2263514	126468
Sa11B11	5662286	5162160	158248
Sa11B12	4295264	3473623	142225
Sa11C02	8680497	6836243	159214
Sa11C03	6444166	5333344	157209
Sa11C04	7120739	5875067	157492
Sa11C06	2299026	1223263	86285
Sa11C07	9644623	8522100	160476
Sa11C12	2373699	1473855	101812
Sa11D01	6483097	5836458	157470
Sa11D04	4709589	4129460	147529
Sa11D05	4783971	2798477	137653
Sa11D07	5770416	5056755	153213
Sa11D10	7076341	4170389	151513
Sa11D11	5119101	2653903	133120
Sa11E01	2893893	2606751	140684
Sa11E03	6959826	2654017	124955
Sa11E04	3714347	3277238	145821
Sa11E08	3160920	2413848	139265
Sa11E10	7993384	6718294	156940
Sa11E11	2785307	2190428	136404
Sa11E12	3981068	2813452	138193
Sa11F03	5446631	4933503	154097
Sa11F04	4594065	3758271	146067
Sa11F06	4742524	4307852	151660
Sa11F07	3586424	2857483	133715
Sa11F11	3280358	2227059	128650
Sa11F12	3121716	2863576	143014
Sa11G02	5440438	4447747	151437
Sa11G04	3263352	2322405	125005
Sa11G05	3310523	2812565	141001
Sa11G06	6772416	5539255	155762
Sa11G09	7860852	6475507	160542
Sa11G12	3402088	2829830	140896
Sa11H02	6690539	5331966	153926
Sa11H03	3796180	3392588	138888
Sa11H04	6235362	4648779	147245
Sa11H07	5419896	4819631	156765
Sa11H08	5750350	4939252	151908
Sa11H12	2406744	1597935	114040
Sa12A05	3827123	3473851	151153
Sa12A07	5131969	4537085	157846
Sa12A08	2283645	1554790	112887
Sa12A09	3134124	2740158	135336
Sa12A10	2539274	2102815	134162
Sa12A11	1665116	1515247	110629
Sa12B03	1975070	1839489	125279
Sa12B04	3606638	3210747	150806
Sa12B07	4708010	3617296	155662
Sa12B08	4066612	3607898	154477
Sa12B11	4378067	3926895	155433
Sa12B12	7055531	6506712	157474
Sa12C02	4457397	3977598	158708
Sa12C03	3669871	3468625	156614
Sa12C09	3019918	2421576	125054
Sa12C10	4401046	3652084	154406
Sa12C11	3489581	3107228	148872
Sa12C12	5041138	3430489	147918
Sa12D01	4294981	3701671	153228
Sa12D02	2891081	2749146	143447
Sa12D10	3800471	2851368	144952
Sa12D12	2976435	2004587	127081
Sa12E03	3222542	2756538	145270
Sa12E05	4455277	4183427	155646
Sa12E07	5218261	4295884	160139
Sa12E09	3674539	3404403	151592
Sa12E10	4378569	4091405	152812
Sa12E12	19302917	18371214	167382
Sa12F02	3980187	3717628	150301
Sa12F03	2394324	2280090	123599
Sa12F05	2808965	2412215	142763
Sa12F06	3814187	3633301	149989
Sa12F07	3060518	2591989	148088
Sa12F08	3826288	3529309	151515
Sa12F10	2670495	2251294	139141
Sa12G02	3593401	3173612	140546
Sa12G03	3170018	2770738	140595
Sa12G06	4127887	3465523	148173
Sa12G07	4559203	4182843	154338
Sa12G08	5973806	4357727	152315
Sa12H01	3106986	2723950	147188
Sa12H03	2806469	2442788	140493
Sa12H05	3409879	3073510	151895
Sa12H06	1960417	1706305	129206
Sa12H10	3614535	3221413	152984
Sa13A01	5206775	4739496	155437
Sa13A04	3106197	2761507	143145
Sa13A05	3837738	3301262	130652
Sa13A06	2402414	1820486	122448
Sa13A08	5040509	4317415	142752
Sa13A10	4589080	3939390	155167
Sa13B02	5345801	4744655	156093
Sa13B03	3595108	3246710	152146
Sa13B04	7829712	6863812	160557
Sa13B05	3759990	3121932	143140
Sa13C01	4115272	3632792	152748
Sa13C02	4088611	3695104	149231
Sa13C04	4011196	3030194	148431
Sa13C05	3008720	2660052	144566
Sa13C07	4203462	2358242	137701
Sa13C08	2619370	2304528	131091
Sa13C09	4023229	3536460	132643
Sa13D03	1723232	1540267	114581
Sa13D04	3846549	3306865	148051
Sa13D05	5351013	4485041	154052
Sa13D09	3414682	3050114	142499
Sa13D12	4513251	3999806	152558
Sa13E01	5908574	5327404	162037
Sa13E02	5132621	4581916	157635
Sa13E03	3635502	3257278	150117
Sa13E04	3944637	3482096	151232
Sa13E06	5380572	4343361	157953
Sa13E07	4155734	3671219	151442
Sa13E09	5813932	4883133	155884
Sa13E10	8907146	7416148	157822
Sa13E11	2928233	2575079	142090
Sa13F02	5043158	3719756	154345
Sa13F04	6287309	5568330	162730
Sa13F07	4303657	2859933	140003
Sa13F09	5218935	4391142	150232
Sa13F10	4163303	3400997	112503
Sa13F12	4256553	3708002	142133
Sa13G01	5161021	4305368	149347
Sa13G02	4322041	3673334	152135
Sa13G07	4496862	3972051	134835
Sa13G08	4891570	4277618	145473
Sa13G10	2514646	2102014	123993
Sa13H02	5331853	4730127	158153
Sa13H03	5428125	4812424	159783
Sa13H05	5628458	4275915	158550
Sa13H06	6324988	5242527	161642
Sa13H10	2879755	2336754	132241
Sa13H11	3329643	2626698	145015
Sa14A01	5934877	5422365	163268
Sa14A04	3940264	3175199	149611
Sa14A06	3794950	3110033	143602
Sa14A07	3681811	3147689	147330
Sa14A09	2556433	2053887	132033
Sa14A12	4989795	4419459	160808
Sa14B03	3924760	3076265	149410
Sa14B05	3209461	2488719	140406
Sa14B06	4328328	3834749	149367
Sa14B07	2717109	2065544	134789
Sa14B08	2441398	1877548	117825
Sa14B09	7896238	6505616	159102
Sa14B10	2950139	2484396	131119
Sa14B11	3186236	2354841	144114
Sa14C03	3408058	3058996	144374
Sa14C04	6950380	5753302	161946
Sa14C05	5858961	4766581	151398
Sa14C07	5250798	4507443	151294
Sa14C08	4100545	2722338	137566
Sa14C10	5937385	5164145	157794
Sa14D02	5703582	5149076	161467
Sa14D04	3917629	3518471	150521
Sa14D05	2381228	1914152	117697
Sa14D06	4951813	4276279	150506
Sa14D07	4817108	3523658	153704
Sa14D08	3231277	2037408	121794
Sa14D11	3384553	2920714	139989
Sa14D12	6953693	5787879	157235
Sa14E04	6426951	5923470	159945
Sa14E05	3226231	2889353	136612
Sa14E08	3948339	2942524	148085
Sa14E09	3125226	2672735	137225
Sa14E10	5481497	4430971	156776
Sa14E11	5519620	5023740	158299
Sa14F04	8082321	7315792	166125
Sa14F06	3480052	2923200	143567
Sa14F09	2557632	2113882	130412
Sa14F10	4530943	3822002	150411
Sa14F11	4070761	3518777	139775
Sa14F12	8137289	6894798	158931
Sa14G02	3317848	2962737	142961
Sa14G03	4988618	4431338	153285
Sa14G07	8194022	6455212	158624
Sa14G08	4065391	3326804	149808
Sa14G09	2679045	2374470	131722
Sa14G10	7495291	6070885	156180
Sa14G11	3854388	3195744	139419
Sa14G12	7051030	5539487	162637
Sa14H01	5289522	4498808	158633
Sa14H05	4275928	3113234	150631
Sa14H11	2537507	2122882	125252
Sa14H12	3086907	2287864	141168
Sa15A02	3718061	3263567	154706
Sa15A03	5024884	3289656	150234
Sa15A06	4943044	3840990	151849
Sa15A08	5776799	4195260	155002
Sa15A09	5092084	3908385	153555
Sa15A11	8023893	6332821	159328
Sa15A12	4290417	3303722	146961
Sa15B02	6666663	5474788	154819
Sa15B03	3870924	3193634	144532
Sa15B06	4280503	3062093	146619
Sa15B07	4829268	3535171	152762
Sa15B08	7274658	5958319	155964
Sa15B09	2787639	2042343	131414
Sa15B11	4462656	3677441	146739
Sa15C02	4035284	2225152	129680
Sa15C03	4859400	4104823	155633
Sa15C04	6669031	5672048	153515
Sa15C06	9655130	7963907	158987
Sa15C08	7535804	6145437	156574
Sa15C09	7898780	5538248	156938
Sa15C12	3666159	2611549	139284
Sa15D01	4290161	3463319	148095
Sa15D03	4188213	2901077	143680
Sa15D07	4065247	2595356	139219
Sa15D08	7074976	4700981	153417
Sa15D09	4881767	3322416	146567
Sa15D10	3776685	2321213	131403
Sa15E01	4162882	3019617	150510
Sa15E06	3166747	2266736	126511
Sa15E07	7341934	6517491	156659
Sa15E09	4297552	3987787	150191
Sa15E10	8801063	7664952	160412
Sa15F02	3844401	3319118	143370
Sa15F03	4254605	3520208	143924
Sa15F06	8754508	7504334	160721
Sa15F07	2944057	1648734	114213
Sa15F08	4650710	2616407	136514
Sa15F11	5728418	4700323	149603
Sa15F12	5213550	3957981	150832
Sa15G02	4718389	1806325	121843
Sa15G03	3142696	2396468	133288
Sa15G07	3686434	2314738	132802
Sa15G08	3524439	2811131	134032
Sa15G10	6910119	5720725	156753
Sa15G11	5835850	4327805	151910
Sa15G12	4865385	3935935	148606
Sa15H01	4293080	3780279	161623
Sa15H02	4746384	3846025	147451
Sa15H03	4873211	3739219	148359
Sa15H08	6650443	5580693	154550
Sa15H11	3486842	2644129	146784
Sa16A02	3607086	2020656	125907
Sa16A03	3785838	2596856	143000
Sa16A05	5229951	4291239	149610
Sa16A09	4971790	3803722	143846
Sa16A10	4808526	3180051	147774
Sa16A11	4087314	2858458	145438
Sa16B03	4565245	1527281	97732
Sa16B04	3757851	1632097	111169
Sa16B08	5282694	3385397	139340
Sa16B09	10163737	8609621	164129
Sa16B11	6172110	4736493	158736
Sa16C03	4112980	2642777	136754
Sa16C04	2692188	2175015	127269
Sa16C05	5806729	2252609	131547
Sa16C06	3577700	2506950	139095
Sa16C07	6095042	2652470	135661
Sa16C09	5300676	3473662	139173
Sa16C11	4486352	3347727	152983
Sa16C12	3815673	2419898	138661
Sa16D04	4859443	2048570	123461
Sa16D06	5681000	4693895	156843
Sa16D10	3652893	2689976	142510
Sa16D11	5917576	4970957	155397
Sa16E06	4215838	1959340	120339
Sa16E09	5282487	4170036	156283
Sa16E11	5850763	4718039	155358
Sa16F01	3771331	3154783	145122
Sa16F04	3965398	3014372	143580
Sa16F05	3585821	1978077	128729
Sa16F09	4526419	3644333	150162
Sa16G02	3443408	2513489	137655
Sa16G03	4409741	3184523	145370
Sa16G04	5211006	3950965	160545
Sa16G07	4196586	3574780	148400
Sa16G10	4828403	3967828	152352
Sa16G11	5288466	4564754	153500
Sa16H01	8386394	6527971	166679
Sa16H02	4059228	3393111	147303
Sa16H04	4924943	4084772	150998
Sa16H06	4729509	3077769	145277
Sa16H07	3713269	3053507	144192
Sa16H11	3300372	2532690	141696
Sa16H12	3600789	2814219	139655
Sa17A02	5854320	5092543	153004
Sa17A04	4353849	3717889	139971
Sa17A05	2912659	2576450	129261
Sa17A06	8508489	7470976	161106
Sa17A07	2594948	2259942	131204
Sa17B01	5663894	5049530	149286
Sa17B02	7345485	6195320	160720
Sa17B05	3933436	3129606	142426
Sa17B07	13525397	10936422	163128
Sa17B08	13965027	12495842	164065
Sa17B09	3442476	3166665	139961
Sa17B10	6154077	5753514	160890
Sa17B11	5637751	4147472	158929
Sa17B12	13239629	12195944	164372
Sa17C02	9029554	7888312	163410
Sa17C03	9467380	8677261	160841
Sa17C05	3694532	2505881	139232
Sa17C06	3563968	2222699	130386
Sa17C07	3907826	3307149	148215
Sa17C08	8469520	7707802	159692
Sa17C09	4845137	4432958	148972
Sa17C11	6815524	6431636	159922
Sa17C12	2189432	2040258	128635
Sa17D02	10780247	9014619	163672
Sa17D03	4558282	4073780	153502
Sa17D05	13686819	11944169	168556
Sa17D07	9641375	8415492	166313
Sa17D09	7789970	7028579	157550
Sa17D10	3723195	2909305	145055
Sa17D12	6575082	6159883	151743
Sa17E01	7092915	5768404	157567
Sa17E02	10207560	8001869	161405
Sa17E03	6968460	6097103	159229
Sa17E04	8980893	5817542	161794
Sa17E05	4258996	3070370	151495
Sa17E08	4452528	4049111	153834
Sa17E10	2133622	1924292	132900
Sa17E11	3288302	3087067	138575
Sa17E12	3381735	3068972	147048
Sa17F01	3041430	2722685	137061
Sa17F05	4177949	2239320	134849
Sa17F06	4362723	2111838	130402
Sa17F08	3699315	3152250	151167
Sa17F09	7271948	6669172	151827
Sa17F10	2641574	2460659	140764
Sa17F12	5993124	4692002	155522
Sa17G01	4570812	4001167	149660
Sa17G02	5711966	3132101	143943
Sa17G03	5118472	3790601	149437
Sa17G05	5153215	3729595	151789
Sa17G06	3550390	1432204	100285
Sa17G07	6193224	4925584	159939
Sa17G08	3601889	3173943	145699
Sa17G09	3414427	2205164	131349
Sa17G11	3365969	2845133	140401
Sa17H05	4636257	3464069	147323
Sa17H06	2542095	1390398	103348
Sa17H07	7670656	6042848	159264
Sa17H08	4058630	3781177	146095
Sa17H11	6170814	5045735	156875
Sa17H12	8015538	7013128	159190
Sa18A02	7277999	6764987	163043
Sa18A04	2226177	2043200	121938
Sa18B01	3428777	2458229	142241
Sa18B02	3777475	3277506	140843
Sa18B03	5350954	4857641	160293
Sa18B04	4579730	3975241	150033
Sa18B05	5695225	3892086	151278
Sa18C02	4212746	2775393	143122
Sa18C03	5369149	4393036	152290
Sa18D01	7867600	6679687	162125
Sa18F04	3686014	3337187	146590
Sa18G02	3766580	2929284	150316
Sa18G05	9643794	8106067	158432
Sa18H01	3923886	3401462	152573
Sa18H02	6062707	5581353	157916
Sa21A06	6238027	4833602	158127
Sa21A08	6168825	2752183	136080
Sa21B05	4307785	3995059	145770
Sa21B06	4970211	4635778	152452
Sa21B07	5581641	1603319	94085
Sa21B12	5824054	4500620	155934
Sa21C05	6203485	5423448	144285
Sa21C07	4422940	2552344	131013
Sa21C08	3819546	3173234	137680
Sa21C10	4863519	3987058	156572
Sa21C12	3307358	2569448	139008
Sa21D05	5327194	3331428	146607
Sa21E06	19249367	15090155	169658
Sa21E09	3407268	2486884	135793
Sa21E12	6292865	5391020	146734
Sa21F06	13752863	12140344	166806
Sa21G08	5585066	4371107	154535
Sa21G09	4923949	4401699	150475
Sa21G10	5311353	3519536	151047
Sa21G11	4990621	3620113	150357
Sa21G12	3616155	3298440	147194
Sa21H06	3144256	2812932	130803
Sa21H12	3441967	2899065	136796
