# Supplementary material for: Genomic Prediction of Resistance to Pasteurellosis in Gilthead Sea Bream (Sparus aurata) Using 2b-RAD Sequencing
Source: G3 (Bethesda). 2016 Sep 20;6(11):3693–700. doi: 10.1534/g3.116.035220 (PMC5100868; doi:10.1534/g3.116.035220)
Supplement: Supplemental Material [file supp_g3.116.035220_TableS5.txt]

id	chr	pos
snp90392	1	0
snp35622	1	3.69
snp17153	1	5.84
snp53400	1	8.29
snp47162	1	9.12
snp77174	1	9.63
snp97091	1	9.76
snp65297	1	10.73
snp65553	1	11.7
snp35991	1	11.89
snp67797	1	12.28
snp2747	1	13.04
snp44422	1	13.13
snp72948	1	13.41
snp42661	1	13.46
snp43943	1	13.61
snp56376	1	13.94
snp76465	1	14.44
snp18488	1	14.55
snp46079	1	14.66
snp96020	1	14.77
snp73516	1	15.17
snp22682	1	15.42
snp16156	1	15.76
snp79917	1	16.13
snp15829	1	16.86
snp17021	1	16.86
snp26940	1	16.86
snp83567	1	16.86
snp43322	1	17
snp21836	1	17.26
snp90965	1	17.52
snp72670	1	17.55
snp8941	1	17.64
snp18264	1	17.92
snp16085	1	18.15
snp59721	1	18.32
snp70058	1	18.44
snp81165	1	18.84
snp29773	1	19.53
snp98909	1	19.56
snp98950	1	19.57
snp11946	1	19.58
snp73062	1	19.62
snp43924	1	19.67
snp64470	1	19.84
snp34917	1	20.02
snp5357	1	20.34
snp80308	1	20.59
snp25143	1	21.45
snp40867	1	21.46
snp4879	1	21.52
snp73932	1	22.18
snp4247	1	22.19
snp43103	1	22.23
snp24226	1	22.4
snp65374	1	22.68
snp46335	1	23.29
snp78412	1	24.17
snp42717	1	24.21
snp80720	1	25.59
snp24936	1	25.61
snp45889	1	25.63
snp11587	1	25.89
snp82405	1	26.84
snp53191	1	26.97
snp85237	1	27.28
snp96843	1	27.42
snp5356	1	27.62
snp60468	1	28.82
snp42138	1	29.72
snp23916	1	30.89
snp93309	1	32.38
snp42093	1	32.53
snp72880	1	32.56
snp10299	1	32.6
snp21493	1	32.72
snp6613	1	32.78
snp60015	1	33.23
snp4241	1	33.64
snp71127	1	34.15
snp38036	1	34.34
snp27758	1	34.5
snp13774	1	34.58
snp10702	1	34.61
snp65126	1	34.96
snp10585	1	34.97
snp19941	1	34.99
snp85436	1	34.99
snp92004	1	35.32
snp58726	1	35.55
snp83394	1	35.55
snp99149	1	35.76
snp76065	1	35.81
snp99940	1	36.1
snp64028	1	36.26
snp12626	1	36.37
snp95557	1	37.72
snp43636	1	37.75
snp36596	1	38.13
snp75785	1	38.36
snp78970	1	38.41
snp16539	1	38.44
snp52249	1	39.46
snp50239	1	39.47
snp31381	1	39.51
snp49849	1	39.64
snp5702	1	39.81
snp60698	1	39.95
snp29291	1	45.6
snp59387	1	46.68
snp36564	1	46.7
snp56822	1	46.7
snp63076	1	46.7
snp92713	1	46.7
snp39738	1	46.71
snp53982	1	46.73
snp40180	1	46.74
snp12765	1	46.86
snp51199	1	46.88
snp8126	1	47.68
snp9377	1	47.7
snp75509	1	47.71
snp88096	1	47.96
snp1354	1	48.23
snp34586	1	48.32
snp52521	1	48.33
snp44160	1	48.34
snp21163	1	48.4
snp37645	1	48.48
snp8397	1	48.68
snp19699	1	48.77
snp12593	1	48.89
snp28449	1	49.03
snp16669	1	49.18
snp24160	1	49.19
snp12441	1	49.2
snp14852	1	49.2
snp49404	1	49.2
snp58489	1	49.2
snp87441	1	49.2
snp35941	1	49.21
snp36837	1	49.21
snp44846	1	49.21
snp7402	1	49.22
snp50745	1	49.22
snp60908	1	49.22
snp81161	1	49.22
snp66351	1	49.42
snp87342	1	49.42
snp48366	1	49.67
snp68931	1	49.88
snp15598	1	49.94
snp31189	1	50.21
snp51905	1	50.21
snp56166	1	50.23
snp42888	1	50.25
snp26195	1	50.28
snp11291	1	50.34
snp20110	1	50.4
snp36283	1	50.47
snp7448	1	50.49
snp47760	1	54.19
snp58563	1	54.19
snp93068	1	54.19
snp75455	1	54.21
snp95900	1	54.23
snp33660	1	54.25
snp31819	1	54.26
snp42191	1	54.26
snp80629	1	54.26
snp80644	1	54.27
snp81464	1	54.83
snp82428	1	56.1
snp57167	1	56.31
snp40669	1	56.87
snp24555	1	57.08
snp25366	1	57.08
snp58851	1	57.08
snp63293	1	57.08
snp76073	1	57.08
snp86487	1	57.08
snp63074	1	57.17
snp77338	1	57.25
snp7911	1	57.59
snp37469	1	57.59
snp72874	1	57.59
snp76976	1	57.98
snp98131	1	60.3
snp70048	1	60.43
snp71918	1	60.43
snp8735	1	60.46
snp66992	1	61.17
snp20872	1	61.89
snp69574	1	61.89
snp92061	1	61.89
snp73682	1	61.98
snp12700	1	62.18
snp56104	1	62.18
snp75394	1	62.26
snp70545	1	62.34
snp78026	1	62.43
snp52535	1	62.73
snp26268	1	62.74
snp41029	1	62.84
snp46798	1	63.47
snp39859	1	63.57
snp40157	1	64.44
snp70537	1	64.55
snp96824	1	64.65
snp15672	1	64.74
snp31608	1	64.8
snp31520	1	65.56
snp80846	1	65.56
snp79863	1	65.91
snp28381	1	66.19
snp99059	1	66.19
snp84364	1	66.35
snp14981	1	66.49
snp67584	1	66.6
snp13494	1	66.82
snp37198	1	66.82
snp57496	1	66.83
snp64638	1	67.5
snp96483	1	67.65
snp56190	1	67.74
snp62741	1	67.74
snp3513	1	67.75
snp67149	1	67.81
snp2449	1	68.13
snp8837	1	68.39
snp7276	1	68.53
snp57113	1	68.6
snp5944	1	68.67
snp42003	1	68.75
snp9965	1	68.78
snp65489	1	69.01
snp90410	1	69.01
snp50415	1	69.02
snp56884	1	69.86
snp92737	1	69.88
snp84417	1	69.94
snp45212	1	70
snp92537	1	70.15
snp34975	1	70.2
snp9879	1	70.21
snp22263	1	70.21
snp60993	1	70.21
snp7484	1	70.42
snp73808	1	70.42
snp1579	1	71.14
snp96373	1	71.19
snp61797	1	71.33
snp94037	1	71.44
snp709	1	71.75
snp38231	1	71.97
snp84139	1	72.23
snp93778	1	72.48
snp38131	1	73.1
snp16850	1	73.12
snp97460	1	73.16
snp52510	1	73.21
snp80813	1	73.21
snp47814	1	73.26
snp70385	1	73.46
snp90378	1	73.55
snp9520	1	73.57
snp26049	1	73.85
snp64852	1	73.85
snp95895	1	73.85
snp80019	1	74.46
snp66981	1	74.61
snp34082	1	74.75
snp38833	1	75.31
snp77594	1	75.45
snp83261	1	75.55
snp56493	1	75.56
snp64536	1	75.61
snp46172	1	75.82
snp78935	1	75.82
snp90692	1	75.82
snp93728	1	75.84
snp8299	1	76.3
snp9845	1	76.53
snp21807	1	76.87
snp47751	1	76.87
snp94238	1	76.87
snp88840	1	77.45
snp78570	1	78.16
snp9801	1	78.38
snp20695	1	78.43
snp81622	1	78.45
snp18145	1	78.57
snp34420	1	78.74
snp58303	1	78.75
snp58345	1	78.76
snp44368	1	79.26
snp27604	1	79.3
snp88305	1	79.3
snp66196	1	79.31
snp47164	1	79.39
snp85416	1	79.39
snp10292	1	79.4
snp82223	1	79.63
snp20942	1	79.8
snp92933	1	80.54
snp17396	1	80.57
snp4872	1	80.58
snp11881	1	80.58
snp39834	1	80.58
snp42687	1	80.58
snp54956	1	80.58
snp62322	1	80.58
snp75624	1	80.58
snp87336	1	80.58
snp33427	1	80.63
snp79878	1	80.63
snp80994	1	81.07
snp34276	1	81.11
snp20703	1	81.14
snp61910	1	81.17
snp83227	1	81.17
snp94030	1	81.21
snp45594	1	81.28
snp41737	1	81.36
snp76821	1	82.7
snp26024	1	82.8
snp80987	1	82.84
snp87526	1	83.01
snp61311	1	84.49
snp92441	1	84.55
snp92361	1	84.58
snp3978	1	84.61
snp7894	1	84.61
snp16043	1	84.61
snp82727	1	84.62
snp12519	1	84.7
snp69807	1	84.9
snp29072	1	85.11
snp30984	1	85.11
snp88803	1	85.12
snp98642	1	85.15
snp23932	1	85.16
snp86574	1	85.19
snp68049	1	85.21
snp69241	1	85.46
snp10530	1	85.69
snp62328	1	85.73
snp74898	1	85.77
snp40274	1	85.82
snp72438	1	85.92
snp52957	1	86.02
snp30888	1	86.05
snp61312	1	86.06
snp61050	1	86.39
snp22943	1	87.19
snp86213	1	87.65
snp19770	1	87.68
snp53063	1	87.7
snp9982	1	87.72
snp10721	1	87.72
snp31768	1	87.72
snp62749	1	87.72
snp65991	1	87.72
snp14338	1	87.73
snp7713	1	88.18
snp46556	1	88.18
snp20362	1	88.24
snp27177	1	88.31
snp44538	1	88.37
snp16594	1	88.52
snp20365	1	88.6
snp26970	1	88.63
snp38882	1	88.71
snp65875	1	88.71
snp81341	1	88.72
snp73781	1	89.13
snp9348	1	89.54
snp22090	1	89.54
snp58483	1	89.67
snp88939	1	89.81
snp30360	1	90.04
snp79752	1	90.22
snp21261	1	90.35
snp75801	1	90.36
snp99325	1	90.37
snp63807	1	90.85
snp37024	1	90.87
snp4823	1	91.29
snp30526	1	91.29
snp51757	1	91.29
snp56759	1	91.29
snp15722	1	91.48
snp91004	1	91.64
snp51909	1	91.66
snp7860	1	91.7
snp84523	1	91.78
snp20143	1	92.03
snp16552	1	92.21
snp6801	1	92.46
snp53875	1	92.48
snp36639	1	92.9
snp29393	1	93.08
snp40790	1	93.39
snp14404	1	93.44
snp47871	1	93.46
snp95512	1	93.54
snp41299	1	93.78
snp11262	1	93.79
snp71521	1	93.86
snp8508	1	93.92
snp78483	1	93.92
snp2656	1	93.93
snp6638	1	93.93
snp98390	1	93.93
snp95613	1	94.07
snp1780	1	94.44
snp76366	1	94.44
snp3617	1	94.55
snp62106	1	94.63
snp7648	1	94.67
snp63982	1	94.73
snp18476	1	94.81
snp47357	1	94.96
snp69028	1	94.97
snp18940	1	95
snp69869	1	95.14
snp92798	1	95.18
snp32395	1	95.35
snp81820	1	95.46
snp86503	1	95.91
snp84548	1	96.38
snp70432	1	96.39
snp59591	1	96.76
snp64374	1	97.43
snp11763	1	97.62
snp6043	1	98.52
snp63741	1	99.09
snp21152	1	99.15
snp60316	1	99.33
snp79169	1	99.45
snp73791	1	99.48
snp83742	1	99.5
snp79898	1	99.51
snp91082	1	99.92
snp25050	1	100.22
snp84177	1	100.34
snp84840	1	100.4
snp95244	1	100.4
snp10980	1	100.53
snp48152	1	100.69
snp35601	1	101.12
snp19746	1	101.48
snp27886	1	101.82
snp49020	1	101.9
snp81221	1	102.12
snp19277	1	102.13
snp63593	1	102.13
snp34847	1	102.14
snp46044	1	102.18
snp30629	1	102.63
snp32055	1	102.74
snp45170	1	103.11
snp12782	1	103.12
snp91984	1	103.14
snp43172	1	103.16
snp35984	1	103.37
snp12549	1	103.58
snp1937	1	103.79
snp53572	1	103.79
snp6250	1	103.81
snp56750	1	103.85
snp18073	1	103.89
snp43986	1	104.07
snp70584	1	104.07
snp52107	1	104.25
snp23685	1	104.5
snp94215	1	105.04
snp30845	1	105.25
snp22948	1	105.78
snp9432	1	106.07
snp85098	1	106.7
snp7890	1	106.95
snp68029	1	107.46
snp27574	1	107.65
snp75109	1	108
snp71849	1	108.59
snp39361	1	109.3
snp82669	1	109.6
snp88054	1	109.89
snp18408	1	110
snp64007	1	110.28
snp63313	1	110.51
snp79702	1	110.6
snp82958	1	110.99
snp53051	1	111.95
snp91924	1	113.55
snp35581	1	115.02
snp80291	1	115.61
snp47069	1	116.17
snp61593	1	116.38
snp68028	1	116.91
snp28982	1	116.96
snp20422	1	117.04
snp76198	1	117.17
snp99424	1	117.32
snp14217	1	118.1
snp41111	1	118.66
snp81183	1	118.88
snp70692	1	119.11
snp87684	1	119.29
snp18420	1	121.07
snp52086	1	121.52
snp16327	1	121.98
snp76441	1	122.08
snp88221	1	122.21
snp88560	1	122.41
snp55617	1	122.85
snp67430	1	123.17
snp59040	1	126.26
snp39326	1	126.99
snp82506	1	127.93
snp34231	1	128.07
snp87896	1	128.15
snp15871	1	128.39
snp70287	1	128.6
snp88963	1	128.71
snp76369	1	128.97
snp60740	1	129.1
snp61614	1	129.2
snp235	1	129.65
snp37305	1	129.65
snp77380	1	130.34
snp96985	1	130.54
snp44385	1	130.84
snp43639	1	131.06
snp43799	1	131.25
snp32312	1	131.44
snp34520	1	131.72
snp8315	1	131.95
snp60695	1	132.07
snp25137	1	133.98
snp93435	1	134.04
snp38571	1	134.82
snp6390	1	135.28
snp96239	1	135.54
snp36732	1	135.78
snp56848	1	136.11
snp17907	1	136.49
snp1364	1	136.98
snp2479	1	137.99
snp95937	1	138.7
snp92648	1	139.88
snp92015	1	142.16
snp7581	1	142.8
snp9829	1	143.97
snp14679	1	144.49
snp28279	1	145.3
snp86702	1	145.69
snp14164	1	146.47
snp66067	1	146.86
snp78809	1	147.07
snp40101	1	147.28
snp4805	1	147.49
snp87267	1	147.73
snp41885	1	147.87
snp59598	1	148.35
snp97016	1	148.7
snp94179	1	149.05
snp46699	1	150.05
snp85395	1	151.03
snp68932	1	151.28
snp4438	1	151.32
snp28758	1	151.8
snp73906	1	155.36
snp69356	1	155.92
snp48372	1	156.68
snp43396	1	162.31
snp92049	1	162.32
snp20900	1	162.66
snp95619	1	163.32
snp86736	1	164.03
snp21928	1	165.52
snp64607	1	165.53
snp58484	1	165.56
snp98201	1	166.11
snp63561	1	166.16
snp49915	1	166.24
snp89503	1	166.35
snp76690	1	166.51
snp88592	1	166.55
snp4928	1	167.83
snp76339	1	168.31
snp75371	1	168.67
snp93830	1	168.68
snp53313	1	168.71
snp3736	1	168.89
snp4366	1	169.09
snp4882	1	169.14
snp6894	1	169.42
snp99454	1	169.67
snp86707	1	170.66
snp79472	1	171.93
snp22423	1	172.73
snp7379	1	174.03
snp63229	1	175.41
snp49616	1	201.67
snp16975	2	0
snp51691	2	1.12
snp56559	2	2.05
snp62180	2	2.84
snp59744	2	3.35
snp1786	2	3.77
snp48900	2	4.23
snp24832	2	4.75
snp9171	2	5.02
snp81127	2	5.49
snp11831	2	6.02
snp22954	2	6.06
snp77940	2	6.4
snp96861	2	7.75
snp42281	2	8.54
snp3199	2	9.08
snp31945	2	11.75
snp57677	2	12.46
snp67505	2	13.27
snp40353	2	15.08
snp72335	2	15.52
snp30229	2	15.64
snp91700	2	15.7
snp22224	2	15.86
snp12577	2	16.1
snp64907	2	17.11
snp47473	2	18.11
snp19160	2	19.03
snp86379	2	19.07
snp80258	2	19.12
snp32081	2	19.34
snp8236	2	21.17
snp38399	2	21.38
snp48031	2	21.41
snp87477	2	21.55
snp74611	2	21.6
snp95474	2	21.9
snp35542	2	23.24
snp48351	2	23.65
snp80072	2	23.97
snp94167	2	24.22
snp99742	2	24.6
snp9727	2	25.49
snp52705	2	25.99
snp17889	2	29.51
snp97434	2	30.42
snp38734	2	31
snp32940	2	32.26
snp82278	2	36
snp70401	2	39.23
snp43851	2	39.85
snp86285	2	40.6
snp14921	2	40.73
snp55174	2	41.1
snp21298	2	41.55
snp47557	2	41.58
snp51005	2	41.92
snp8982	2	43.64
snp11801	2	45.01
snp27295	2	45.05
snp53282	2	45.42
snp60714	2	45.8
snp68054	2	47.02
snp53126	2	48.44
snp92342	2	50.16
snp97530	2	52.34
snp22733	2	54.44
snp56770	2	55.31
snp25058	2	56.5
snp35037	2	56.6
snp63743	2	56.62
snp43533	2	57.85
snp44107	2	59.09
snp86918	2	60.24
snp48725	2	60.83
snp99591	2	61.06
snp15527	2	61.15
snp25861	2	61.34
snp64305	2	61.51
snp66772	2	61.56
snp60892	2	61.78
snp67739	2	63.12
snp45257	2	63.15
snp32441	2	63.26
snp89461	2	64.02
snp75747	2	64.04
snp14611	2	64.63
snp35128	2	65.3
snp45248	2	65.7
snp96243	2	67.11
snp30419	2	67.67
snp27476	2	68.24
snp73222	2	68.95
snp81667	2	69.97
snp68562	2	70.39
snp47548	2	70.63
snp52129	2	71.39
snp11462	2	72.24
snp96196	2	72.69
snp29551	2	73.14
snp17430	2	73.33
snp10972	2	73.52
snp76234	2	73.68
snp85096	2	73.9
snp27390	2	74.13
snp60045	2	75.42
snp35139	2	77.35
snp69182	2	77.39
snp45511	2	77.6
snp75397	2	77.88
snp92493	2	78.19
snp6814	2	78.4
snp59824	2	78.4
snp91144	2	78.43
snp99641	2	78.43
snp11636	2	79.38
snp24874	2	79.66
snp95118	2	79.81
snp24990	2	80.16
snp19008	2	80.42
snp21546	2	80.71
snp38500	2	80.96
snp27250	2	81.23
snp65488	2	81.6
snp59269	2	83.3
snp37014	2	85.88
snp80912	2	86.98
snp45126	2	87.78
snp24203	2	89.1
snp16876	2	89.12
snp26727	2	89.31
snp7126	2	89.83
snp11238	2	90.28
snp9887	2	90.59
snp40422	2	90.6
snp33972	2	90.61
snp11060	2	90.62
snp82066	2	90.62
snp57459	2	90.63
snp41387	2	90.65
snp49665	2	90.65
snp4155	2	90.66
snp86569	2	90.66
snp63109	2	90.93
snp11416	2	91.18
snp92261	2	91.7
snp6457	2	92.4
snp86994	2	92.82
snp75751	2	92.85
snp4326	2	92.94
snp91399	2	93.3
snp43970	2	93.53
snp92692	2	93.59
snp99692	2	93.82
snp41158	2	94.11
snp84678	2	94.28
snp94559	2	94.57
snp10908	2	94.62
snp24034	2	94.66
snp69620	2	94.69
snp14728	2	94.7
snp11036	2	94.71
snp36584	2	94.71
snp61674	2	94.71
snp72407	2	94.71
snp85056	2	94.71
snp92068	2	94.71
snp89791	2	95.23
snp55825	2	96.22
snp64126	2	96.22
snp82037	2	96.22
snp61106	2	96.32
snp79405	2	96.48
snp35226	2	96.76
snp60103	2	96.97
snp19438	2	96.99
snp70045	2	97.01
snp35584	2	97.03
snp35526	2	97.11
snp19734	2	97.19
snp4581	2	97.27
snp16414	2	97.35
snp85733	2	97.56
snp57740	2	97.58
snp94198	2	97.65
snp7549	2	98.04
snp76700	2	98.61
snp26130	2	98.67
snp96887	2	99.05
snp25015	2	99.52
snp95930	2	99.53
snp97363	2	99.67
snp34528	2	99.89
snp73237	2	99.95
snp14101	2	99.98
snp54334	2	100.16
snp2308	2	100.19
snp2041	2	100.27
snp28251	2	100.27
snp37735	2	100.27
snp61052	2	100.27
snp97707	2	100.27
snp41306	2	100.28
snp39861	2	100.36
snp89064	2	101.01
snp62499	2	101.17
snp4468	2	101.33
snp15449	2	101.35
snp43728	2	101.36
snp89975	2	101.36
snp25583	2	101.62
snp22626	2	101.83
snp94337	2	101.99
snp56902	2	102.01
snp58177	2	102.01
snp74880	2	102.01
snp30019	2	102.02
snp24070	2	102.35
snp98310	2	102.9
snp35416	2	102.93
snp54290	2	102.99
snp61286	2	103.05
snp18412	2	103.78
snp45754	2	104.2
snp8359	2	104.47
snp76623	2	104.69
snp19039	2	104.76
snp22717	2	104.93
snp56064	2	104.93
snp9831	2	105.44
snp36913	2	105.44
snp44830	2	105.44
snp58524	2	105.44
snp39490	2	105.45
snp2995	2	105.46
snp50157	2	106.25
snp7118	2	106.65
snp9994	2	107.09
snp54214	2	107.78
snp42391	2	107.84
snp53123	2	107.85
snp64582	2	107.85
snp5949	2	107.87
snp57724	2	107.92
snp87962	2	107.98
snp85672	2	108.21
snp78827	2	108.46
snp8242	2	108.48
snp38613	2	108.48
snp56290	2	108.76
snp18026	2	108.81
snp46686	2	108.86
snp4656	2	108.92
snp82701	2	109.65
snp67328	2	110.8
snp52309	2	111.24
snp93014	2	111.51
snp63182	2	111.53
snp11487	2	111.58
snp61577	2	112.45
snp27686	2	112.89
snp62443	2	112.96
snp71348	2	113.13
snp5829	2	113.32
snp55776	2	113.32
snp35890	2	113.51
snp66341	2	113.65
snp66907	2	113.75
snp80795	2	113.84
snp88725	2	113.84
snp1814	2	114.47
snp22219	2	114.5
snp15813	2	114.53
snp86916	2	115.02
snp95893	2	115.28
snp60282	2	115.42
snp34253	2	115.56
snp13917	2	115.96
snp30008	2	115.96
snp83574	2	115.96
snp4905	2	116.72
snp95743	2	117.13
snp25596	2	118.25
snp89285	2	118.32
snp26633	2	118.93
snp20331	2	119.41
snp61929	2	119.44
snp89001	2	119.72
snp80250	2	119.95
snp91554	2	119.96
snp48485	2	119.99
snp57819	2	120.09
snp6833	2	120.33
snp4215	2	120.73
snp19156	2	120.88
snp51494	2	120.96
snp41763	2	121.13
snp27030	2	121.32
snp94025	2	121.32
snp65521	2	121.45
snp82168	2	121.46
snp76787	2	121.48
snp50610	2	121.6
snp9214	2	122.19
snp15707	2	122.2
snp48122	2	122.2
snp5755	2	122.21
snp34560	2	122.21
snp42852	2	122.22
snp36993	2	123.54
snp41000	2	123.62
snp1589	2	123.69
snp98924	2	123.79
snp79007	2	123.86
snp68347	2	124.09
snp57123	2	124.35
snp88842	2	124.39
snp76859	2	124.42
snp70338	2	124.86
snp57929	2	125.1
snp1444	2	125.28
snp59164	2	125.3
snp7792	2	125.35
snp30989	2	125.51
snp16149	2	125.7
snp36652	2	126.1
snp46691	2	126.17
snp91634	2	126.2
snp94131	2	126.23
snp18981	2	126.26
snp31929	2	126.58
snp51857	2	126.63
snp98328	2	126.77
snp65346	2	126.9
snp45782	2	127.06
snp94293	2	127.22
snp31688	2	127.57
snp65810	2	127.57
snp75991	2	127.57
snp66507	2	127.82
snp44001	2	127.94
snp16704	2	128.13
snp21101	2	128.15
snp63703	2	128.15
snp87412	2	128.15
snp30244	2	128.18
snp45990	2	128.22
snp15692	2	128.26
snp23347	2	128.26
snp73740	2	128.27
snp16040	2	128.28
snp78057	2	128.3
snp41231	2	129.7
snp23298	2	129.75
snp49443	2	129.76
snp66789	2	129.84
snp77108	2	130.6
snp64704	2	130.62
snp13219	2	131.22
snp17514	2	131.34
snp14909	2	131.45
snp15516	2	131.45
snp55068	2	131.85
snp66038	2	132.11
snp62142	2	132.42
snp17554	2	132.48
snp21820	2	132.56
snp41144	2	132.56
snp15939	2	132.68
snp80810	2	132.7
snp78717	2	133.07
snp76390	2	133.33
snp33979	2	133.45
snp19457	2	134.19
snp41383	2	134.19
snp71346	2	134.19
snp74306	2	134.19
snp49048	2	134.4
snp37930	2	134.56
snp51711	2	134.66
snp92887	2	134.66
snp9130	2	134.76
snp17178	2	134.82
snp78404	2	136.38
snp3315	2	136.39
snp13970	2	137.27
snp4341	2	137.41
snp88984	2	137.42
snp3619	2	137.45
snp18853	2	137.6
snp60618	2	137.74
snp62958	2	137.8
snp9778	2	138
snp60161	2	138.3
snp56430	2	138.32
snp35688	2	138.81
snp25083	2	139.19
snp65929	2	139.37
snp56322	2	139.48
snp99005	2	139.59
snp61645	2	139.87
snp18394	2	140.94
snp47084	2	141.14
snp28070	2	141.73
snp53115	2	141.93
snp14353	2	142.01
snp9425	2	142.15
snp94514	2	142.62
snp76983	2	142.86
snp24114	2	143.16
snp94742	2	143.52
snp81162	2	144.14
snp50571	2	144.65
snp22757	2	145.09
snp16535	2	145.51
snp74362	2	145.87
snp59238	2	146.93
snp81399	2	147.14
snp48016	2	147.17
snp24437	2	147.42
snp97678	2	147.67
snp91108	2	147.85
snp87942	2	148.44
snp63690	2	148.74
snp65749	2	148.75
snp8926	2	148.77
snp77717	2	149.15
snp15725	2	149.54
snp56291	2	149.75
snp65830	2	150.18
snp46339	2	150.21
snp98433	2	150.21
snp99892	2	150.58
snp3945	2	151.81
snp61071	2	151.81
snp66476	2	152.08
snp74679	2	153.46
snp86076	2	154.03
snp11181	2	154.06
snp93249	2	154.08
snp41137	2	154.14
snp4089	2	154.59
snp68971	2	155.42
snp65358	2	156.02
snp61199	2	156.47
snp17631	2	156.52
snp28714	2	156.59
snp97698	2	156.73
snp16038	2	156.83
snp76171	2	157.13
snp58795	2	157.83
snp87089	2	158.73
snp92895	2	158.73
snp4938	2	158.74
snp50510	2	158.74
snp99661	2	158.84
snp24668	2	159.04
snp31463	2	159.23
snp44823	2	159.7
snp62486	2	160.03
snp57031	2	160.3
snp26619	2	160.84
snp81648	2	160.93
snp14106	2	161.14
snp25589	2	161.14
snp28969	2	161.14
snp52527	2	161.14
snp77103	2	161.14
snp64460	2	161.2
snp63927	2	161.92
snp51395	2	162.4
snp14793	2	163.02
snp27777	2	164.47
snp75743	2	164.68
snp93051	2	165.01
snp63643	2	165.05
snp1220	2	165.06
snp24329	2	165.11
snp85083	2	165.57
snp13946	2	165.84
snp56004	2	165.93
snp35085	2	166.31
snp55606	2	166.56
snp90086	2	166.74
snp28229	2	166.92
snp96424	2	167.06
snp99004	2	167.16
snp95772	2	167.26
snp690	2	167.43
snp21381	2	167.97
snp26624	2	168.13
snp90098	2	168.99
snp50573	2	169.3
snp47485	2	169.55
snp17928	2	169.58
snp88319	2	169.6
snp74424	2	169.61
snp15181	2	169.62
snp77617	2	169.62
snp38009	2	169.63
snp73451	2	169.8
snp84937	2	169.88
snp87514	2	170.9
snp64975	2	171.04
snp12905	2	171.14
snp62256	2	171.39
snp27374	2	171.63
snp12850	2	172.05
snp8555	2	172.23
snp25017	2	172.23
snp29299	2	172.23
snp29774	2	172.23
snp82115	2	172.23
snp62261	2	172.24
snp77507	2	172.24
snp84313	2	172.24
snp45893	2	173.12
snp13649	2	173.24
snp17831	2	173.24
snp69635	2	173.24
snp50098	2	174.24
snp59767	2	174.94
snp43277	2	175.42
snp45026	2	175.42
snp58830	2	175.42
snp34365	2	175.44
snp39158	2	175.45
snp10016	2	175.65
snp5355	2	175.89
snp32265	2	175.89
snp37701	2	175.89
snp51518	2	175.89
snp59795	2	175.89
snp77976	2	175.89
snp90525	2	175.89
snp57357	2	176.44
snp80587	2	176.44
snp20785	2	176.66
snp87485	2	176.67
snp86016	2	177.02
snp28910	2	177.75
snp50565	2	178.73
snp76143	2	179.78
snp72343	2	180.12
snp23563	2	180.13
snp68407	2	180.13
snp99931	2	180.19
snp17347	2	180.62
snp60009	2	180.72
snp13829	2	180.77
snp99607	2	180.86
snp5191	2	180.95
snp79987	2	180.97
snp94490	2	181.23
snp82059	2	181.6
snp97907	2	182
snp23696	2	182.67
snp69230	2	182.73
snp90551	2	182.78
snp70945	2	182.79
snp87215	2	182.79
snp95110	2	182.81
snp97459	2	182.95
snp95428	2	183.29
snp58738	2	183.3
snp62114	2	183.3
snp16840	2	183.31
snp51281	2	183.31
snp68068	2	183.31
snp74859	2	183.48
snp72658	2	183.51
snp84165	2	183.89
snp23420	2	184
snp41270	2	184.04
snp19619	2	184.2
snp38101	2	184.68
snp35150	2	185.12
snp93622	2	185.5
snp69371	2	185.73
snp79416	2	185.78
snp56139	2	186.09
snp81200	2	186.55
snp8163	2	186.63
snp72879	2	186.76
snp34756	2	187.16
snp91823	2	187.43
snp42134	2	187.84
snp37596	2	188.01
snp19057	2	188.17
snp10471	2	188.55
snp14965	2	189.52
snp11982	2	189.66
snp28150	2	189.7
snp17662	2	189.77
snp89585	2	189.83
snp90972	2	189.94
snp80467	2	190.89
snp10233	2	191.04
snp14741	2	191.25
snp70286	2	191.63
snp60109	2	192.03
snp28154	2	192.21
snp59434	3	0
snp56435	3	1.53
snp43198	3	2.16
snp78791	3	2.59
snp38864	3	2.98
snp2969	3	3.01
snp68953	3	3.32
snp52856	3	3.65
snp53444	3	3.96
snp70018	3	4.46
snp38324	3	4.6
snp99697	3	4.69
snp92096	3	5.02
snp65188	3	5.63
snp75193	3	6.37
snp62572	3	7
snp40530	3	7.73
snp9816	3	8.51
snp54306	3	10.04
snp6488	3	11.16
snp80026	3	11.22
snp71070	3	11.25
snp52362	3	11.29
snp27470	3	11.43
snp59277	3	11.98
snp39186	3	13.16
snp58147	3	13.45
snp62665	3	13.82
snp565	3	13.91
snp63971	3	14.06
snp61623	3	14.35
snp74007	3	14.53
snp35698	3	14.61
snp87702	3	14.64
snp80683	3	15.74
snp46062	3	17.25
snp28957	3	18.81
snp35165	3	19.57
snp14621	3	20.48
snp34909	3	21.46
snp42240	3	24.51
snp30891	3	25.67
snp45387	3	25.71
snp55369	3	26.84
snp44016	3	28.23
snp73059	3	28.28
snp64978	3	31.95
snp52603	3	32.23
snp79578	3	32.46
snp64747	3	32.64
snp60656	3	32.68
snp37853	3	32.74
snp23894	3	35.95
snp36415	3	36.59
snp48046	3	36.83
snp2958	3	37.27
snp3263	3	39.08
snp31677	3	40.52
snp67485	3	42.09
snp72978	3	43.21
snp98539	3	43.28
snp26302	3	43.91
snp11994	3	44.27
snp18311	3	44.63
snp68949	3	44.76
snp51088	3	44.96
snp2353	3	45.15
snp18413	3	45.33
snp68242	3	45.78
snp46278	3	46.22
snp43698	3	46.57
snp14135	3	47.79
snp64888	3	48.23
snp75934	3	48.52
snp74356	3	48.53
snp16903	3	48.54
snp38225	3	48.61
snp10892	3	48.87
snp11365	3	48.87
snp80320	3	48.87
snp40054	3	48.88
snp37022	3	49.24
snp384	3	49.29
snp10254	3	49.54
snp63620	3	50.46
snp20757	3	51.39
snp46346	3	52.01
snp44709	3	53.46
snp97839	3	55.14
snp5509	3	55.95
snp62038	3	56.33
snp88798	3	56.33
snp97437	3	56.33
snp67027	3	56.54
snp41065	3	56.6
snp72796	3	56.85
snp43116	3	57.27
snp40302	3	57.79
snp74442	3	57.91
snp28642	3	57.97
snp93324	3	58.53
snp53358	3	58.59
snp50635	3	58.62
snp48073	3	58.69
snp17817	3	58.79
snp65325	3	58.84
snp85017	3	58.93
snp75971	3	59.01
snp48227	3	59.04
snp29229	3	59.12
snp56643	3	59.31
snp72696	3	59.74
snp41172	3	60.18
snp8550	3	60.47
snp58322	3	60.68
snp66888	3	60.87
snp1849	3	61.39
snp72506	3	61.4
snp88644	3	61.42
snp13055	3	61.52
snp9451	3	62.02
snp25203	3	62.12
snp61280	3	62.28
snp915	3	62.35
snp98185	3	62.35
snp87825	3	62.36
snp3683	3	62.44
snp87996	3	62.55
snp36237	3	62.65
snp27896	3	62.86
snp24646	3	62.88
snp59621	3	62.9
snp16430	3	63.32
snp45694	3	63.97
snp30592	3	64.32
snp45923	3	64.42
snp65756	3	64.51
snp40278	3	64.6
snp56579	3	64.8
snp58998	3	64.88
snp30512	3	64.94
snp75187	3	65.02
snp12073	3	65.07
snp39036	3	65.07
snp54758	3	65.07
snp71622	3	65.07
snp90223	3	65.07
snp51268	3	65.26
snp49578	3	65.42
snp72216	3	65.49
snp18257	3	65.92
snp99597	3	65.93
snp20249	3	66.09
snp57627	3	66.09
snp97089	3	66.26
snp7144	3	66.8
snp24327	3	66.89
snp40838	3	67.15
snp30524	3	67.2
snp2785	3	67.91
snp43683	3	68.1
snp34025	3	68.17
snp75240	3	68.24
snp86107	3	68.28
snp74759	3	68.36
snp2832	3	68.41
snp29437	3	68.6
snp57870	3	68.88
snp90724	3	68.88
snp19463	3	68.93
snp2984	3	69.08
snp30050	3	69.08
snp11508	3	69.09
snp77458	3	69.29
snp7857	3	69.49
snp48879	3	69.66
snp30047	3	69.7
snp38294	3	69.75
snp26641	3	69.92
snp75706	3	70.54
snp70138	3	70.58
snp35733	3	70.79
snp73398	3	70.8
snp61219	3	70.87
snp39499	3	70.95
snp2300	3	71.2
snp67891	3	71.2
snp62959	3	71.37
snp25142	3	71.54
snp48294	3	71.73
snp65099	3	71.99
snp11898	3	72.81
snp37994	3	73.06
snp11675	3	73.08
snp1109	3	73.25
snp2797	3	73.25
snp65255	3	73.25
snp52888	3	73.26
snp84958	3	73.26
snp18131	3	73.55
snp2841	3	74.07
snp23075	3	74.07
snp61321	3	74.07
snp65999	3	74.07
snp71400	3	74.07
snp82687	3	74.08
snp44605	3	74.09
snp11326	3	74.11
snp19068	3	74.45
snp64101	3	74.78
snp8142	3	75.11
snp84053	3	75.56
snp30268	3	75.78
snp91461	3	76.19
snp63559	3	76.45
snp589	3	76.88
snp49788	3	77.17
snp66829	3	77.19
snp3973	3	77.48
snp25277	3	77.48
snp35903	3	77.48
snp61858	3	77.48
snp67286	3	77.49
snp82439	3	77.52
snp11940	3	77.65
snp78415	3	77.77
snp80610	3	78.12
snp11047	3	78.55
snp58681	3	78.6
snp99861	3	78.62
snp86956	3	79.14
snp12150	3	79.6
snp18625	3	79.61
snp87649	3	79.63
snp76827	3	79.71
snp86287	3	79.8
snp80806	3	79.94
snp97413	3	80.06
snp73949	3	80.11
snp27013	3	80.14
snp58356	3	80.14
snp78830	3	80.14
snp90166	3	80.14
snp99437	3	80.14
snp43350	3	80.15
snp36720	3	80.46
snp28014	3	80.78
snp96555	3	81.48
snp79523	3	81.57
snp33752	3	81.66
snp2323	3	82.01
snp80825	3	82.16
snp8604	3	82.97
snp73002	3	82.99
snp30898	3	83
snp53917	3	83.01
snp97770	3	83.02
snp432	3	83.05
snp51618	3	83.09
snp82561	3	83.41
snp8933	3	83.48
snp66877	3	83.75
snp51591	3	83.93
snp54411	3	84.36
snp11318	3	84.41
snp23901	3	84.48
snp76013	3	84.62
snp83978	3	84.67
snp46893	3	84.73
snp52864	3	85.22
snp85489	3	85.32
snp27586	3	86
snp36905	3	86.51
snp52367	3	86.51
snp70531	3	86.51
snp46872	3	87.35
snp51802	3	87.69
snp67941	3	88.58
snp69817	3	88.84
snp80187	3	89.27
snp32507	3	89.38
snp20049	3	89.52
snp6072	3	89.72
snp38251	3	89.9
snp4409	3	90.47
snp68087	3	90.65
snp77520	3	90.67
snp9091	3	91.02
snp71685	3	91.55
snp97380	3	91.82
snp29088	3	92.13
snp2008	3	92.4
snp64188	3	92.47
snp51836	3	93.18
snp30600	3	93.27
snp37053	3	93.79
snp42388	3	94.34
snp39274	3	94.51
snp73001	3	95.39
snp78206	3	96.62
snp90204	3	96.84
snp95379	3	97.13
snp67637	3	97.31
snp57211	3	97.39
snp78402	3	97.52
snp99047	3	97.69
snp3035	3	97.73
snp22663	3	97.75
snp58398	3	97.77
snp53397	3	98.05
snp67722	3	98.08
snp68853	3	98.1
snp33614	3	98.11
snp56106	3	98.11
snp90225	3	98.11
snp66264	3	98.15
snp64773	3	98.19
snp40455	3	99.51
snp76629	3	100.21
snp85428	3	100.31
snp10663	3	100.34
snp55536	3	101.07
snp2451	3	101.1
snp45820	3	101.21
snp41744	3	101.32
snp56339	3	101.32
snp97838	3	101.32
snp41557	3	101.33
snp84507	3	101.55
snp65603	3	102.31
snp4276	3	102.56
snp67768	3	102.82
snp24387	3	103.23
snp3779	3	103.26
snp77067	3	103.3
snp32558	3	103.55
snp26259	3	103.89
snp69219	3	103.96
snp83815	3	103.97
snp33082	3	103.99
snp73566	3	104.07
snp84920	3	104.26
snp23207	3	104.63
snp76376	3	104.9
snp8666	3	105.17
snp89820	3	105.21
snp76872	3	105.25
snp96962	3	105.38
snp71113	3	105.39
snp2248	3	105.41
snp799	3	105.45
snp44697	3	105.59
snp49671	3	106.06
snp93768	3	106.17
snp28857	3	106.29
snp14254	3	106.5
snp50858	3	106.69
snp8441	3	106.71
snp19474	3	106.71
snp28077	3	106.71
snp41524	3	106.71
snp61489	3	106.71
snp69261	3	106.71
snp89525	3	106.71
snp98116	3	106.71
snp13544	3	106.76
snp7224	3	107.59
snp36608	3	107.64
snp17078	3	108.1
snp69528	3	108.59
snp64064	3	108.8
snp12817	3	108.84
snp8726	3	108.89
snp60408	3	109.03
snp82888	3	109.22
snp62816	3	109.45
snp81986	3	109.71
snp98753	3	110.78
snp6313	3	112.17
snp35405	3	112.57
snp10290	3	112.58
snp44105	3	112.58
snp53741	3	112.58
snp77583	3	112.58
snp74629	3	112.6
snp61398	3	112.65
snp10744	3	112.91
snp62599	3	112.97
snp61503	3	112.99
snp61688	3	113.21
snp77203	3	113.47
snp41632	3	113.51
snp45925	3	113.53
snp13258	3	113.55
snp40782	3	113.56
snp79800	3	113.59
snp55115	3	113.63
snp54451	3	113.86
snp41621	3	114.04
snp49847	3	114.06
snp11871	3	114.07
snp36574	3	114.08
snp2209	3	114.09
snp52030	3	114.1
snp87596	3	114.1
snp43491	3	114.24
snp89205	3	114.45
snp79635	3	114.46
snp99619	3	114.72
snp28651	3	114.74
snp78221	3	114.76
snp3968	3	114.95
snp63551	3	115.49
snp28837	3	115.71
snp11296	3	115.72
snp43534	3	115.97
snp5035	3	116.71
snp53204	3	116.91
snp87152	3	117.08
snp87604	3	117.13
snp44648	3	117.29
snp19214	3	117.72
snp34627	3	117.98
snp4931	3	118.29
snp36648	3	118.61
snp2023	3	118.69
snp42594	3	118.89
snp33579	3	119.11
snp81741	3	119.15
snp19584	3	119.55
snp5000	3	119.63
snp60213	3	119.65
snp42166	3	119.71
snp76822	3	119.72
snp5298	3	120.1
snp16305	3	120.1
snp34968	3	120.1
snp6406	3	120.2
snp43946	3	120.91
snp39926	3	122.15
snp72977	3	122.8
snp23468	3	124.25
snp60565	3	124.37
snp71448	3	124.62
snp26040	3	127.55
snp91674	3	127.71
snp2154	3	127.75
snp78722	3	127.84
snp87655	3	128.07
snp89898	3	128.19
snp84410	3	129.01
snp19663	3	129.02
snp87362	3	129.09
snp60598	3	129.24
snp58062	3	129.38
snp80324	3	129.41
snp83988	3	129.86
snp32916	3	129.89
snp7526	3	129.93
snp60480	3	130.4
snp73249	3	130.55
snp72452	3	130.81
snp65443	3	131.28
snp60102	3	132.03
snp14580	3	132.63
snp98325	3	132.91
snp49381	3	133.18
snp80325	3	133.22
snp13798	3	133.47
snp56996	3	134.17
snp90909	3	135.26
snp44756	3	136.45
snp28162	3	137.03
snp77461	3	138.21
snp6146	3	138.88
snp69466	3	139.34
snp53646	3	139.69
snp78491	3	140.62
snp90048	3	141.14
snp44580	3	141.25
snp38673	3	141.66
snp70327	3	142.24
snp27299	3	142.55
snp62854	3	143.02
snp13325	3	143.37
snp66165	3	143.91
snp49763	3	144.56
snp71891	3	145.33
snp83022	3	145.49
snp73053	3	146.62
snp51929	3	147.85
snp86162	3	148.57
snp41282	3	148.58
snp24273	3	148.63
snp6461	3	148.65
snp41994	3	148.71
snp28678	3	148.73
snp27717	3	148.8
snp48765	3	149.23
snp16275	3	149.29
snp26011	3	150.57
snp17391	3	150.82
snp29378	3	151.71
snp6388	3	152.54
snp52154	3	154.51
snp52190	3	154.77
snp6421	3	155
snp4679	3	155.94
snp66536	3	157.86
snp89485	3	158.49
snp5568	3	158.53
snp1039	3	158.86
snp4768	3	159.36
snp88404	3	159.44
snp11263	3	159.78
snp4784	3	160.37
snp62228	3	160.51
snp3634	3	161.13
snp15084	3	162.26
snp33190	3	162.58
snp42616	3	163.31
snp74365	3	164.01
snp83846	3	164.02
snp71111	3	165.17
snp90434	3	166.5
snp93575	3	167.12
snp74164	3	167.56
snp12493	3	168.13
snp33376	3	168.66
snp72946	3	168.91
snp52413	3	169.16
snp94695	3	169.55
snp25671	3	170.14
snp28263	3	173.47
snp12130	3	174.18
snp96152	3	174.78
snp39206	3	175.24
snp41443	3	175.47
snp70579	3	175.58
snp22596	3	175.78
snp86013	3	176.03
snp18730	3	176.28
snp33238	3	176.58
snp44847	3	176.66
snp50059	3	176.73
snp2996	3	177.14
snp90405	3	177.14
snp67849	3	177.29
snp92623	3	178.07
snp99528	3	178.19
snp10069	3	178.76
snp93927	3	179.11
snp45342	3	179.14
snp70698	3	179.18
snp51488	3	179.39
snp90383	3	179.85
snp44971	3	181.67
snp43376	3	183.48
snp64272	4	0
snp38598	4	0.51
snp38737	4	0.96
snp7918	4	1.51
snp64217	4	1.56
snp39374	4	1.57
snp79044	4	1.76
snp87626	4	1.78
snp65953	4	1.82
snp13380	4	2.27
snp40548	4	2.65
snp8825	4	2.72
snp93011	4	2.78
snp14850	4	2.79
snp29703	4	2.79
snp51675	4	2.79
snp66016	4	3.31
snp51958	4	3.96
snp96230	4	4.11
snp3353	4	4.13
snp76002	4	4.21
snp50655	4	5.06
snp8272	4	5.84
snp65363	4	6.1
snp8037	4	7.46
snp81073	4	7.93
snp12253	4	8.24
snp49046	4	8.59
snp78700	4	8.87
snp46718	4	9.03
snp62517	4	9.69
snp90028	4	10.53
snp86512	4	14.87
snp32038	4	18.36
snp77021	4	20.75
snp54563	4	21
snp87623	4	21.1
snp37261	4	21.24
snp55934	4	22.49
snp27558	4	22.59
snp44903	4	22.96
snp15235	4	23.71
snp93026	4	25.2
snp74555	4	26.94
snp20481	4	28.49
snp64239	4	28.98
snp97734	4	30.04
snp4878	4	32.79
snp66119	4	34.56
snp85012	4	35.11
snp5094	4	35.56
snp34679	4	36.4
snp7652	4	37.26
snp84100	4	37.81
snp34998	4	38.8
snp73855	4	39.87
snp28463	4	39.93
snp56665	4	40.2
snp49639	4	40.62
snp96821	4	41.68
snp89773	4	42.52
snp2238	4	42.61
snp42162	4	43.15
snp55509	4	43.78
snp8969	4	44.79
snp25873	4	45.42
snp55020	4	45.56
snp43743	4	46.21
snp23684	4	47.03
snp96479	4	49.35
snp4932	4	51.21
snp64665	4	52.3
snp29715	4	52.59
snp381	4	52.72
snp40933	4	52.75
snp67192	4	53.3
snp19745	4	54.79
snp82528	4	56.03
snp52517	4	57.35
snp17670	4	57.4
snp79970	4	57.95
snp93727	4	58.24
snp95933	4	58.49
snp90096	4	58.66
snp38586	4	58.69
snp87696	4	58.74
snp87239	4	59.46
snp60079	4	59.67
snp94247	4	59.78
snp75451	4	60.05
snp18913	4	63.04
snp58567	4	64.8
snp77317	4	65.54
snp57343	4	65.94
snp12507	4	66.93
snp97387	4	67.51
snp15254	4	67.71
snp8534	4	67.74
snp37334	4	67.76
snp90118	4	67.78
snp82950	4	67.8
snp69938	4	67.93
snp61289	4	68.5
snp92364	4	69.15
snp13683	4	70.16
snp67153	4	71.24
snp87102	4	71.8
snp4168	4	72.13
snp41258	4	72.35
snp13009	4	73.19
snp68491	4	73.46
snp38874	4	73.72
snp42108	4	74.1
snp12076	4	74.31
snp31195	4	74.31
snp64791	4	74.31
snp92591	4	74.31
snp89999	4	74.32
snp15189	4	74.73
snp89259	4	74.9
snp11760	4	75.01
snp93173	4	75.15
snp89858	4	75.29
snp14220	4	77.02
snp9629	4	77.68
snp24433	4	77.77
snp20727	4	77.9
snp58007	4	78.01
snp87121	4	78.01
snp12672	4	78.95
snp87576	4	78.95
snp84706	4	78.97
snp25292	4	79
snp7407	4	79.03
snp24355	4	79.05
snp62423	4	79.06
snp80215	4	79.07
snp3838	4	79.09
snp9673	4	79.13
snp71122	4	79.52
snp73715	4	79.6
snp36735	4	79.74
snp76854	4	79.75
snp89475	4	79.85
snp92752	4	80.32
snp55327	4	80.9
snp46190	4	80.97
snp82733	4	81.29
snp69615	4	81.6
snp97103	4	81.96
snp52243	4	82.05
snp57115	4	82.14
snp10978	4	82.2
snp49844	4	82.25
snp44567	4	82.29
snp38691	4	82.32
snp16050	4	82.43
snp74182	4	82.52
snp26260	4	82.54
snp81518	4	82.56
snp36940	4	82.57
snp1614	4	82.69
snp46308	4	82.69
snp870	4	82.85
snp57478	4	83.28
snp44566	4	83.56
snp71180	4	83.56
snp59600	4	83.66
snp96207	4	83.74
snp63270	4	83.83
snp5257	4	84.36
snp27262	4	84.36
snp57253	4	84.36
snp83476	4	84.36
snp94975	4	84.39
snp17783	4	84.91
snp95317	4	84.91
snp69279	4	85.16
snp88773	4	85.33
snp80818	4	85.43
snp85403	4	85.51
snp65546	4	85.64
snp22382	4	85.65
snp36218	4	85.65
snp56442	4	85.65
snp60611	4	85.65
snp80938	4	85.65
snp60264	4	86.18
snp35233	4	86.31
snp92747	4	86.58
snp85946	4	86.69
snp84269	4	86.73
snp53437	4	86.88
snp5120	4	87.01
snp20646	4	87.59
snp35295	4	87.9
snp43922	4	88.16
snp34596	4	88.31
snp61803	4	88.31
snp68197	4	88.32
snp80263	4	88.56
snp26402	4	88.67
snp51630	4	88.8
snp15363	4	88.84
snp79577	4	89.72
snp19782	4	91.56
snp96616	4	91.61
snp24159	4	91.66
snp76162	4	91.68
snp14381	4	91.82
snp26217	4	91.82
snp4728	4	91.93
snp8385	4	92.23
snp16532	4	92.53
snp12712	4	93.06
snp26078	4	93.14
snp18870	4	93.22
snp20329	4	93.78
snp266	4	94.04
snp78741	4	94.17
snp2510	4	94.23
snp35887	4	94.29
snp40830	4	94.32
snp51479	4	94.41
snp85313	4	94.96
snp26186	4	95.15
snp59342	4	95.36
snp79530	4	95.36
snp21479	4	95.37
snp65012	4	95.37
snp96851	4	95.37
snp12118	4	95.44
snp87628	4	95.56
snp89312	4	95.67
snp87829	4	95.73
snp23414	4	95.8
snp55577	4	96.07
snp87457	4	96.2
snp92942	4	96.51
snp50954	4	97.22
snp71286	4	97.35
snp16132	4	97.47
snp21142	4	97.56
snp20613	4	97.77
snp23161	4	97.98
snp82447	4	98.13
snp1029	4	98.29
snp8856	4	98.46
snp85613	4	98.48
snp32787	4	98.92
snp71460	4	98.92
snp763	4	98.99
snp88149	4	99.08
snp30718	4	99.27
snp82952	4	99.54
snp2082	4	99.95
snp71659	4	100.25
snp49261	4	100.53
snp3645	4	101.23
snp83464	4	101.23
snp23060	4	101.27
snp39262	4	101.29
snp86433	4	101.32
snp80583	4	101.49
snp36253	4	101.66
snp25525	4	101.71
snp82963	4	101.87
snp50467	4	101.88
snp66322	4	101.89
snp54202	4	101.99
snp46566	4	102.1
snp16493	4	102.18
snp85524	4	102.31
snp88699	4	102.61
snp15327	4	103.11
snp32993	4	103.14
snp55318	4	103.19
snp34950	4	103.62
snp54107	4	103.62
snp18483	4	103.65
snp58666	4	103.68
snp38299	4	104.42
snp70031	4	104.59
snp48847	4	104.67
snp43075	4	104.77
snp87414	4	105.03
snp82912	4	105.2
snp53242	4	105.6
snp48973	4	105.75
snp7784	4	106.19
snp44727	4	107.55
snp49861	4	107.56
snp99446	4	107.57
snp2940	4	107.61
snp37439	4	107.67
snp56933	4	107.67
snp60246	4	107.67
snp94135	4	107.67
snp74295	4	107.83
snp16072	4	107.96
snp11968	4	108.09
snp90803	4	108.24
snp8819	4	108.25
snp33611	4	108.25
snp35426	4	108.25
snp62047	4	108.25
snp43429	4	108.28
snp2226	4	108.48
snp29365	4	108.48
snp42583	4	108.48
snp81274	4	108.48
snp78231	4	108.7
snp1440	4	109.25
snp33	4	109.46
snp36467	4	109.51
snp63297	4	109.51
snp81476	4	109.51
snp81628	4	109.51
snp756	4	109.52
snp28231	4	109.52
snp70396	4	109.52
snp8516	4	110.11
snp30334	4	110.14
snp68915	4	110.17
snp42019	4	110.3
snp36141	4	110.36
snp615	4	110.48
snp4994	4	110.52
snp16571	4	110.71
snp50171	4	110.78
snp1873	4	111.7
snp66610	4	114.65
snp50305	4	117.46
snp99552	4	117.57
snp97233	4	118.06
snp24733	4	118.22
snp93680	4	118.23
snp60917	4	118.62
snp25171	4	119.31
snp65977	4	119.4
snp9370	4	119.48
snp89733	4	119.76
snp159	4	120.1
snp39183	4	120.47
snp23330	4	120.65
snp84128	4	120.95
snp58824	4	121.01
snp19311	4	121.48
snp28965	4	121.65
snp97585	4	121.8
snp62911	4	122.09
snp48554	4	122.34
snp17950	4	122.37
snp44941	4	122.42
snp28346	4	122.47
snp5955	4	122.98
snp69288	4	123.04
snp71697	4	123.07
snp24891	4	123.36
snp17530	4	123.63
snp1040	4	123.82
snp81972	4	123.99
snp42160	4	124.75
snp62765	4	124.8
snp94321	4	124.98
snp85015	4	124.99
snp72406	4	125.03
snp85632	4	125.03
snp95165	4	125.04
snp50262	4	125.24
snp52725	4	125.24
snp57454	4	125.25
snp83239	4	125.25
snp43727	4	125.3
snp3831	4	125.34
snp22921	4	125.55
snp67527	4	125.68
snp40608	4	126.04
snp85214	4	126.22
snp50431	4	126.75
snp54047	4	126.75
snp75130	4	127.13
snp93237	4	127.14
snp43280	4	128.28
snp48728	4	128.28
snp88017	4	128.28
snp93386	4	128.28
snp27	4	128.3
snp89487	4	128.32
snp8083	4	128.46
snp17748	4	129.13
snp44638	4	129.13
snp90960	4	129.13
snp72314	4	129.15
snp52363	4	129.64
snp61927	4	130.23
snp53968	4	130.86
snp47715	4	131.43
snp1292	4	131.64
snp71038	4	131.88
snp91578	4	131.9
snp6998	4	132.21
snp48574	4	132.32
snp56508	4	132.54
snp18907	4	132.67
snp13916	4	132.79
snp24126	4	132.98
snp59750	4	133.1
snp76383	4	134.1
snp41781	4	134.33
snp97191	4	134.53
snp75647	4	134.77
snp16880	4	134.78
snp93165	4	134.96
snp25774	4	134.97
snp63673	4	134.97
snp62656	4	135.04
snp63	4	135.2
snp70876	4	135.81
snp37653	4	135.95
snp72612	4	136.21
snp98239	4	136.38
snp77542	4	136.49
snp50413	4	136.9
snp82637	4	136.9
snp54978	4	136.95
snp3108	4	137.14
snp53726	4	137.18
snp10387	4	137.57
snp65186	4	137.57
snp98101	4	138.15
snp20006	4	138.27
snp76974	4	138.46
snp35135	4	138.96
snp84798	4	138.96
snp97768	4	138.96
snp75802	4	138.97
snp74066	4	138.98
snp79480	4	139.37
snp19850	4	139.84
snp611	4	139.86
snp79688	4	139.98
snp12038	4	140.07
snp8792	4	140.53
snp18774	4	140.53
snp28151	4	140.53
snp86201	4	140.53
snp99290	4	140.87
snp33599	4	141.03
snp61631	4	142.64
snp6255	4	144.25
snp26897	4	144.56
snp76215	4	150.3
snp21339	4	153.95
snp13899	4	155.04
snp83275	4	155.83
snp33050	4	156.17
snp19779	4	156.85
snp34537	4	158.88
snp45588	4	159.11
snp2722	4	159.78
snp7405	4	159.82
snp68396	4	159.97
snp46529	4	160.54
snp53213	4	160.95
snp21509	4	161.18
snp34135	4	161.37
snp15075	4	161.41
snp81752	4	161.44
snp78616	4	161.61
snp83436	4	161.72
snp27452	4	161.75
snp48537	4	161.81
snp98380	4	161.84
snp45524	4	161.85
snp26029	4	161.91
snp78193	4	161.92
snp34605	4	161.93
snp70988	4	161.99
snp54693	4	162.04
snp80380	4	162.04
snp88293	4	162.23
snp30291	4	162.42
snp61532	4	163.08
snp27151	4	163.99
snp22656	4	164.85
snp79856	4	165.02
snp74396	4	165.17
snp86508	4	165.22
snp44022	4	165.4
snp93843	4	166.28
snp10349	4	166.55
snp14734	4	166.89
snp68346	4	167.23
snp12867	4	167.24
snp38312	4	167.24
snp48874	4	167.24
snp64208	4	167.24
snp97072	4	167.87
snp28775	4	168.1
snp66790	4	168.19
snp87676	4	168.83
snp72633	4	168.86
snp51004	4	169.02
snp32427	4	169.36
snp75978	4	169.53
snp10627	4	171.32
snp84304	4	171.67
snp81019	4	172.19
snp69933	4	172.2
snp61537	4	172.23
snp59735	4	172.3
snp17589	4	172.37
snp3377	4	172.86
snp39672	4	173.1
snp65820	4	173.27
snp80036	4	173.55
snp41461	4	173.96
snp18845	4	174.08
snp62541	4	174.11
snp96820	4	175.12
snp42053	4	175.48
snp20673	4	175.68
snp63273	4	176.03
snp38768	4	176.07
snp42617	4	176.12
snp43247	4	176.15
snp40217	4	176.71
snp12108	4	177.27
snp9916	4	177.45
snp82489	4	177.95
snp19579	4	178.35
snp85320	4	178.44
snp59168	4	178.46
snp27016	4	178.49
snp98467	4	178.49
snp47791	4	178.5
snp68159	4	179.71
snp39424	4	179.87
snp76273	4	180.21
snp82737	4	180.87
snp34490	4	181.03
snp49709	4	181.03
snp83096	4	181.18
snp38501	4	181.19
snp40632	4	181.4
snp46083	4	181.56
snp60354	4	181.82
snp46671	4	182.11
snp19900	4	182.43
snp29965	4	182.99
snp63531	4	183.42
snp48394	4	183.93
snp88969	4	183.96
snp56679	4	184.04
snp8292	4	184.28
snp61149	4	184.39
snp585	4	184.58
snp59720	4	186.31
snp63748	4	206.37
snp62918	5	0
snp46413	5	1.87
snp83248	5	2.47
snp7519	5	2.8
snp61073	5	3.04
snp56197	5	3.39
snp99734	5	3.56
snp51210	5	6.18
snp14688	5	7.04
snp33298	5	7.67
snp80147	5	8.28
snp8005	5	9.18
snp63796	5	10.04
snp765	5	11.33
snp40255	5	11.98
snp63773	5	12.43
snp68569	5	14.73
snp71217	5	18.87
snp97533	5	19.58
snp90385	5	23.76
snp93082	5	26.81
snp65216	5	28.13
snp19225	5	30.56
snp11104	5	30.85
snp26087	5	30.93
snp99140	5	31.36
snp2509	5	31.76
snp43212	5	31.83
snp52018	5	31.85
snp9288	5	31.88
snp51082	5	33.11
snp1075	5	33.53
snp70037	5	34.42
snp18707	5	35.49
snp87301	5	36.35
snp8617	5	36.41
snp47894	5	36.52
snp29541	5	36.7
snp72040	5	37.16
snp93982	5	37.91
snp87096	5	38.32
snp28967	5	38.63
snp16665	5	39.25
snp25259	5	40.34
snp69621	5	41.58
snp18859	5	42.84
snp92360	5	43.67
snp30365	5	44.7
snp49553	5	45.13
snp42505	5	45.36
snp51052	5	45.46
snp39598	5	45.83
snp90076	5	45.95
snp19005	5	46.46
snp52584	5	47.44
snp18457	5	48.05
snp72590	5	48.77
snp92176	5	52.7
snp38278	5	53.54
snp43989	5	53.73
snp18593	5	53.84
snp91428	5	55.32
snp61962	5	55.67
snp90462	5	56.14
snp28383	5	56.55
snp48561	5	57.5
snp56767	5	57.74
snp49231	5	57.95
snp62083	5	58.35
snp32998	5	59.07
snp54996	5	59.27
snp8493	5	59.56
snp76797	5	60.06
snp59526	5	61.18
snp89164	5	62.09
snp32690	5	62.57
snp18885	5	63.22
snp83856	5	63.86
snp85278	5	64.03
snp83743	5	64.12
snp61007	5	64.61
snp66989	5	64.61
snp59056	5	64.62
snp12093	5	65.11
snp49658	5	65.17
snp35653	5	65.23
snp51553	5	66.06
snp44992	5	66.17
snp16964	5	66.27
snp37756	5	67.3
snp76599	5	68.13
snp33049	5	69.26
snp92077	5	69.31
snp11659	5	69.32
snp29996	5	69.32
snp30450	5	69.32
snp33589	5	69.32
snp68676	5	69.32
snp5102	5	69.33
snp38516	5	71.29
snp83615	5	71.29
snp77238	5	71.3
snp78900	5	71.3
snp97030	5	71.3
snp44421	5	71.31
snp56200	5	71.32
snp74401	5	71.33
snp76114	5	71.33
snp68225	5	72.14
snp30783	5	74.2
snp30280	5	74.65
snp47260	5	74.85
snp99524	5	75.09
snp60747	5	75.11
snp1349	5	75.24
snp2684	5	75.24
snp66697	5	75.24
snp15214	5	75.47
snp22167	5	76.05
snp10438	5	76.41
snp84226	5	76.42
snp26776	5	77.24
snp70298	5	77.32
snp69124	5	77.41
snp79269	5	77.42
snp74771	5	77.48
snp83602	5	77.81
snp93981	5	78.12
snp63557	5	78.17
snp82376	5	78.26
snp12011	5	78.31
snp4144	5	78.32
snp96998	5	78.33
snp79920	5	78.34
snp61063	5	78.35
snp75793	5	78.38
snp13949	5	78.4
snp8001	5	78.76
snp14577	5	79.01
snp81350	5	79.01
snp15420	5	79.02
snp40683	5	79.31
snp72381	5	79.98
snp9645	5	80.31
snp56400	5	80.38
snp25024	5	80.43
snp71281	5	80.47
snp50752	5	80.52
snp70726	5	81.04
snp76585	5	81.05
snp65300	5	81.37
snp32726	5	81.57
snp57346	5	81.73
snp74085	5	81.8
snp64407	5	82.12
snp37459	5	82.82
snp7460	5	82.99
snp55148	5	83.48
snp56440	5	83.48
snp73760	5	83.48
snp83598	5	83.48
snp68163	5	83.55
snp97117	5	83.69
snp56563	5	83.82
snp24320	5	84.03
snp48313	5	84.77
snp52901	5	85.43
snp16042	5	85.44
snp25412	5	85.44
snp21428	5	85.58
snp34353	5	85.73
snp30427	5	85.95
snp78652	5	86.05
snp7520	5	86.07
snp47607	5	86.09
snp7197	5	86.12
snp57612	5	86.12
snp79573	5	86.18
snp74780	5	86.3
snp49435	5	86.48
snp83949	5	86.58
snp51563	5	86.68
snp35891	5	86.78
snp70546	5	87.9
snp10985	5	88.4
snp15753	5	88.53
snp39549	5	88.65
snp66256	5	88.8
snp73313	5	89
snp85108	5	89.39
snp86383	5	89.61
snp11158	5	89.86
snp52870	5	89.87
snp50578	5	89.9
snp64507	5	89.91
snp18151	5	90.18
snp61185	5	90.52
snp49429	5	90.77
snp46494	5	91.03
snp26428	5	91.09
snp98650	5	91.14
snp52780	5	91.4
snp42584	5	91.43
snp70896	5	91.55
snp27648	5	91.62
snp26779	5	91.64
snp84531	5	91.65
snp88261	5	91.7
snp46554	5	91.86
snp58592	5	92.3
snp35319	5	92.34
snp81510	5	92.42
snp37462	5	92.52
snp10834	5	92.88
snp79759	5	92.93
snp38059	5	93.44
snp97686	5	93.87
snp43303	5	93.92
snp4218	5	93.97
snp10072	5	94.17
snp54962	5	94.37
snp93465	5	94.46
snp38323	5	94.7
snp3176	5	95.39
snp7896	5	95.39
snp35831	5	95.39
snp91667	5	95.39
snp33541	5	95.41
snp35959	5	95.96
snp78908	5	96.3
snp14047	5	96.44
snp31137	5	96.44
snp34321	5	96.44
snp43287	5	96.44
snp82811	5	96.44
snp87836	5	96.44
snp97910	5	96.44
snp64170	5	96.45
snp17842	5	99.34
snp40619	5	104.58
snp9592	5	109.95
snp65693	5	110.4
snp71769	5	110.71
snp76485	5	110.84
snp13948	5	111.17
snp18440	5	111.67
snp68782	5	111.73
snp82742	5	111.78
snp23838	5	112.04
snp31629	5	112.04
snp88251	5	112.04
snp91055	5	112.04
snp10516	5	112.57
snp91533	5	113.14
snp703	5	113.22
snp4095	5	113.25
snp27974	5	113.36
snp24554	5	113.55
snp88754	5	113.56
snp37564	5	113.58
snp12023	5	113.62
snp36671	5	113.67
snp63199	5	114.11
snp99899	5	114.11
snp12406	5	114.55
snp81676	5	114.57
snp2425	5	114.58
snp7232	5	114.58
snp42080	5	114.58
snp78730	5	114.58
snp37313	5	115.16
snp49107	5	115.26
snp1717	5	115.31
snp49619	5	115.49
snp10710	5	115.5
snp27401	5	115.5
snp41489	5	115.5
snp42810	5	115.79
snp2395	5	115.92
snp4349	5	116.06
snp89319	5	116.24
snp39697	5	116.48
snp14429	5	116.68
snp83697	5	116.77
snp6580	5	116.9
snp7307	5	117.09
snp37957	5	117.28
snp19959	5	117.43
snp53188	5	117.59
snp79204	5	117.97
snp69553	5	118
snp31638	5	118.02
snp8515	5	118.03
snp99327	5	118.05
snp16329	5	118.36
snp28021	5	118.38
snp52377	5	118.66
snp92899	5	118.9
snp91856	5	119.26
snp2366	5	119.39
snp60984	5	119.39
snp49884	5	119.41
snp17661	5	119.59
snp84610	5	120.68
snp92563	5	121.58
snp5621	5	121.87
snp8223	5	121.87
snp9642	5	121.87
snp48628	5	121.87
snp54785	5	121.87
snp17943	5	121.88
snp28818	5	121.92
snp38366	5	122.15
snp87543	5	122.47
snp77273	5	122.48
snp211	5	122.49
snp24940	5	123.09
snp60896	5	123.18
snp41043	5	123.32
snp5193	5	123.34
snp11192	5	123.34
snp38264	5	123.34
snp79001	5	123.35
snp93646	5	123.35
snp92584	5	123.37
snp1672	5	123.42
snp62172	5	123.47
snp48360	5	123.52
snp30599	5	123.57
snp40855	5	123.57
snp42249	5	123.57
snp46002	5	123.57
snp51849	5	123.57
snp59603	5	123.57
snp75515	5	123.57
snp22621	5	123.58
snp62323	5	123.58
snp81254	5	123.58
snp88980	5	123.58
snp85975	5	123.59
snp94790	5	123.8
snp13481	5	123.99
snp62426	5	124.19
snp38448	5	124.22
snp38427	5	124.25
snp28181	5	124.37
snp8269	5	124.43
snp13830	5	124.48
snp28459	5	124.48
snp34444	5	124.48
snp38311	5	124.48
snp61448	5	124.48
snp32625	5	124.53
snp10374	5	124.54
snp63275	5	124.56
snp67271	5	124.6
snp56810	5	124.79
snp99696	5	124.83
snp56955	5	124.86
snp7829	5	124.99
snp570	5	125.03
snp57502	5	125.2
snp85611	5	125.4
snp43891	5	126.12
snp29400	5	126.3
snp73021	5	126.3
snp28784	5	126.34
snp1499	5	126.56
snp88051	5	126.93
snp55765	5	127.89
snp32260	5	128.6
snp41846	5	128.66
snp97631	5	129.01
snp64434	5	129.04
snp20388	5	129.05
snp40416	5	129.05
snp93563	5	129.05
snp69578	5	129.21
snp28142	5	129.31
snp41309	5	129.37
snp16586	5	129.44
snp63875	5	129.92
snp77189	5	130.33
snp91698	5	130.59
snp893	5	130.89
snp5892	5	130.91
snp95200	5	131.04
snp9085	5	131.22
snp20954	5	131.73
snp80010	5	131.79
snp24108	5	131.92
snp26470	5	132.16
snp41505	5	132.43
snp23740	5	132.9
snp61824	5	133.18
snp27248	5	134.96
snp6530	5	135.13
snp87107	5	135.36
snp11795	5	135.6
snp77394	5	135.63
snp1855	5	135.66
snp28425	5	135.69
snp25072	5	135.72
snp53533	5	135.93
snp9225	5	136.13
snp34042	5	136.13
snp88114	5	136.13
snp53972	5	136.14
snp78255	5	136.14
snp28280	5	136.15
snp45612	5	136.15
snp8521	5	136.37
snp8245	5	136.4
snp28470	5	136.79
snp953	5	136.84
snp37855	5	136.84
snp81209	5	137.27
snp64672	5	137.33
snp4058	5	137.96
snp15889	5	138.02
snp69853	5	138.02
snp79758	5	138.02
snp75488	5	138.03
snp55967	5	138.78
snp10064	5	139.61
snp2335	5	139.97
snp12428	5	140.16
snp95636	5	140.28
snp84603	5	140.91
snp66956	5	141.3
snp44186	5	141.67
snp18665	5	142.05
snp91309	5	142.1
snp46938	5	142.14
snp34599	5	143.01
snp89075	5	143.2
snp46000	5	143.21
snp69565	5	143.21
snp90073	5	143.39
snp86530	5	143.6
snp19828	5	143.9
snp67003	5	144.78
snp93693	5	144.87
snp34626	5	145
snp13463	5	145.31
snp6133	5	145.49
snp38513	5	146.06
snp20047	5	147.43
snp96875	5	147.44
snp57856	5	147.45
snp63327	5	147.53
snp17797	5	148.65
snp39051	5	149.01
snp6606	5	149.44
snp12518	5	149.45
snp79623	5	149.45
snp38696	5	149.62
snp70992	5	149.91
snp38748	5	150.07
snp42498	5	150.07
snp93640	5	150.18
snp74323	5	150.39
snp88700	5	150.87
snp67127	5	151.34
snp87372	5	151.51
snp13743	5	151.66
snp54833	5	152.39
snp95966	5	152.43
snp51689	5	152.79
snp72355	5	152.91
snp27808	5	153.02
snp85532	5	153.17
snp89335	5	153.6
snp60839	5	153.76
snp15835	5	154.77
snp39267	5	155.92
snp13840	5	156.23
snp30677	5	156.25
snp11166	5	156.49
snp6301	5	156.66
snp80537	5	157.1
snp26657	5	157.29
snp85563	5	157.74
snp59413	5	157.89
snp40088	5	158.52
snp64031	5	158.52
snp36569	5	158.53
snp23149	5	158.77
snp6541	5	158.86
snp34675	5	158.94
snp4914	5	159.02
snp62978	5	159.02
snp89549	5	159.4
snp80786	5	160.87
snp56251	5	160.93
snp57636	5	160.98
snp77745	5	161.24
snp41482	5	161.33
snp62824	5	161.56
snp34039	5	161.57
snp17632	5	161.58
snp33556	5	161.79
snp36223	5	161.82
snp59201	5	161.82
snp52979	5	161.83
snp42587	5	162.04
snp83049	5	162.35
snp3763	5	162.36
snp87707	5	162.46
snp12965	5	162.84
snp30961	5	163.16
snp798	5	163.18
snp4120	5	163.18
snp2610	5	163.23
snp15333	5	163.7
snp23974	5	163.71
snp28782	5	164.19
snp33377	5	164.19
snp36243	5	164.19
snp13900	5	164.27
snp73888	5	164.32
snp5878	5	164.45
snp23751	5	164.72
snp6929	5	164.95
snp27480	5	165.02
snp12552	5	165.25
snp67256	5	165.26
snp21742	5	165.73
snp59155	5	165.92
snp84042	5	166.01
snp26630	5	166.27
snp95848	5	166.88
snp26885	5	167.26
snp66728	5	167.35
snp94856	5	167.37
snp45296	5	167.71
snp20196	5	168.09
snp21255	5	168.13
snp80507	5	168.15
snp7493	5	168.17
snp59338	5	168.19
snp56060	5	168.34
snp14675	5	168.48
snp41315	5	168.74
snp2956	5	168.88
snp41421	5	168.99
snp3901	5	169.16
snp19103	5	169.82
snp49208	5	170.45
snp27579	5	170.84
snp65115	5	171.92
snp55958	5	172.33
snp11939	5	174
snp27652	5	181.71
snp31138	6	0
snp66109	6	2.62
snp87237	6	3.29
snp7790	6	4.03
snp45753	6	4.33
snp89068	6	4.63
snp58712	6	5.26
snp81040	6	5.96
snp3407	6	7.06
snp34988	6	8.27
snp17116	6	9.92
snp90080	6	15.41
snp76987	6	16.1
snp1670	6	16.83
snp35468	6	17.07
snp41625	6	17.36
snp68162	6	18.18
snp68858	6	18.29
snp42859	6	19.3
snp80104	6	19.47
snp87269	6	20.34
snp11931	6	21.23
snp99774	6	21.99
snp6954	6	22.44
snp62330	6	23.01
snp84330	6	25.12
snp42506	6	25.15
snp31907	6	25.37
snp83892	6	25.87
snp44471	6	26.66
snp39064	6	26.91
snp38047	6	27.87
snp94581	6	28.21
snp86703	6	28.49
snp94005	6	28.65
snp46029	6	29.1
snp86649	6	29.6
snp55890	6	30.76
snp58095	6	32.68
snp23235	6	35.6
snp46870	6	36.61
snp91653	6	36.9
snp26958	6	37.07
snp72251	6	37.36
snp33662	6	37.86
snp2371	6	37.93
snp54265	6	38.89
snp65134	6	39.33
snp14050	6	40.09
snp66889	6	40.31
snp77593	6	42.57
snp58608	6	42.66
snp19179	6	42.86
snp58495	6	43.4
snp95190	6	43.76
snp79538	6	44.06
snp14116	6	44.1
snp8637	6	44.2
snp83744	6	44.34
snp62313	6	44.54
snp16460	6	44.7
snp84501	6	45.28
snp31833	6	46.34
snp56133	6	47.88
snp33087	6	48.35
snp69113	6	48.48
snp14849	6	48.65
snp75823	6	48.71
snp32802	6	49.14
snp10455	6	49.3
snp41470	6	49.63
snp66659	6	50.12
snp93111	6	50.28
snp3764	6	51.31
snp18289	6	51.95
snp18471	6	52.62
snp48653	6	53.02
snp70979	6	53.27
snp30306	6	53.3
snp65237	6	53.59
snp20926	6	58.33
snp48236	6	58.43
snp77145	6	59.6
snp39418	6	59.61
snp79078	6	59.61
snp69767	6	59.9
snp58535	6	59.91
snp25750	6	60.46
snp78019	6	62.47
snp25867	6	62.6
snp51963	6	62.84
snp24505	6	62.85
snp72349	6	63.17
snp10424	6	63.23
snp75752	6	63.25
snp79149	6	63.69
snp83398	6	63.75
snp18121	6	63.82
snp43127	6	63.83
snp16690	6	63.94
snp45996	6	64
snp20616	6	64.28
snp41026	6	64.77
snp89209	6	65.46
snp85660	6	65.83
snp33006	6	66.7
snp69946	6	66.71
snp5220	6	66.72
snp9192	6	66.83
snp87510	6	66.89
snp81174	6	67.68
snp78376	6	67.81
snp14049	6	68.12
snp52610	6	68.54
snp3275	6	68.74
snp34758	6	69.13
snp12703	6	69.41
snp31460	6	69.5
snp18659	6	69.71
snp54598	6	69.89
snp6821	6	70.13
snp64452	6	70.38
snp76270	6	70.64
snp77215	6	70.65
snp87479	6	71.11
snp52640	6	71.7
snp66593	6	71.84
snp70472	6	71.98
snp33601	6	72.07
snp42002	6	72.15
snp78675	6	72.21
snp26678	6	72.51
snp58929	6	72.79
snp26482	6	73.03
snp36293	6	73.08
snp99251	6	73.13
snp15579	6	73.83
snp17455	6	74.06
snp3594	6	74.08
snp8937	6	74.08
snp12730	6	74.09
snp43695	6	74.09
snp75145	6	74.1
snp87877	6	74.13
snp49492	6	74.41
snp58999	6	74.41
snp25854	6	74.49
snp53156	6	74.6
snp72104	6	74.7
snp30762	6	74.84
snp55153	6	74.89
snp71108	6	74.98
snp45185	6	75.06
snp67044	6	75.18
snp87913	6	75.2
snp7281	6	75.22
snp29158	6	75.24
snp19421	6	75.32
snp5185	6	75.55
snp10711	6	75.8
snp2865	6	76.13
snp3088	6	76.13
snp72621	6	76.13
snp85064	6	76.13
snp99300	6	76.13
snp91987	6	76.16
snp65757	6	76.17
snp17477	6	76.32
snp64249	6	77.63
snp61190	6	78.24
snp62874	6	78.28
snp85156	6	78.37
snp47215	6	78.42
snp33548	6	78.45
snp36686	6	78.66
snp93697	6	78.87
snp73044	6	79.09
snp72463	6	79.42
snp557	6	79.49
snp17911	6	79.56
snp49585	6	80.51
snp13626	6	80.52
snp84216	6	80.53
snp12675	6	80.54
snp25134	6	80.54
snp50102	6	80.54
snp90447	6	81.11
snp18430	6	81.24
snp8164	6	81.35
snp89678	6	81.35
snp63854	6	81.74
snp9378	6	81.84
snp22045	6	81.86
snp16341	6	82.07
snp27915	6	82.07
snp17088	6	82.18
snp12292	6	82.42
snp3058	6	82.65
snp2911	6	82.89
snp91136	6	82.99
snp69011	6	83.11
snp44724	6	83.15
snp56593	6	83.28
snp24153	6	83.46
snp65959	6	83.57
snp50240	6	83.64
snp28499	6	83.66
snp73972	6	83.78
snp67785	6	83.85
snp56717	6	83.9
snp73959	6	84.36
snp38498	6	84.91
snp41598	6	84.94
snp63826	6	84.94
snp98006	6	84.97
snp49733	6	84.99
snp12542	6	85.08
snp2411	6	85.67
snp78822	6	86.06
snp95505	6	86.81
snp59544	6	86.82
snp46936	6	86.83
snp91047	6	86.84
snp44456	6	86.86
snp14484	6	87.14
snp44737	6	87.42
snp8129	6	87.5
snp72278	6	87.51
snp3272	6	87.82
snp92533	6	87.82
snp93106	6	87.82
snp1669	6	87.85
snp55540	6	87.87
snp86765	6	87.88
snp62165	6	88.01
snp61981	6	88.35
snp2290	6	88.36
snp4894	6	88.36
snp33986	6	88.36
snp70374	6	88.36
snp86272	6	88.36
snp94811	6	88.36
snp14800	6	88.37
snp72431	6	88.38
snp38988	6	89.16
snp32889	6	90
snp70949	6	90.72
snp29995	6	90.8
snp48203	6	90.96
snp23434	6	91.16
snp41024	6	91.39
snp78175	6	91.88
snp82080	6	91.95
snp95315	6	92.01
snp47777	6	92.18
snp45218	6	92.52
snp24335	6	92.54
snp56918	6	92.66
snp34882	6	92.69
snp14379	6	92.99
snp18906	6	93
snp67179	6	93
snp16811	6	93.03
snp99599	6	93.03
snp78056	6	93.04
snp35944	6	93.43
snp88807	6	93.59
snp63937	6	93.82
snp29250	6	93.84
snp63501	6	93.9
snp5618	6	94.56
snp14823	6	94.97
snp58566	6	95.12
snp91214	6	95.12
snp42351	6	95.71
snp24063	6	96.01
snp96188	6	96.74
snp25723	6	97.04
snp4189	6	97.27
snp73491	6	97.49
snp26	6	98.05
snp7612	6	98.05
snp38156	6	98.05
snp76069	6	98.05
snp94295	6	98.08
snp48353	6	98.16
snp64694	6	98.18
snp53762	6	98.28
snp18616	6	98.56
snp89677	6	98.71
snp39099	6	99.16
snp80231	6	99.27
snp44310	6	99.38
snp16120	6	99.49
snp53411	6	99.49
snp71609	6	99.49
snp86874	6	99.49
snp98928	6	99.72
snp73513	6	99.91
snp51012	6	99.98
snp71687	6	99.98
snp90389	6	99.98
snp87632	6	100.1
snp15599	6	100.25
snp28185	6	100.73
snp74320	6	102.34
snp7632	6	102.53
snp6025	6	102.62
snp26388	6	102.62
snp85114	6	102.62
snp86384	6	102.62
snp696	6	102.63
snp75643	6	102.66
snp44792	6	102.74
snp42362	6	102.83
snp94837	6	102.95
snp7564	6	103.13
snp51045	6	103.17
snp39624	6	103.32
snp95126	6	103.43
snp35022	6	103.46
snp64756	6	103.91
snp64662	6	104.15
snp36274	6	104.18
snp41839	6	104.2
snp55438	6	104.2
snp22597	6	104.21
snp12816	6	104.48
snp86357	6	104.83
snp70100	6	105.69
snp44824	6	107.23
snp20032	6	107.59
snp67367	6	107.94
snp89051	6	108.54
snp51278	6	109.31
snp57802	6	111.14
snp21739	6	111.63
snp58393	6	111.91
snp71249	6	112.1
snp94221	6	112.15
snp65440	6	112.16
snp24194	6	112.17
snp37297	6	112.2
snp62530	6	112.55
snp51743	6	112.92
snp52656	6	113.13
snp66581	6	113.13
snp87344	6	113.13
snp37965	6	113.36
snp44064	6	113.98
snp3949	6	116.17
snp81012	6	116.22
snp73775	6	116.32
snp5143	6	116.85
snp51879	6	117.46
snp58477	6	117.49
snp73279	6	117.52
snp81651	6	117.58
snp40500	6	117.71
snp95992	6	117.79
snp95362	6	117.99
snp68526	6	118.39
snp75423	6	118.62
snp9196	6	118.88
snp34077	6	119.31
snp21392	6	119.84
snp43019	6	120
snp76692	6	120.04
snp42256	6	120.17
snp60036	6	120.54
snp18586	6	121.15
snp52981	6	121.23
snp42467	6	121.28
snp72540	6	121.34
snp11847	6	121.36
snp68790	6	121.4
snp10609	6	121.42
snp35987	6	121.43
snp20454	6	121.44
snp69321	6	122.3
snp63874	6	123.06
snp30507	6	123.09
snp47825	6	123.25
snp3803	6	123.35
snp56131	6	123.45
snp99994	6	123.55
snp58835	6	123.59
snp27949	6	124.01
snp94591	6	124.25
snp72368	6	124.64
snp98894	6	124.72
snp37595	6	124.81
snp75552	6	124.82
snp40591	6	124.84
snp42889	6	125.88
snp97376	6	126.7
snp74132	6	126.94
snp2574	6	128.3
snp75762	6	128.3
snp62091	6	128.33
snp66934	6	128.63
snp41354	6	128.79
snp25754	6	128.87
snp77437	6	128.89
snp55838	6	128.91
snp30582	6	129.39
snp74690	6	129.39
snp97591	6	129.52
snp30811	6	129.56
snp82774	6	129.59
snp4812	6	129.63
snp44146	6	129.84
snp71967	6	130
snp88117	6	130.19
snp6911	6	130.61
snp13602	6	130.61
snp34040	6	130.62
snp60153	6	130.9
snp83189	6	130.9
snp10221	6	131.37
snp42865	6	131.37
snp84644	6	131.37
snp24163	6	132.27
snp2845	6	132.34
snp50976	6	132.49
snp69179	6	132.66
snp41866	6	133.68
snp92354	6	134.18
snp31522	6	134.32
snp27613	6	134.36
snp3153	6	134.42
snp41224	6	134.55
snp38766	6	135.1
snp88476	6	135.29
snp43991	6	135.83
snp21633	6	137.58
snp29027	6	137.58
snp80716	6	137.58
snp96811	6	137.75
snp76382	6	137.92
snp23654	6	137.93
snp64429	6	137.93
snp66278	6	137.93
snp84283	6	137.93
snp78024	6	138.35
snp48591	6	138.8
snp52009	6	139.1
snp23455	6	139.25
snp6651	6	139.8
snp53168	6	140.34
snp95644	6	140.64
snp93600	6	141.72
snp44912	6	141.95
snp91732	6	142.01
snp31414	6	142.38
snp4357	6	142.75
snp83840	6	142.86
snp33595	6	143.58
snp80111	6	143.95
snp34002	6	144.45
snp2399	6	144.55
snp53650	6	144.82
snp72035	6	144.94
snp35832	6	145.4
snp34965	6	145.62
snp96897	6	145.96
snp25823	6	146.08
snp46836	6	146.98
snp65867	6	147.21
snp98075	6	147.86
snp6482	6	148.36
snp44576	6	148.36
snp12961	6	148.62
snp18417	6	148.88
snp41597	6	149.17
snp32175	6	149.65
snp6176	6	149.68
snp43072	6	149.75
snp16858	6	149.81
snp12589	6	149.92
snp98024	6	150.01
snp30260	6	150.02
snp65634	6	150.1
snp14801	6	150.16
snp19642	6	151.06
snp63591	6	151.2
snp36413	6	151.52
snp49702	6	151.73
snp9568	6	151.74
snp79336	6	151.84
snp23009	6	152.09
snp47960	6	152.21
snp91915	6	152.6
snp46823	6	152.63
snp16618	6	152.83
snp85871	6	154.09
snp48262	6	155.04
snp64887	6	156.18
snp41876	6	156.36
snp87016	6	156.38
snp92035	6	156.4
snp42377	6	156.48
snp64168	6	156.63
snp47248	6	156.68
snp97270	6	156.69
snp1341	6	157.02
snp31779	6	157.13
snp7332	6	157.21
snp41493	6	157.31
snp556	6	157.5
snp12022	6	157.5
snp87918	6	157.5
snp20043	6	157.51
snp86639	6	157.53
snp27658	6	158.27
snp35612	6	158.36
snp94788	6	159
snp91305	6	159.56
snp37487	6	160.23
snp47651	6	160.23
snp53593	6	160.23
snp12065	6	160.24
snp81077	6	160.24
snp25728	6	160.29
snp78693	6	160.69
snp55849	6	160.81
snp54105	6	160.83
snp61788	6	160.99
snp31965	6	161.06
snp80256	6	161.1
snp32745	6	161.18
snp6032	6	161.26
snp51213	6	161.34
snp53469	6	161.36
snp66850	6	161.63
snp24556	6	161.71
snp47064	6	161.9
snp65130	6	164.09
snp30868	6	167.16
snp98980	7	0
snp63194	7	0.97
snp11349	7	1.65
snp58186	7	1.86
snp11386	7	1.93
snp57881	7	2.15
snp53832	7	2.36
snp30586	7	2.59
snp58502	7	2.78
snp86691	7	3.16
snp4420	7	3.44
snp87401	7	3.63
snp81335	7	3.84
snp1729	7	4.59
snp52716	7	4.59
snp2691	7	4.6
snp7933	7	4.6
snp50620	7	4.62
snp38655	7	4.66
snp56783	7	4.76
snp15745	7	5.07
snp14405	7	5.69
snp18809	7	5.73
snp34108	7	5.94
snp39506	7	6.23
snp93976	7	6.74
snp81659	7	7.23
snp99080	7	7.3
snp90552	7	7.46
snp6803	7	7.61
snp82309	7	7.76
snp34026	7	7.81
snp55030	7	7.84
snp41819	7	7.88
snp61066	7	7.99
snp14076	7	8.41
snp54678	7	8.55
snp51255	7	8.64
snp56521	7	8.85
snp73745	7	8.85
snp89443	7	9
snp55931	7	9.52
snp46037	7	9.56
snp47493	7	9.59
snp66631	7	9.61
snp8464	7	9.77
snp77061	7	10.27
snp40925	7	10.34
snp11791	7	10.49
snp5105	7	10.54
snp71126	7	10.61
snp87052	7	10.61
snp44407	7	10.76
snp4607	7	10.85
snp66028	7	11.22
snp71990	7	11.35
snp92449	7	11.54
snp39845	7	13.03
snp67532	7	13.33
snp6653	7	13.84
snp19412	7	13.85
snp60341	7	13.85
snp10329	7	14.32
snp58832	7	14.38
snp5719	7	14.4
snp53510	7	14.43
snp78598	7	14.48
snp83031	7	14.79
snp17641	7	15.03
snp28593	7	15.12
snp11010	7	15.31
snp3448	7	15.46
snp26193	7	15.46
snp34796	7	15.48
snp82938	7	15.68
snp79362	7	16.47
snp6976	7	17.76
snp30683	7	18.51
snp8903	7	20.33
snp69168	7	22.62
snp24541	7	22.89
snp93192	7	23.14
snp20095	7	23.18
snp68244	7	23.23
snp53298	7	23.57
snp82877	7	23.6
snp62834	7	23.63
snp20433	7	24.02
snp53833	7	24.39
snp58519	7	24.55
snp75933	7	24.61
snp77329	7	24.69
snp32280	7	24.85
snp1874	7	25.23
snp45395	7	25.36
snp69276	7	25.5
snp88853	7	25.64
snp27463	7	26.05
snp96583	7	26.42
snp57618	7	26.8
snp63096	7	27.16
snp43174	7	27.34
snp8874	7	27.89
snp64258	7	28.51
snp42029	7	30.44
snp74045	7	30.88
snp31888	7	30.9
snp74857	7	30.9
snp86545	7	30.9
snp90843	7	30.93
snp89550	7	30.96
snp70042	7	30.98
snp63496	7	30.99
snp90297	7	31.04
snp31731	7	31.05
snp24067	7	31.14
snp99009	7	31.42
snp95018	7	31.55
snp46568	7	31.71
snp2414	7	31.9
snp65096	7	32.67
snp26216	7	32.71
snp51291	7	32.78
snp94235	7	32.94
snp2457	7	33.01
snp6913	7	33.01
snp16659	7	33.01
snp19910	7	33.22
snp42578	7	33.53
snp63142	7	33.62
snp57085	7	33.7
snp4394	7	34.04
snp65201	7	34.35
snp78549	7	34.9
snp74767	7	34.99
snp113	7	35.14
snp64254	7	35.35
snp5438	7	35.51
snp81592	7	35.61
snp36523	7	35.72
snp31789	7	35.77
snp30620	7	35.78
snp91591	7	35.79
snp35745	7	35.83
snp91553	7	35.96
snp14895	7	36.08
snp20669	7	36.09
snp28880	7	36.19
snp7114	7	36.34
snp43173	7	36.44
snp97984	7	36.94
snp57604	7	37.15
snp63998	7	37.32
snp72174	7	37.69
snp85981	7	38.37
snp56483	7	38.43
snp99665	7	38.53
snp63037	7	38.63
snp86534	7	38.65
snp9562	7	38.83
snp13653	7	39.97
snp44960	7	40.65
snp75739	7	40.7
snp60485	7	41.09
snp43528	7	41.47
snp49096	7	41.95
snp27726	7	42
snp4628	7	42.05
snp92197	7	42.94
snp99741	7	43.26
snp50155	7	43.87
snp73797	7	46.3
snp62377	7	46.4
snp99803	7	47.34
snp50685	7	47.9
snp37224	7	47.92
snp4413	7	47.93
snp87108	7	48.66
snp35994	7	48.67
snp42675	7	48.75
snp8343	7	48.83
snp5218	7	48.99
snp74725	7	49.32
snp67403	7	49.55
snp63635	7	49.96
snp49037	7	50.26
snp47708	7	50.35
snp18320	7	50.45
snp62489	7	50.45
snp94370	7	50.49
snp32642	7	50.72
snp17734	7	50.94
snp67590	7	50.97
snp69532	7	51.05
snp81882	7	51.05
snp38828	7	51.43
snp72108	7	51.43
snp77452	7	51.43
snp33139	7	51.57
snp39149	7	51.88
snp95589	7	51.91
snp53746	7	52.51
snp41116	7	52.6
snp17481	7	52.61
snp421	7	52.77
snp14587	7	53.17
snp55792	7	53.45
snp77496	7	53.52
snp87729	7	53.56
snp97703	7	53.89
snp40713	7	54.22
snp50702	7	54.44
snp98949	7	54.65
snp7701	7	54.9
snp24938	7	54.92
snp42307	7	54.99
snp93171	7	55.55
snp45966	7	55.76
snp14453	7	55.99
snp26712	7	56.09
snp82188	7	56.65
snp10359	7	57.23
snp36322	7	57.55
snp64035	7	57.79
snp5945	7	58.14
snp91213	7	58.33
snp8570	7	58.5
snp25038	7	58.64
snp21630	7	58.75
snp3995	7	58.86
snp66106	7	58.97
snp21218	7	59.09
snp50965	7	59.26
snp93679	7	60.39
snp65409	7	63.54
snp66583	7	63.54
snp48919	7	64.43
snp63513	7	64.7
snp21689	7	65.07
snp81613	7	65.39
snp85221	7	65.4
snp69642	7	65.42
snp17689	7	65.61
snp93345	7	65.68
snp90401	7	65.74
snp57714	7	65.77
snp76298	7	65.77
snp61492	7	66.08
snp82817	7	66.3
snp95783	7	66.64
snp95258	7	66.71
snp92475	7	66.84
snp36823	7	66.98
snp57493	7	67.33
snp28696	7	67.65
snp12937	7	67.81
snp64497	7	67.84
snp69177	7	67.86
snp97988	7	68.15
snp69625	7	68.49
snp29539	7	68.5
snp83662	7	68.52
snp51513	7	68.61
snp74468	7	68.74
snp90501	7	68.74
snp21923	7	68.78
snp33746	7	69.08
snp69842	7	69.17
snp66210	7	69.31
snp42431	7	69.57
snp24462	7	69.72
snp99553	7	69.8
snp91328	7	69.95
snp21248	7	70.01
snp11701	7	70.39
snp30856	7	70.54
snp73631	7	70.6
snp67494	7	70.65
snp37329	7	70.71
snp4986	7	70.92
snp56591	7	71.01
snp90115	7	71.14
snp51798	7	71.26
snp47314	7	71.28
snp85005	7	71.3
snp12155	7	71.39
snp16655	7	71.52
snp5070	7	71.67
snp55581	7	71.7
snp87858	7	71.78
snp78031	7	71.81
snp81722	7	71.91
snp27152	7	72.26
snp65048	7	72.53
snp53809	7	72.56
snp98977	7	72.59
snp31739	7	72.96
snp62587	7	73.03
snp99668	7	73.16
snp43644	7	73.36
snp1740	7	73.39
snp23709	7	73.39
snp51003	7	73.39
snp68742	7	73.39
snp91456	7	73.4
snp90996	7	73.48
snp49074	7	73.5
snp26584	7	73.53
snp73896	7	73.56
snp30625	7	74.47
snp39534	7	74.51
snp47445	7	74.77
snp34116	7	74.86
snp15065	7	74.98
snp96546	7	75.65
snp53774	7	76.4
snp10317	7	76.48
snp38015	7	76.48
snp86485	7	76.48
snp95731	7	76.49
snp70257	7	76.53
snp63523	7	76.58
snp88238	7	76.67
snp90036	7	76.67
snp78536	7	76.68
snp39211	7	76.76
snp13231	7	77.95
snp58308	7	77.96
snp93755	7	77.96
snp41692	7	77.97
snp92468	7	78.25
snp32828	7	78.46
snp7521	7	78.67
snp95179	7	79.27
snp83772	7	79.47
snp865	7	79.51
snp17746	7	79.54
snp77618	7	79.54
snp90299	7	79.54
snp11814	7	79.58
snp84532	7	79.58
snp33904	7	79.59
snp47386	7	79.82
snp27524	7	80.05
snp87584	7	80.07
snp91032	7	80.07
snp56781	7	80.08
snp73413	7	80.12
snp80005	7	80.12
snp25223	7	80.19
snp56735	7	80.27
snp33218	7	80.99
snp31500	7	81.09
snp14201	7	81.29
snp72842	7	81.52
snp54969	7	81.74
snp49377	7	81.84
snp1130	7	81.86
snp56904	7	81.88
snp38445	7	82.08
snp42011	7	82.15
snp31678	7	82.16
snp78640	7	82.16
snp99162	7	82.16
snp16970	7	82.19
snp80740	7	82.56
snp39955	7	82.89
snp29375	7	82.93
snp92422	7	83.03
snp17288	7	83.59
snp98883	7	83.65
snp44878	7	83.69
snp47226	7	83.78
snp22289	7	83.98
snp59022	7	84.06
snp2193	7	84.13
snp66841	7	84.16
snp48619	7	84.19
snp83959	7	84.21
snp96683	7	84.84
snp41559	7	84.85
snp29837	7	84.93
snp38814	7	85.02
snp71677	7	85.14
snp89521	7	85.14
snp28569	7	85.15
snp76175	7	85.15
snp89270	7	85.16
snp5182	7	85.19
snp62397	7	85.55
snp20050	7	85.71
snp17553	7	86.38
snp63040	7	86.39
snp45651	7	86.84
snp34818	7	86.92
snp25169	7	87.05
snp98057	7	87.1
snp74271	7	87.13
snp93150	7	87.14
snp2118	7	87.23
snp43872	7	87.59
snp5555	7	87.74
snp9924	7	87.83
snp17526	7	87.96
snp75983	7	88.96
snp25251	7	89.15
snp67321	7	89.17
snp59024	7	89.18
snp90414	7	89.3
snp58075	7	89.35
snp28211	7	89.36
snp25012	7	89.86
snp99167	7	90.54
snp58416	7	90.9
snp55083	7	91.2
snp36674	7	91.21
snp14636	7	91.65
snp37856	7	91.84
snp62278	7	92.49
snp51049	7	92.93
snp37095	7	94.68
snp92592	7	95.12
snp20170	7	95.59
snp51955	7	95.59
snp96112	7	95.59
snp80549	7	95.7
snp93044	7	95.79
snp93234	7	96.17
snp16487	7	96.2
snp10912	7	96.29
snp74624	7	96.32
snp58715	7	96.78
snp32715	7	97.18
snp97890	7	97.97
snp17128	7	98.04
snp45658	7	98.05
snp17219	7	98.06
snp37857	7	98.06
snp54561	7	98.08
snp62809	7	98.53
snp75609	7	98.73
snp81887	7	99.29
snp72515	7	101.53
snp2044	7	103.68
snp60206	7	105.12
snp59393	7	105.38
snp95498	7	105.57
snp42141	7	105.73
snp87312	7	105.83
snp78038	7	105.98
snp97956	7	106.17
snp72061	7	106.4
snp20197	7	106.72
snp20198	7	107.11
snp52523	7	107.35
snp53099	7	107.58
snp55482	7	107.78
snp30635	7	107.97
snp73285	7	108.56
snp25573	7	109.08
snp47837	7	109.82
snp76156	7	110.94
snp43848	7	111.62
snp72788	7	112.76
snp27147	7	113.39
snp79657	7	113.45
snp99037	7	114.05
snp84955	7	115.29
snp89695	7	116.41
snp5970	7	116.84
snp65288	7	117.25
snp48026	7	118.2
snp27824	7	119.37
snp87288	7	120.75
snp60373	7	121.09
snp42633	7	122.47
snp13681	7	122.63
snp85059	7	123.13
snp78656	7	123.74
snp37532	7	124.95
snp7897	7	125.74
snp80671	7	126.36
snp85614	7	126.71
snp64573	7	126.97
snp81860	7	127.37
snp50989	7	129.16
snp95158	7	130.96
snp29824	7	131.35
snp51265	7	131.45
snp52373	7	131.8
snp95693	7	131.95
snp56011	7	132.19
snp45233	7	133.26
snp58658	7	134.37
snp91181	7	136.38
snp88487	7	138.13
snp69703	7	140.07
snp77652	7	140.4
snp33219	7	141.5
snp37922	7	143.66
snp96017	7	147.06
snp90880	7	147.72
snp93319	7	147.74
snp23165	7	147.81
snp53365	7	148.05
snp62391	7	148.95
snp96516	7	148.95
snp93794	7	148.96
snp69144	7	149.42
snp37184	7	149.53
snp47762	7	150.16
snp16762	7	150.9
snp37824	7	151.58
snp95763	7	152.52
snp64824	7	152.66
snp85267	7	152.88
snp88965	7	153.37
snp10624	7	153.57
snp90338	7	153.8
snp98059	7	153.99
snp66062	7	154.18
snp11621	7	154.48
snp29635	7	154.6
snp9959	7	154.96
snp86265	7	155.96
snp44447	7	156.1
snp41317	7	156.62
snp15280	7	157.15
snp74635	7	157.86
snp55142	7	159.13
snp95262	8	0
snp74572	8	3.99
snp56995	8	8.67
snp23617	8	9.03
snp66801	8	9.45
snp54327	8	9.75
snp8790	8	10.12
snp49424	8	10.55
snp61731	8	11.28
snp65708	8	11.85
snp31213	8	11.99
snp73641	8	12.15
snp22005	8	12.19
snp85437	8	13.07
snp61460	8	13.1
snp82387	8	13.11
snp92736	8	13.19
snp83207	8	14.37
snp10998	8	15.03
snp70147	8	15.42
snp67701	8	15.97
snp29537	8	16.2
snp16146	8	16.26
snp42608	8	16.69
snp49670	8	17.29
snp57091	8	17.29
snp67490	8	17.29
snp77422	8	17.29
snp89000	8	17.29
snp89928	8	18.07
snp31070	8	18.14
snp63361	8	18.92
snp29516	8	19.19
snp87612	8	20.03
snp85167	8	20.09
snp17630	8	20.11
snp41577	8	20.19
snp58018	8	20.28
snp35871	8	21.65
snp18744	8	22.08
snp3596	8	22.72
snp65135	8	22.89
snp68140	8	22.97
snp55945	8	23.39
snp57791	8	23.79
snp88894	8	24.12
snp82186	8	24.13
snp37316	8	24.15
snp44123	8	24.69
snp52199	8	30.87
snp51530	8	31.5
snp82022	8	32.2
snp7418	8	32.74
snp21672	8	33.21
snp12127	8	33.36
snp88074	8	34.48
snp72241	8	34.57
snp84287	8	34.69
snp13567	8	36.45
snp87193	8	37.75
snp83850	8	38.15
snp21478	8	38.89
snp58099	8	41.75
snp89848	8	42.62
snp93244	8	43.37
snp70705	8	44.11
snp23851	8	44.52
snp24151	8	44.94
snp83365	8	45.87
snp22400	8	51.53
snp88770	8	52.62
snp37556	8	53.5
snp6309	8	53.87
snp84670	8	54.23
snp76440	8	54.51
snp25844	8	54.79
snp89942	8	55.68
snp19133	8	56.21
snp92546	8	56.88
snp76154	8	58.05
snp86949	8	58.64
snp85305	8	59.62
snp43040	8	60.54
snp98353	8	60.92
snp17303	8	64.47
snp52664	8	64.99
snp59761	8	64.99
snp14496	8	65.01
snp52627	8	65.81
snp95873	8	66.71
snp72565	8	67.26
snp55999	8	67.49
snp56091	8	67.65
snp38100	8	67.7
snp66655	8	67.97
snp3884	8	68.23
snp75947	8	68.37
snp62040	8	68.53
snp54886	8	69.36
snp87220	8	70.17
snp8166	8	70.63
snp98885	8	70.81
snp62521	8	70.96
snp80064	8	71.52
snp76246	8	71.53
snp40381	8	71.55
snp16299	8	71.67
snp1663	8	71.7
snp8229	8	72.32
snp13641	8	72.34
snp49298	8	72.54
snp63817	8	72.89
snp11774	8	73.04
snp92316	8	74.45
snp56388	8	74.75
snp22151	8	75.05
snp45490	8	75.13
snp34767	8	75.58
snp56054	8	75.6
snp33618	8	75.61
snp96827	8	76.45
snp37847	8	76.54
snp40027	8	76.94
snp80404	8	77.23
snp32181	8	77.38
snp23127	8	77.53
snp15783	8	77.99
snp40844	8	78.42
snp72142	8	78.5
snp77835	8	78.56
snp97391	8	78.93
snp95207	8	79.19
snp68409	8	79.57
snp99018	8	79.58
snp84404	8	79.81
snp4792	8	79.93
snp26989	8	80.07
snp30604	8	80.09
snp91221	8	80.12
snp16645	8	80.13
snp29531	8	80.24
snp71008	8	80.36
snp91812	8	80.63
snp77504	8	80.72
snp5781	8	80.85
snp63368	8	81.4
snp57797	8	81.43
snp30185	8	81.45
snp35522	8	82.26
snp2930	8	82.55
snp50815	8	82.69
snp7169	8	82.85
snp85234	8	83.58
snp52970	8	83.67
snp23278	8	83.78
snp5210	8	84.03
snp59403	8	84.19
snp35765	8	84.29
snp58123	8	84.92
snp59405	8	85.09
snp51116	8	85.12
snp12277	8	85.13
snp14168	8	85.14
snp81848	8	85.17
snp79850	8	85.43
snp43508	8	85.63
snp51942	8	85.81
snp38927	8	85.85
snp45857	8	85.88
snp39226	8	86.43
snp79514	8	87.08
snp99858	8	87.2
snp6968	8	87.28
snp65287	8	87.34
snp4599	8	87.79
snp33520	8	88.06
snp90687	8	88.53
snp30379	8	88.86
snp27000	8	88.89
snp42488	8	88.89
snp45548	8	88.89
snp64464	8	89.03
snp71617	8	89.03
snp91710	8	89.04
snp41917	8	89.44
snp23697	8	89.84
snp28637	8	89.95
snp71239	8	90.07
snp21118	8	90.39
snp52992	8	90.48
snp84119	8	91.41
snp16800	8	91.83
snp91659	8	92.08
snp20446	8	92.16
snp70284	8	92.16
snp73174	8	92.42
snp63399	8	92.54
snp82205	8	92.55
snp1935	8	93.65
snp20998	8	93.66
snp99629	8	93.67
snp36723	8	93.72
snp77596	8	94.02
snp60833	8	95.43
snp89344	8	96.02
snp84855	8	96.9
snp89861	8	97.26
snp11008	8	97.44
snp41177	8	98.08
snp98506	8	98.54
snp79658	8	98.56
snp36747	8	101.23
snp9667	8	102.67
snp48552	8	103.69
snp80198	8	103.77
snp12302	8	104.18
snp72588	8	104.24
snp1116	8	104.59
snp65452	8	104.98
snp25486	8	105.06
snp83221	8	105.3
snp35424	8	105.45
snp56900	8	105.48
snp22509	8	106.14
snp91338	8	106.15
snp71527	8	106.25
snp72860	8	106.4
snp94772	8	106.69
snp43259	8	106.78
snp64858	8	106.86
snp41437	8	106.87
snp63081	8	106.87
snp83126	8	106.87
snp43665	8	107.64
snp31353	8	108.2
snp86476	8	108.22
snp56558	8	108.53
snp46963	8	108.56
snp45951	8	108.57
snp75272	8	108.62
snp57487	8	108.67
snp9178	8	108.76
snp81224	8	108.87
snp76319	8	109.12
snp5155	8	109.42
snp40585	8	109.78
snp73692	8	110.24
snp87037	8	111.1
snp41605	8	111.55
snp88927	8	111.59
snp33485	8	111.85
snp69435	8	112.12
snp31203	8	112.23
snp81156	8	112.24
snp19994	8	112.31
snp52688	8	112.41
snp60377	8	112.59
snp25175	8	112.62
snp73309	8	112.65
snp95065	8	112.65
snp40815	8	112.66
snp50278	8	112.66
snp79767	8	112.75
snp78119	8	112.99
snp30009	8	113.38
snp34581	8	113.9
snp52211	8	114.14
snp28913	8	114.22
snp36347	8	114.28
snp23442	8	114.5
snp44718	8	114.73
snp70568	8	115.01
snp82624	8	116.05
snp16528	8	116.49
snp29771	8	116.75
snp98438	8	116.77
snp14394	8	116.87
snp70789	8	116.91
snp81262	8	116.92
snp58463	8	117.19
snp18824	8	117.49
snp63507	8	117.49
snp81582	8	117.49
snp15339	8	117.5
snp16853	8	117.5
snp98028	8	117.5
snp26759	8	118.13
snp64534	8	119.04
snp15077	8	119.06
snp72187	8	119.11
snp67326	8	119.17
snp67261	8	119.26
snp94806	8	119.44
snp7168	8	119.55
snp6513	8	119.66
snp83269	8	119.66
snp22161	8	119.69
snp38244	8	119.7
snp6362	8	120.04
snp13746	8	120.04
snp73385	8	120.04
snp87146	8	120.04
snp92689	8	120.04
snp47646	8	120.16
snp81711	8	120.16
snp70920	8	120.17
snp98998	8	120.32
snp78679	8	120.81
snp34434	8	120.82
snp93355	8	120.82
snp34397	8	120.85
snp87821	8	121.09
snp61343	8	121.28
snp5204	8	121.29
snp46610	8	121.29
snp60132	8	121.29
snp80161	8	121.29
snp4436	8	121.49
snp48813	8	121.65
snp57898	8	122.32
snp88300	8	122.42
snp89766	8	122.58
snp18858	8	122.69
snp12077	8	122.73
snp45083	8	122.73
snp58935	8	122.73
snp92367	8	122.73
snp20397	8	123.47
snp99495	8	123.69
snp9061	8	123.74
snp26621	8	123.78
snp41102	8	123.78
snp86208	8	124.14
snp51184	8	124.39
snp88336	8	124.8
snp1069	8	125.04
snp81205	8	125.04
snp89221	8	125.04
snp96417	8	125.31
snp56773	8	125.41
snp11724	8	125.57
snp21619	8	125.57
snp62147	8	125.57
snp23292	8	125.58
snp21599	8	125.59
snp25403	8	125.71
snp14661	8	125.88
snp12848	8	125.99
snp19613	8	126.22
snp86496	8	126.31
snp14593	8	126.42
snp30541	8	126.53
snp71834	8	127.08
snp66771	8	127.34
snp60432	8	128.2
snp83075	8	128.21
snp89138	8	128.21
snp41345	8	128.22
snp40799	8	128.25
snp9901	8	128.3
snp77716	8	128.34
snp39266	8	128.45
snp46816	8	128.49
snp13972	8	128.75
snp353	8	129.02
snp26631	8	129.36
snp23499	8	129.7
snp90963	8	129.85
snp2422	8	130.33
snp38724	8	130.9
snp31098	8	131.9
snp84876	8	132.06
snp29911	8	132.3
snp84185	8	132.35
snp96490	8	132.36
snp3185	8	132.85
snp38149	8	132.96
snp22034	8	133.53
snp33174	8	133.59
snp78226	8	133.97
snp38695	8	134.26
snp3871	8	134.43
snp8467	8	134.57
snp71638	8	134.67
snp29536	8	134.77
snp38879	8	134.84
snp37218	8	135.1
snp92498	8	135.48
snp10078	8	135.6
snp49548	8	135.66
snp66126	8	135.85
snp73233	8	136.05
snp46503	8	136.11
snp64456	8	136.11
snp32976	8	136.14
snp39276	8	136.3
snp6057	8	136.31
snp97204	8	136.31
snp99186	8	136.43
snp8504	8	136.56
snp18542	8	137.02
snp69829	8	137.26
snp80030	8	137.26
snp59444	8	138.46
snp88574	8	138.46
snp92541	8	139.12
snp89822	8	139.15
snp57650	8	139.38
snp15827	8	139.63
snp92504	8	140
snp74958	8	140.56
snp62929	8	141.04
snp43835	8	142.07
snp50625	8	142.33
snp66231	8	142.61
snp82044	8	142.76
snp16315	8	142.85
snp64708	8	142.85
snp60131	8	143.12
snp58556	8	143.22
snp54867	8	144.1
snp33119	8	144.25
snp63667	8	144.36
snp24918	8	144.47
snp6804	8	144.74
snp63691	8	144.85
snp81852	8	144.94
snp34297	8	145.04
snp53164	8	145.13
snp42554	8	145.19
snp55533	8	145.25
snp4687	8	145.29
snp69805	8	146.18
snp21252	8	146.57
snp48057	8	146.66
snp95554	8	146.77
snp79345	8	146.89
snp37736	8	146.91
snp4270	8	147.97
snp6903	8	148.49
snp23744	8	149.26
snp67456	8	149.56
snp28987	8	149.72
snp4707	8	149.78
snp86602	8	149.88
snp66537	8	150.05
snp54233	8	150.1
snp53997	8	150.14
snp93648	8	150.14
snp947	8	150.38
snp32141	8	150.58
snp65091	8	150.96
snp75988	8	151.05
snp25654	8	151.12
snp85085	8	151.23
snp92234	8	151.28
snp4418	8	152.41
snp75167	8	152.57
snp1495	8	153.17
snp31813	8	154.02
snp66400	8	154.12
snp94855	8	154.22
snp10445	8	155.27
snp48450	8	155.37
snp33797	8	155.4
snp21124	8	155.45
snp90938	8	155.49
snp6749	8	155.99
snp96086	8	156.37
snp20148	8	157.45
snp529	8	158.33
snp7286	8	158.64
snp22905	8	159.03
snp57078	8	159.67
snp92885	8	160.35
snp623	8	160.63
snp30126	8	160.89
snp72464	8	161.03
snp79444	8	161.89
snp68442	8	162.32
snp30337	8	162.51
snp72019	8	162.86
snp42524	8	163.05
snp65528	8	163.4
snp69488	8	163.55
snp63888	8	163.74
snp64329	8	164.43
snp72025	8	164.44
snp73869	8	164.45
snp7796	8	164.46
snp63495	8	164.46
snp24256	8	164.47
snp52800	8	164.57
snp46634	8	165.82
snp52928	8	166.21
snp58458	8	166.21
snp65480	8	166.21
snp25897	8	166.25
snp15734	8	166.38
snp86756	8	166.43
snp67782	8	166.48
snp10955	8	166.62
snp30793	8	166.65
snp51853	8	167.46
snp47420	8	167.61
snp35810	8	167.64
snp94463	8	167.97
snp58101	8	168.09
snp24346	8	168.11
snp58392	8	168.13
snp94040	8	168.14
snp81285	8	168.2
snp63185	8	168.29
snp79	8	168.43
snp11629	8	168.73
snp25452	8	168.84
snp26455	8	169.52
snp54366	8	169.7
snp78304	8	169.89
snp12622	8	170.02
snp66005	8	170.24
snp38004	8	170.85
snp45120	9	0
snp55377	9	0.88
snp38888	9	1.66
snp3640	9	2.45
snp37737	9	2.84
snp47395	9	2.85
snp15390	9	2.86
snp92032	9	2.86
snp30545	9	2.87
snp53626	9	2.87
snp70957	9	2.87
snp29039	9	2.88
snp65305	9	3.53
snp56795	9	4.02
snp53175	9	4.37
snp56625	9	4.37
snp70474	9	4.37
snp55453	9	4.41
snp16916	9	4.46
snp71351	9	4.46
snp48061	9	5.15
snp86443	9	5.23
snp5401	9	5.71
snp85499	9	5.77
snp89080	9	6.78
snp21651	9	6.87
snp7814	9	6.92
snp55449	9	7.78
snp89854	9	7.81
snp51582	9	7.88
snp10923	9	7.94
snp68253	9	8.02
snp69965	9	8.03
snp96605	9	8.59
snp185	9	8.81
snp79722	9	9.13
snp33034	9	9.57
snp3437	9	9.71
snp59252	9	10.08
snp23884	9	10.43
snp58089	9	10.66
snp73450	9	10.81
snp39360	9	11.33
snp45973	9	11.7
snp98835	9	11.74
snp68446	9	11.88
snp34076	9	11.94
snp3590	9	11.99
snp27868	9	13.19
snp3328	9	13.3
snp34812	9	13.32
snp89049	9	13.34
snp28460	9	13.39
snp77349	9	13.5
snp79320	9	13.5
snp4209	9	13.61
snp51851	9	14.28
snp1264	9	14.47
snp28045	9	14.75
snp26861	9	15.08
snp79114	9	15.32
snp61867	9	15.46
snp82812	9	15.61
snp53084	9	16.88
snp28522	9	16.92
snp44444	9	17
snp76634	9	17.04
snp8740	9	17.54
snp12001	9	17.82
snp61866	9	17.93
snp49681	9	18.33
snp1683	9	18.37
snp19470	9	18.4
snp28884	9	18.4
snp88586	9	18.4
snp36199	9	18.41
snp88866	9	18.93
snp79732	9	19.1
snp75248	9	19.29
snp76157	9	19.46
snp23919	9	19.5
snp62306	9	19.54
snp45341	9	19.59
snp68996	9	20.41
snp52581	9	20.45
snp95113	9	20.81
snp32402	9	20.9
snp54084	9	21.97
snp76481	9	22.87
snp97277	9	23.98
snp4347	9	25.13
snp62506	9	25.31
snp99648	9	25.77
snp34349	9	26.26
snp95032	9	26.48
snp98451	9	26.57
snp72218	9	26.64
snp57432	9	26.67
snp96878	9	26.67
snp9167	9	26.82
snp48106	9	26.96
snp21199	9	27.13
snp75135	9	27.98
snp76182	9	28.86
snp52863	9	28.89
snp76839	9	28.9
snp96409	9	28.97
snp45024	9	29.04
snp78001	9	29.12
snp4807	9	29.2
snp65162	9	29.21
snp89245	9	29.34
snp17466	9	29.47
snp56636	9	29.73
snp75952	9	29.73
snp60562	9	29.74
snp50539	9	29.75
snp92543	9	29.85
snp40465	9	30.13
snp99181	9	30.96
snp87871	9	31.91
snp95433	9	32.23
snp82246	9	32.39
snp39942	9	32.78
snp87071	9	33.16
snp46419	9	33.66
snp99914	9	34.59
snp2929	9	34.75
snp62563	9	34.77
snp24147	9	34.83
snp48042	9	34.88
snp20651	9	35.36
snp91264	9	35.48
snp60310	9	35.54
snp88134	9	35.62
snp706	9	35.82
snp96463	9	36
snp19858	9	36.02
snp85753	9	36.45
snp66908	9	36.88
snp51957	9	37.23
snp45781	9	37.38
snp51179	9	37.54
snp26608	9	37.7
snp65518	9	37.76
snp64958	9	37.83
snp34753	9	37.98
snp72622	9	38.41
snp98727	9	38.49
snp75618	9	38.65
snp12018	9	38.7
snp19271	9	38.75
snp69590	9	38.87
snp64939	9	39.05
snp82266	9	39.24
snp64003	9	39.3
snp15592	9	39.32
snp28247	9	39.83
snp48089	9	40.36
snp32490	9	40.66
snp15110	9	40.71
snp19769	9	40.72
snp37938	9	40.75
snp8103	9	40.81
snp86034	9	40.99
snp11133	9	41.23
snp56485	9	41.25
snp50841	9	41.46
snp52465	9	41.76
snp94998	9	41.82
snp45292	9	41.87
snp87554	9	41.99
snp82238	9	42.13
snp90800	9	42.14
snp56870	9	42.16
snp25057	9	42.34
snp27542	9	42.34
snp77227	9	42.34
snp37453	9	42.38
snp25586	9	42.48
snp4984	9	42.91
snp7478	9	42.95
snp24740	9	43.16
snp96978	9	43.47
snp71273	9	43.56
snp19749	9	43.59
snp37060	9	43.59
snp42545	9	43.73
snp82	9	44.09
snp96807	9	44.17
snp29454	9	44.24
snp7311	9	44.65
snp95354	9	45.63
snp11241	9	45.83
snp26616	9	45.83
snp72996	9	45.83
snp11233	9	46.14
snp6707	9	46.58
snp85916	9	46.9
snp3390	9	47.08
snp89968	9	47.11
snp20844	9	47.14
snp25630	9	47.2
snp36901	9	47.25
snp54521	9	47.25
snp67294	9	47.8
snp6883	9	48.24
snp47333	9	48.38
snp70358	9	48.38
snp94579	9	48.38
snp93783	9	48.57
snp10696	9	49.14
snp4517	9	49.38
snp30182	9	49.51
snp73380	9	49.72
snp43043	9	51.22
snp72769	9	53.26
snp15003	9	53.29
snp21963	9	53.78
snp11804	9	54.08
snp30324	9	54.08
snp77673	9	54.08
snp93116	9	54.08
snp97291	9	54.08
snp30612	9	54.1
snp47902	9	54.25
snp95152	9	54.25
snp90681	9	54.26
snp8201	9	54.27
snp89254	9	54.28
snp15661	9	54.32
snp19092	9	54.34
snp83675	9	55.05
snp28574	9	55.22
snp46791	9	55.28
snp48314	9	55.51
snp1844	9	55.7
snp31898	9	56.13
snp30885	9	56.15
snp91404	9	56.17
snp2302	9	56.19
snp95288	9	56.42
snp93093	9	56.68
snp1892	9	56.75
snp51716	9	56.81
snp61491	9	56.89
snp36424	9	56.94
snp32965	9	56.95
snp5801	9	56.97
snp85317	9	56.97
snp95112	9	56.97
snp98735	9	57.05
snp60905	9	57.14
snp23674	9	57.31
snp32525	9	57.38
snp46389	9	57.91
snp55260	9	58.01
snp89165	9	58.12
snp65486	9	58.23
snp45642	9	58.75
snp32173	9	58.97
snp33782	9	59.1
snp66104	9	59.46
snp75405	9	59.46
snp58980	9	59.68
snp79929	9	59.85
snp32180	9	60.26
snp27718	9	60.28
snp46281	9	60.51
snp48148	9	60.59
snp69940	9	60.63
snp6743	9	61.02
snp37758	9	61.35
snp83691	9	61.36
snp9657	9	61.4
snp47005	9	61.42
snp35706	9	61.45
snp95465	9	61.8
snp48147	9	61.85
snp49192	9	62.35
snp9614	9	62.5
snp57720	9	62.5
snp7211	9	62.75
snp13364	9	62.75
snp15812	9	62.75
snp19235	9	62.75
snp75928	9	62.75
snp33372	9	62.76
snp98782	9	62.76
snp76524	9	62.81
snp45117	9	62.93
snp8095	9	63.15
snp7839	9	63.52
snp9806	9	63.53
snp22803	9	63.63
snp12564	9	63.64
snp15868	9	63.64
snp92729	9	63.67
snp61032	9	63.88
snp22810	9	64.03
snp59534	9	64.03
snp29955	9	64.08
snp71686	9	64.11
snp78855	9	64.11
snp16399	9	64.14
snp40442	9	64.18
snp90893	9	64.29
snp34816	9	64.4
snp83525	9	64.46
snp65818	9	64.72
snp62209	9	65.09
snp17633	9	65.38
snp51715	9	65.38
snp71004	9	65.38
snp11589	9	65.39
snp59395	9	65.77
snp11088	9	65.8
snp42805	9	66.19
snp30311	9	66.22
snp76627	9	66.5
snp89840	9	66.5
snp9046	9	66.58
snp1583	9	66.85
snp80313	9	66.96
snp87946	9	67.1
snp75995	9	67.2
snp74114	9	67.21
snp22842	9	67.25
snp94741	9	67.33
snp65667	9	68.13
snp53564	9	68.52
snp85854	9	68.54
snp70906	9	68.8
snp77404	9	68.8
snp4574	9	69.06
snp68709	9	69.06
snp79968	9	69.06
snp87134	9	69.06
snp87841	9	69.06
snp89682	9	69.06
snp94861	9	69.06
snp33225	9	69.12
snp41360	9	69.13
snp9320	9	69.19
snp20529	9	69.24
snp80379	9	70.23
snp42572	9	70.25
snp60727	9	70.46
snp86243	9	70.63
snp36586	9	70.73
snp92470	9	70.81
snp58338	9	70.86
snp61297	9	71.07
snp48743	9	71.54
snp87981	9	71.87
snp95696	9	72.13
snp49862	9	72.18
snp18860	9	72.19
snp12059	9	72.39
snp49895	9	72.39
snp8575	9	72.41
snp80637	9	72.51
snp9394	9	72.58
snp15637	9	72.58
snp69472	9	72.6
snp30184	9	72.61
snp12027	9	72.66
snp82708	9	72.72
snp75561	9	73.55
snp88184	9	73.58
snp18614	9	73.86
snp65811	9	74.13
snp64956	9	74.14
snp82027	9	74.14
snp35036	9	74.51
snp2419	9	74.56
snp6241	9	74.78
snp82854	9	74.78
snp17105	9	74.79
snp39574	9	74.79
snp59957	9	74.79
snp62268	9	74.79
snp75265	9	74.79
snp79314	9	74.79
snp79833	9	74.79
snp32394	9	75.04
snp44290	9	75.04
snp73590	9	75.04
snp35718	9	75.05
snp31426	9	75.34
snp20666	9	75.71
snp15066	9	76.1
snp41330	9	76.11
snp72195	9	76.12
snp59503	9	76.13
snp73448	9	76.19
snp7938	9	76.26
snp12575	9	76.35
snp98861	9	76.36
snp15863	9	76.7
snp76708	9	76.77
snp66286	9	76.83
snp38705	9	76.88
snp71413	9	76.95
snp27932	9	77.05
snp52507	9	77.8
snp81475	9	78.25
snp95013	9	78.39
snp23840	9	78.53
snp61091	9	78.64
snp75235	9	78.74
snp67158	9	78.77
snp35422	9	79.01
snp56601	9	79.23
snp64636	9	79.5
snp13412	9	79.58
snp49990	9	79.68
snp71693	9	79.69
snp77486	9	79.69
snp31681	9	79.94
snp18451	9	80
snp99237	9	80.13
snp67708	9	80.21
snp10395	9	80.3
snp69605	9	80.64
snp49906	9	80.67
snp51681	9	81.65
snp72037	9	81.72
snp17	9	81.74
snp70856	9	82.71
snp52530	9	82.74
snp15451	9	82.99
snp75502	9	83.01
snp36380	9	83.3
snp4254	9	83.67
snp32821	9	83.77
snp73754	9	84.11
snp34318	9	84.39
snp41402	9	84.44
snp89661	9	84.98
snp28796	9	85.31
snp41053	9	85.31
snp89542	9	85.31
snp16924	9	85.36
snp28196	9	85.88
snp53376	9	86.25
snp63440	9	86.51
snp28118	9	86.7
snp53544	9	86.97
snp71859	9	89.28
snp58756	9	90.76
snp44132	9	91.25
snp95836	9	91.69
snp7568	9	92.37
snp49346	9	92.51
snp5021	9	92.56
snp155	9	93.08
snp76437	9	93.23
snp92523	9	93.71
snp62700	9	94.44
snp46401	9	96.66
snp77579	9	96.72
snp90206	9	97.11
snp78981	9	97.64
snp53456	9	98.05
snp54203	9	98.38
snp43571	9	98.76
snp10549	9	99.2
snp27087	9	99.45
snp82674	9	99.75
snp17576	9	102.19
snp48086	9	103.24
snp90081	9	103.47
snp19993	9	105.46
snp49242	9	106.81
snp17412	9	107.21
snp26502	9	107.38
snp88788	9	107.89
snp52047	9	109.13
snp14134	9	110.21
snp86906	9	111.21
snp40333	9	112.03
snp70028	9	112.26
snp72710	9	112.42
snp37959	9	112.68
snp45401	9	112.94
snp83303	9	113.81
snp45468	9	114.34
snp2819	9	114.81
snp65570	9	115.08
snp38710	9	115.62
snp51694	9	116.01
snp78967	9	116.57
snp57648	9	116.79
snp53528	9	117.32
snp53346	9	118.65
snp21784	9	118.85
snp60894	9	120.06
snp94596	9	122
snp16477	9	123.28
snp53474	9	124.07
snp40801	9	125.25
snp2959	9	126.96
snp79124	9	131.24
snp82364	9	132.62
snp70395	9	133.46
snp79729	9	133.49
snp77434	9	133.51
snp85696	9	133.73
snp69085	9	134.07
snp9442	9	134.47
snp31899	9	134.89
snp56696	9	135.07
snp7153	9	135.38
snp1819	9	135.82
snp7797	9	136.57
snp10739	9	137.14
snp31135	9	137.28
snp57251	9	137.8
snp34235	9	137.94
snp38819	9	138.37
snp8322	10	0
snp40148	10	10.26
snp94190	10	19.08
snp86010	10	20.03
snp72936	10	20.74
snp65572	10	21.06
snp25263	10	21.52
snp88779	10	21.69
snp33525	10	21.89
snp86648	10	23.75
snp37898	10	25.95
snp93190	10	27.16
snp22477	10	27.74
snp12290	10	28.11
snp7063	10	28.51
snp12769	10	29.01
snp14822	10	29.24
snp26041	10	29.35
snp66549	10	30.12
snp95495	10	30.78
snp78011	10	31.04
snp38241	10	31.33
snp80409	10	31.97
snp98804	10	32.06
snp19319	10	32.14
snp38935	10	32.14
snp24363	10	32.24
snp11328	10	32.55
snp48715	10	32.55
snp58315	10	32.91
snp99790	10	33.13
snp87883	10	33.66
snp48831	10	34.4
snp81856	10	35.46
snp980	10	35.9
snp38566	10	35.9
snp85886	10	36.2
snp54183	10	36.27
snp10872	10	36.39
snp61450	10	36.66
snp26222	10	38.41
snp2913	10	38.73
snp72882	10	38.77
snp49163	10	38.81
snp7259	10	38.83
snp44202	10	38.86
snp98714	10	39.07
snp79941	10	39.92
snp82700	10	39.98
snp38646	10	39.99
snp40147	10	40
snp11923	10	40.01
snp37901	10	40.02
snp79678	10	40.04
snp43813	10	40.15
snp5212	10	40.71
snp66678	10	40.79
snp38909	10	41.28
snp73214	10	42.23
snp69383	10	42.77
snp45209	10	43.41
snp10229	10	46.37
snp9613	10	46.49
snp25698	10	46.5
snp39935	10	47.21
snp61376	10	48.23
snp89090	10	50.26
snp72224	10	51.31
snp51356	10	51.5
snp6184	10	51.59
snp74696	10	51.75
snp48965	10	51.86
snp96007	10	51.96
snp46053	10	52.06
snp3794	10	52.07
snp25461	10	52.29
snp34255	10	52.7
snp82710	10	52.84
snp45237	10	53.27
snp90321	10	53.49
snp6346	10	53.9
snp27843	10	54.29
snp26588	10	54.79
snp2090	10	55.03
snp2191	10	55.14
snp35778	10	55.41
snp39793	10	55.65
snp15377	10	55.86
snp32605	10	56.04
snp43484	10	56.23
snp76575	10	56.37
snp56175	10	56.41
snp60710	10	56.43
snp31407	10	56.45
snp5642	10	56.71
snp70364	10	57.13
snp2208	10	57.42
snp21458	10	57.78
snp60608	10	57.81
snp92853	10	58.06
snp33161	10	58.07
snp91385	10	58.07
snp15403	10	58.48
snp27085	10	60.44
snp98417	10	60.48
snp80253	10	60.51
snp12873	10	60.54
snp89050	10	60.64
snp2652	10	60.71
snp38836	10	60.76
snp8719	10	60.84
snp65027	10	60.9
snp61290	10	61.61
snp15492	10	61.64
snp49187	10	61.75
snp91682	10	62.24
snp53974	10	62.46
snp10900	10	62.72
snp91260	10	62.77
snp75904	10	62.88
snp40527	10	62.99
snp74116	10	63.08
snp23037	10	63.56
snp82999	10	63.79
snp80442	10	64.21
snp77862	10	64.92
snp83025	10	65.9
snp22336	10	67.02
snp93992	10	67.53
snp82329	10	68.49
snp54679	10	68.56
snp90787	10	68.61
snp66186	10	68.81
snp65045	10	68.91
snp60707	10	68.95
snp68201	10	69.47
snp94539	10	69.63
snp76203	10	70.07
snp60928	10	70.16
snp93003	10	70.41
snp70192	10	70.53
snp26210	10	70.62
snp36067	10	70.66
snp436	10	71.61
snp87687	10	71.65
snp11240	10	72.93
snp73038	10	73.72
snp98237	10	73.87
snp79121	10	73.97
snp39434	10	74.03
snp7220	10	74.3
snp17373	10	74.62
snp14258	10	74.65
snp40124	10	74.69
snp1330	10	74.8
snp60302	10	74.98
snp12776	10	75.22
snp39115	10	75.56
snp27217	10	75.69
snp53479	10	76.21
snp13637	10	78.07
snp83783	10	78.19
snp93041	10	78.99
snp30802	10	79.06
snp99719	10	79.57
snp58684	10	80.07
snp58517	10	80.19
snp20755	10	80.44
snp38842	10	81.48
snp50641	10	82.48
snp5952	10	82.98
snp43823	10	83.08
snp85179	10	83.23
snp30308	10	84.07
snp99716	10	86.31
snp86004	10	87.78
snp44021	10	90.31
snp8643	10	92.12
snp96235	10	94.64
snp1548	10	94.73
snp7177	10	94.74
snp9212	10	94.74
snp63072	10	94.74
snp20304	10	94.93
snp4863	10	95.24
snp65755	10	95.55
snp97111	10	96.63
snp30195	10	97.13
snp41798	10	97.25
snp61600	10	97.37
snp29797	10	97.69
snp96300	10	97.94
snp9921	10	98.81
snp30711	10	98.94
snp17028	10	99.2
snp51294	10	99.35
snp68461	10	99.64
snp49545	10	100.61
snp20323	10	101.8
snp10340	10	102.81
snp24482	10	102.84
snp52501	10	103.04
snp78661	10	103.06
snp18015	10	103.13
snp16216	10	103.32
snp39782	10	103.45
snp70089	10	103.67
snp80146	10	103.92
snp7439	10	103.98
snp47655	10	104.06
snp26340	10	104.39
snp88334	10	104.55
snp15251	10	104.6
snp88945	10	104.61
snp38635	10	104.7
snp42567	10	104.8
snp43051	10	105.05
snp39904	10	105.1
snp22163	10	105.22
snp10950	10	105.3
snp6861	10	105.55
snp78492	10	105.95
snp62437	10	106.55
snp95824	10	107.02
snp86177	10	107.07
snp85137	10	107.57
snp33977	10	108.01
snp2716	10	108.27
snp74002	10	108.37
snp51987	10	108.4
snp76649	10	108.4
snp36911	10	108.41
snp74836	10	108.41
snp94444	10	108.41
snp35972	10	109.01
snp13888	10	109.18
snp30325	10	109.71
snp30205	10	110
snp6484	10	110.27
snp11552	10	110.37
snp38492	10	111.01
snp4682	10	111.31
snp35794	10	111.36
snp99264	10	111.4
snp25892	10	111.46
snp29390	10	112.4
snp57859	10	113.83
snp36029	10	113.93
snp77795	10	114.04
snp86731	10	114.27
snp79164	10	114.46
snp283	10	114.52
snp85120	10	114.71
snp91437	10	115.17
snp6076	10	115.53
snp26979	10	115.63
snp75345	10	115.64
snp97600	10	115.93
snp47072	10	116.87
snp49077	10	117.15
snp24944	10	117.4
snp7594	10	117.52
snp5985	10	117.53
snp56796	10	117.53
snp66770	10	117.61
snp71031	10	117.71
snp4897	10	117.91
snp31683	10	118.13
snp65331	10	118.51
snp70580	10	119.19
snp80902	10	120.3
snp36273	10	120.77
snp29160	10	120.96
snp10813	10	121.21
snp99296	10	121.36
snp64299	10	121.45
snp11338	10	122.07
snp31734	10	122.09
snp84559	10	122.1
snp44048	10	122.33
snp36627	10	122.53
snp49744	10	122.73
snp64539	10	122.83
snp93705	10	123.13
snp71444	10	123.14
snp42984	10	123.15
snp82937	10	123.2
snp29091	10	123.23
snp25703	10	123.24
snp59263	10	123.25
snp87148	10	123.28
snp17444	10	123.53
snp96847	10	123.67
snp66782	10	123.77
snp28428	10	123.87
snp21134	10	124.1
snp46488	10	124.37
snp55810	10	124.37
snp82487	10	124.37
snp7291	10	124.38
snp6586	10	124.57
snp98737	10	124.57
snp99744	10	124.58
snp78469	10	124.69
snp66240	10	124.71
snp72455	10	124.88
snp65763	10	125.04
snp29130	10	125.21
snp61546	10	125.26
snp89512	10	125.27
snp9216	10	125.29
snp93394	10	125.34
snp91793	10	125.6
snp47203	10	126.24
snp88351	10	126.27
snp52242	10	126.33
snp21706	10	126.37
snp72492	10	126.5
snp87833	10	126.84
snp78773	10	127.16
snp66711	10	127.2
snp21870	10	127.38
snp54216	10	127.5
snp27012	10	127.55
snp18340	10	127.71
snp74099	10	127.75
snp20450	10	127.98
snp38485	10	128.36
snp40907	10	129.1
snp90148	10	129.31
snp56878	10	129.4
snp794	10	129.45
snp60235	10	129.48
snp1481	10	130.03
snp780	10	130.45
snp60647	10	130.78
snp50470	10	131.22
snp6391	10	131.43
snp54586	10	131.45
snp93856	10	131.66
snp30138	10	131.74
snp91613	10	131.82
snp68983	10	131.92
snp71096	10	131.92
snp55738	10	131.94
snp3461	10	132.22
snp10195	10	132.41
snp40228	10	132.63
snp28442	10	132.93
snp61996	10	133.13
snp60743	10	133.28
snp21809	10	133.49
snp45122	10	133.57
snp91394	10	133.61
snp94842	10	134.39
snp79947	10	135.19
snp4233	10	135.36
snp90412	10	135.55
snp89923	10	135.77
snp60329	10	135.97
snp39317	10	136.76
snp55751	10	136.95
snp20466	10	137.05
snp30335	10	137.81
snp68579	10	137.98
snp45357	10	138.19
snp58841	10	138.2
snp63914	10	138.2
snp17228	10	138.73
snp30333	10	138.83
snp17447	10	138.94
snp777	10	139.06
snp7749	10	139.06
snp14863	10	139.06
snp66531	10	139.06
snp5953	10	139.36
snp79671	10	139.97
snp4919	10	140.21
snp5046	10	140.21
snp6293	10	140.21
snp42790	10	140.21
snp69921	10	140.21
snp82627	10	140.21
snp84994	10	140.21
snp83173	10	140.33
snp59790	10	140.53
snp35913	10	140.58
snp81177	10	140.58
snp7756	10	140.81
snp2235	10	141.18
snp81370	10	141.23
snp82933	10	141.23
snp5946	10	141.24
snp9474	10	141.24
snp33243	10	141.24
snp15828	10	141.26
snp72968	10	142.14
snp16123	10	142.89
snp58342	10	142.93
snp67639	10	143.34
snp94033	10	143.6
snp89508	10	144.01
snp42386	10	144.42
snp90237	10	145.22
snp17799	10	145.58
snp67018	10	145.84
snp41214	10	146.2
snp92807	10	146.26
snp30000	10	146.46
snp47451	10	146.56
snp7383	10	146.66
snp43895	10	147.17
snp9222	10	147.18
snp15452	10	147.18
snp80812	10	147.19
snp16872	10	147.28
snp43191	10	147.38
snp50325	10	147.55
snp99568	10	147.58
snp32896	10	147.78
snp2615	10	148.03
snp53445	10	148.18
snp63136	10	148.6
snp43423	10	148.88
snp22928	10	149.21
snp23253	10	149.45
snp29462	10	149.86
snp48621	10	151.6
snp21917	10	151.65
snp44246	10	151.68
snp34018	10	151.78
snp82563	10	152.01
snp80176	10	152.36
snp61197	10	152.83
snp95913	10	153.69
snp63291	10	153.81
snp22907	10	153.93
snp75834	10	154.08
snp36270	10	154.41
snp75314	10	155.43
snp69804	10	155.78
snp98227	10	155.85
snp44573	10	156
snp74900	10	156.37
snp17773	10	156.66
snp26901	10	156.68
snp60971	10	156.68
snp84604	10	157.95
snp37020	10	158.94
snp84918	10	159.27
snp4337	10	159.31
snp37291	10	159.47
snp65982	10	161.04
snp74877	10	161.46
snp10362	10	161.66
snp32997	10	161.8
snp12875	10	161.99
snp75317	10	163.09
snp50287	10	163.18
snp68837	10	163.29
snp84220	10	163.33
snp86417	10	163.36
snp24750	10	164.12
snp18344	10	164.25
snp40223	10	164.41
snp5643	10	164.42
snp99942	10	164.46
snp88957	10	164.5
snp59996	10	164.76
snp18514	10	168.23
snp28144	10	169.43
snp6765	10	169.96
snp54483	10	170.26
snp93009	10	170.29
snp67303	10	170.34
snp38253	10	171.43
snp98453	10	172.04
snp42981	10	172.43
snp38054	10	173.58
snp87646	10	174.52
snp10341	10	174.6
snp64147	10	174.77
snp10385	10	175.4
snp56966	10	175.92
snp964	10	176.29
snp2450	10	176.42
snp32752	10	176.55
snp64339	10	176.76
snp38688	10	177.24
snp9822	10	177.92
snp6994	10	178.32
snp165	10	178.6
snp36417	10	179.76
snp23078	10	180.23
snp47996	10	182.1
snp81480	10	182.13
snp99229	10	182.4
snp82236	10	182.59
snp95916	10	182.96
snp40391	10	183.4
snp90908	10	185.59
snp88983	10	186.47
snp316	10	187.03
snp42527	10	187.93
snp76418	10	188.17
snp8243	10	188.33
snp63290	10	188.91
snp423	10	189.55
snp21452	10	190.01
snp35481	10	190.23
snp70150	10	190.57
snp77562	10	190.87
snp5186	10	191.06
snp56146	10	191.73
snp58643	10	192.62
snp6186	10	194.26
snp53377	10	195.76
snp16741	10	197.4
snp20635	11	0
snp7359	11	6.45
snp27100	11	6.67
snp46608	11	6.92
snp79547	11	7.09
snp67238	11	7.21
snp527	11	7.32
snp81804	11	7.65
snp26715	11	7.77
snp96391	11	7.84
snp3996	11	8.28
snp13067	11	8.72
snp83154	11	8.85
snp96796	11	8.85
snp11988	11	8.86
snp39592	11	8.86
snp36172	11	8.87
snp10683	11	8.94
snp41691	11	9.36
snp22060	11	9.91
snp57275	11	9.91
snp86469	11	9.91
snp82589	11	10.54
snp88954	11	11.27
snp74247	11	11.47
snp87455	11	11.78
snp17194	11	11.86
snp87804	11	11.9
snp23576	11	12.07
snp5924	11	12.08
snp44121	11	12.72
snp73654	11	12.99
snp55095	11	13.72
snp73	11	13.84
snp3538	11	13.84
snp48323	11	13.84
snp99111	11	13.86
snp16753	11	14.11
snp3123	11	14.47
snp48585	11	14.65
snp52015	11	15.01
snp75865	11	15.11
snp85568	11	15.2
snp49911	11	15.73
snp58420	11	16.48
snp70015	11	16.79
snp87504	11	17.08
snp91967	11	17.18
snp25392	11	17.32
snp40434	11	17.34
snp50732	11	17.4
snp42828	11	17.56
snp26570	11	17.72
snp94047	11	17.77
snp68610	11	18.03
snp78782	11	19.03
snp17856	11	19.65
snp68462	11	19.92
snp3230	11	20.12
snp92169	11	20.75
snp86820	11	22.32
snp67110	11	22.41
snp21529	11	22.9
snp57892	11	23.02
snp67696	11	23.32
snp25675	11	23.33
snp69943	11	23.38
snp33101	11	24
snp39152	11	24.12
snp2233	11	24.56
snp36125	11	24.88
snp53355	11	25.23
snp6439	11	26.29
snp43217	11	26.51
snp41922	11	26.63
snp1148	11	26.99
snp77666	11	27.25
snp26735	11	27.91
snp25404	11	27.94
snp1293	11	28.08
snp5229	11	28.33
snp7394	11	28.65
snp5316	11	28.8
snp32162	11	28.92
snp22273	11	29.21
snp56003	11	29.68
snp20564	11	29.78
snp98130	11	30.06
snp88742	11	30.29
snp37981	11	30.4
snp28768	11	30.96
snp19906	11	31.07
snp31274	11	31.37
snp50074	11	31.72
snp548	11	32.29
snp77386	11	32.53
snp59634	11	32.6
snp71635	11	32.65
snp70276	11	32.68
snp33459	11	32.71
snp9789	11	32.74
snp95496	11	32.77
snp66021	11	32.8
snp6179	11	33.06
snp55611	11	33.12
snp78111	11	33.17
snp33705	11	33.28
snp29949	11	33.72
snp18576	11	33.81
snp74657	11	33.81
snp4936	11	33.96
snp32390	11	34.97
snp70084	11	35.14
snp21644	11	35.17
snp76610	11	35.19
snp42602	11	35.33
snp24584	11	35.55
snp75297	11	35.55
snp6358	11	35.89
snp45092	11	36.21
snp40506	11	36.63
snp65971	11	36.73
snp91106	11	37.11
snp36291	11	37.19
snp22397	11	37.22
snp83381	11	37.59
snp60582	11	37.62
snp60713	11	37.64
snp67219	11	37.65
snp60399	11	37.67
snp53524	11	38.16
snp34737	11	38.25
snp37649	11	38.77
snp19180	11	38.84
snp10879	11	38.9
snp41815	11	39.25
snp88914	11	39.9
snp50473	11	40.28
snp25354	11	40.3
snp62027	11	40.61
snp63699	11	41.18
snp71896	11	41.3
snp16917	11	41.32
snp62899	11	41.38
snp43998	11	41.68
snp71314	11	41.86
snp36902	11	41.91
snp72502	11	41.93
snp27960	11	41.95
snp5576	11	42.51
snp29432	11	42.51
snp90644	11	42.52
snp86149	11	42.64
snp28973	11	42.69
snp96314	11	42.75
snp42627	11	42.79
snp87575	11	43.05
snp30831	11	43.39
snp53281	11	43.74
snp69779	11	44.41
snp42507	11	45.11
snp75106	11	45.15
snp37219	11	45.19
snp66316	11	45.24
snp91142	11	45.24
snp65626	11	45.31
snp16389	11	45.84
snp5697	11	46.26
snp9840	11	46.47
snp84856	11	46.55
snp90801	11	46.56
snp48291	11	46.63
snp25584	11	46.72
snp45555	11	46.81
snp81365	11	47.11
snp75994	11	47.32
snp35583	11	48.4
snp95987	11	48.63
snp26661	11	48.79
snp11976	11	48.91
snp29840	11	49.08
snp27492	11	49.54
snp47929	11	49.86
snp82102	11	50.02
snp44999	11	50.04
snp2084	11	50.21
snp11548	11	50.39
snp40496	11	50.45
snp63967	11	50.51
snp20399	11	51.16
snp66042	11	51.34
snp3563	11	51.37
snp71762	11	51.41
snp19588	11	51.44
snp23957	11	51.5
snp38263	11	51.73
snp74741	11	52.2
snp91033	11	52.56
snp11340	11	52.65
snp71989	11	52.72
snp99082	11	52.77
snp88943	11	52.91
snp9587	11	53.05
snp65465	11	53.19
snp16654	11	53.21
snp6361	11	53.25
snp65984	11	53.25
snp96834	11	53.42
snp36372	11	53.43
snp54434	11	53.44
snp45491	11	53.46
snp92115	11	54.49
snp27901	11	55.7
snp13839	11	56.16
snp93228	11	56.27
snp9334	11	56.65
snp73919	11	56.65
snp74425	11	56.65
snp79206	11	56.66
snp40162	11	56.76
snp36589	11	56.83
snp80069	11	56.88
snp98026	11	57.14
snp87634	11	57.49
snp65952	11	57.52
snp34210	11	57.66
snp98679	11	57.67
snp8198	11	57.71
snp1334	11	57.75
snp53696	11	57.79
snp48260	11	57.84
snp718	11	57.98
snp60846	11	57.98
snp49228	11	57.99
snp77777	11	57.99
snp83614	11	58.33
snp93277	11	58.57
snp12350	11	58.82
snp66522	11	58.86
snp15478	11	58.89
snp37734	11	58.92
snp62023	11	58.92
snp42734	11	59.04
snp3654	11	59.58
snp44024	11	59.59
snp28952	11	59.84
snp8396	11	60.96
snp34189	11	60.96
snp57586	11	60.96
snp63349	11	60.96
snp82338	11	60.96
snp89355	11	60.96
snp89819	11	60.96
snp21919	11	61.46
snp40165	11	61.47
snp3828	11	61.64
snp64209	11	62.25
snp98955	11	62.34
snp74381	11	62.67
snp89846	11	62.76
snp1816	11	62.84
snp56581	11	62.84
snp76314	11	62.84
snp82606	11	63.17
snp40454	11	63.18
snp43915	11	63.18
snp71809	11	63.18
snp69197	11	63.2
snp11714	11	63.23
snp52642	11	63.26
snp17922	11	63.35
snp99347	11	63.46
snp62707	11	63.56
snp33070	11	63.59
snp18633	11	63.61
snp74022	11	63.86
snp20459	11	63.99
snp51969	11	63.99
snp60464	11	63.99
snp73777	11	63.99
snp86891	11	63.99
snp66585	11	64.02
snp67245	11	64.18
snp85555	11	64.21
snp10021	11	64.32
snp68544	11	64.33
snp13988	11	64.34
snp81953	11	64.34
snp45610	11	64.4
snp53391	11	64.59
snp63492	11	64.9
snp69487	11	64.99
snp80433	11	65.16
snp20518	11	65.22
snp30129	11	65.47
snp41664	11	66.37
snp48021	11	66.37
snp80186	11	66.37
snp15108	11	66.58
snp64131	11	66.77
snp14326	11	66.97
snp27297	11	67.11
snp45683	11	67.22
snp8971	11	67.72
snp33570	11	67.77
snp78871	11	67.82
snp47183	11	67.91
snp69469	11	68.44
snp80737	11	68.49
snp77985	11	68.65
snp80252	11	69.32
snp79631	11	69.96
snp71227	11	69.97
snp52766	11	70.3
snp86541	11	70.61
snp46713	11	70.63
snp27810	11	70.69
snp18240	11	70.75
snp52690	11	70.91
snp12025	11	71.1
snp84996	11	71.33
snp84685	11	71.5
snp2257	11	71.59
snp16484	11	71.62
snp30853	11	71.72
snp15347	11	71.73
snp72797	11	71.73
snp98458	11	71.73
snp25056	11	71.74
snp31083	11	71.74
snp61850	11	71.74
snp99981	11	71.74
snp92532	11	72.92
snp27873	11	73.37
snp10863	11	73.54
snp54616	11	73.64
snp49056	11	73.67
snp11972	11	73.78
snp12904	11	73.97
snp47633	11	73.97
snp51562	11	73.97
snp92753	11	73.97
snp9882	11	73.98
snp56242	11	73.98
snp2796	11	74.67
snp7577	11	74.67
snp39120	11	74.67
snp73712	11	74.67
snp31586	11	74.84
snp32782	11	74.84
snp55708	11	74.84
snp75816	11	74.85
snp30894	11	75.05
snp74383	11	75.05
snp54134	11	75.06
snp64520	11	75.09
snp13286	11	75.13
snp72220	11	75.62
snp76052	11	76.67
snp66320	11	77.16
snp46878	11	77.3
snp84763	11	77.39
snp4323	11	77.47
snp84468	11	77.48
snp55363	11	77.63
snp74293	11	77.66
snp38373	11	77.94
snp59160	11	78.33
snp82310	11	78.58
snp67574	11	78.73
snp38053	11	79.17
snp1531	11	79.61
snp6695	11	79.61
snp99226	11	79.61
snp10324	11	79.86
snp40187	11	79.89
snp18384	11	79.9
snp55785	11	80.16
snp82776	11	80.18
snp73881	11	80.39
snp35009	11	80.57
snp15702	11	80.92
snp54121	11	81.01
snp69117	11	81.51
snp61438	11	81.76
snp89953	11	81.76
snp83637	11	82.19
snp80957	11	82.78
snp93096	11	82.96
snp75290	11	83.1
snp50977	11	83.12
snp76830	11	83.24
snp75987	11	83.84
snp46508	11	84.09
snp9013	11	84.44
snp64859	11	84.95
snp93326	11	85.14
snp71878	11	85.75
snp88767	11	85.93
snp9322	11	86.05
snp36201	11	86.18
snp48161	11	86.52
snp33950	11	86.6
snp4615	11	86.7
snp11584	11	86.8
snp84405	11	87.36
snp59807	11	88.11
snp17490	11	88.84
snp10338	11	89.06
snp46113	11	89.17
snp65960	11	89.24
snp24560	11	91.14
snp42739	11	91.81
snp24553	11	92.52
snp19748	11	92.63
snp50952	11	92.71
snp35820	11	93.11
snp87754	11	93.14
snp28338	11	94.18
snp17872	11	94.41
snp53035	11	94.8
snp73718	11	95.18
snp91167	11	95.56
snp1658	11	96.07
snp92389	11	96.45
snp28323	11	96.48
snp25005	11	97.16
snp78489	11	97.44
snp63884	11	98.29
snp52425	11	98.58
snp78411	11	98.6
snp34364	11	98.64
snp41594	11	98.65
snp83537	11	98.95
snp84904	11	99.23
snp53015	11	99.59
snp63339	11	99.68
snp43129	11	99.79
snp64315	11	100.65
snp99121	11	102.07
snp33171	11	102.36
snp48489	11	103.87
snp82369	11	104.11
snp7603	11	105.12
snp27725	11	105.28
snp39609	11	105.7
snp88157	11	106.42
snp66089	11	108.39
snp20713	11	108.7
snp36939	11	108.81
snp50761	11	109.33
snp87364	11	110.02
snp22228	11	110.65
snp65136	11	112.41
snp19302	11	113.45
snp70612	11	114.16
snp2192	11	114.63
snp52084	11	114.74
snp39661	11	114.81
snp38438	11	115.25
snp62773	11	116.58
snp79561	11	116.75
snp71099	11	117.46
snp65457	11	117.47
snp33976	11	117.48
snp72625	11	117.51
snp91709	11	117.63
snp52903	11	118.15
snp68506	11	119.48
snp346	11	120.12
snp99783	11	122.57
snp8533	11	124.55
snp12587	11	126.15
snp33028	11	126.23
snp25686	11	126.34
snp10572	11	126.61
snp69176	11	127.67
snp17909	11	130.12
snp71138	11	130.28
snp47889	11	130.46
snp49383	11	130.75
snp18277	11	131.11
snp63122	11	131.16
snp7151	11	131.68
snp5674	11	132.18
snp88656	11	132.42
snp29612	11	132.75
snp67955	11	134.09
snp72311	11	135.16
snp49422	11	135.52
snp35841	11	135.85
snp8446	11	136.25
snp12257	11	136.74
snp63321	11	137.46
snp72636	11	138.14
snp41138	11	139.08
snp18108	11	140.48
snp62639	11	141.23
snp50548	11	141.48
snp52297	11	142.22
snp86596	11	142.92
snp77464	11	143.94
snp58894	11	144.26
snp83708	11	144.58
snp71076	11	145.01
snp20619	11	145.81
snp82948	11	146.38
snp3207	11	147.26
snp72738	12	0
snp88224	12	1.53
snp29190	12	2.67
snp18936	12	3.87
snp55894	12	4.84
snp75403	12	5.57
snp15674	12	5.77
snp62662	12	6.14
snp8077	12	6.16
snp41655	12	6.16
snp4885	12	6.54
snp17719	12	6.65
snp58445	12	6.79
snp88548	12	6.89
snp95676	12	6.97
snp69784	12	7.03
snp31906	12	7.1
snp50519	12	7.46
snp79640	12	7.86
snp60944	12	8.13
snp36609	12	8.44
snp70980	12	8.46
snp2907	12	8.91
snp90660	12	8.97
snp48190	12	9.15
snp59708	12	9.27
snp6108	12	9.35
snp70317	12	9.36
snp23001	12	9.74
snp43021	12	9.84
snp41083	12	10.46
snp44059	12	10.47
snp78021	12	11.04
snp57274	12	11.3
snp83807	12	11.39
snp39128	12	11.44
snp94566	12	11.6
snp41514	12	11.63
snp33712	12	11.8
snp53405	12	12.12
snp21253	12	12.69
snp3989	12	13.26
snp15957	12	13.29
snp54575	12	13.34
snp95422	12	13.38
snp94889	12	13.67
snp69636	12	13.71
snp19927	12	13.73
snp79954	12	13.76
snp23990	12	13.9
snp99631	12	14.21
snp32948	12	15.67
snp48327	12	16.52
snp85640	12	17.11
snp91131	12	17.74
snp52139	12	18.41
snp95651	12	18.48
snp19905	12	18.83
snp84075	12	18.92
snp91224	12	18.93
snp58933	12	18.94
snp71306	12	18.96
snp35160	12	19.04
snp4779	12	19.63
snp53041	12	19.89
snp10322	12	20.35
snp2022	12	20.43
snp6812	12	20.75
snp2676	12	20.82
snp51466	12	21.88
snp60297	12	22.47
snp86276	12	22.75
snp26644	12	23.07
snp85076	12	23.13
snp42902	12	23.45
snp70503	12	23.75
snp75649	12	24.25
snp67845	12	24.62
snp62671	12	24.93
snp71801	12	25.13
snp69267	12	25.46
snp65054	12	25.7
snp31216	12	25.85
snp23813	12	26.11
snp87145	12	26.42
snp90327	12	28.11
snp39947	12	28.14
snp41985	12	28.14
snp59251	12	28.14
snp80133	12	28.14
snp68476	12	28.15
snp65390	12	28.64
snp86764	12	29.02
snp94915	12	29.35
snp1648	12	29.49
snp21260	12	29.49
snp66228	12	29.49
snp33696	12	30.41
snp83490	12	31.61
snp75080	12	32.94
snp7966	12	33.03
snp10770	12	33.03
snp19603	12	33.03
snp44474	12	33.03
snp52453	12	33.03
snp54197	12	33.03
snp78933	12	33.03
snp87827	12	33.03
snp88692	12	33.03
snp91070	12	33.04
snp85011	12	33.58
snp92380	12	33.96
snp77432	12	34.55
snp50285	12	34.61
snp16153	12	34.64
snp9922	12	35.11
snp70964	12	35.13
snp31348	12	35.15
snp72475	12	35.15
snp43685	12	35.43
snp52843	12	35.43
snp66961	12	35.43
snp73648	12	35.43
snp77692	12	35.43
snp79605	12	35.43
snp89471	12	35.43
snp97669	12	35.43
snp22830	12	35.6
snp92787	12	36.52
snp65029	12	37.18
snp30025	12	37.36
snp14400	12	37.56
snp68500	12	37.81
snp4079	12	38.02
snp41902	12	38.23
snp57616	12	38.28
snp91444	12	38.88
snp37541	12	38.94
snp29057	12	38.95
snp31894	12	38.95
snp19414	12	39.05
snp27573	12	39.05
snp93915	12	39.06
snp76228	12	39.24
snp19157	12	39.47
snp99877	12	39.47
snp13613	12	39.48
snp95097	12	39.49
snp54003	12	39.5
snp79032	12	39.61
snp97499	12	39.84
snp99766	12	39.94
snp22076	12	40.06
snp88582	12	40.13
snp31229	12	40.26
snp57154	12	40.38
snp25318	12	40.9
snp56857	12	40.9
snp37492	12	41.13
snp95497	12	41.14
snp85350	12	41.18
snp10056	12	41.21
snp33201	12	41.85
snp37750	12	42.72
snp82426	12	42.81
snp36211	12	42.87
snp65918	12	42.97
snp79075	12	43.26
snp1437	12	43.48
snp93176	12	43.7
snp78774	12	43.75
snp89992	12	43.76
snp99001	12	43.81
snp72749	12	43.87
snp46132	12	44.12
snp16173	12	44.22
snp23182	12	44.26
snp6272	12	44.28
snp26798	12	44.37
snp98762	12	44.49
snp22716	12	44.5
snp59274	12	44.55
snp31538	12	46.21
snp2555	12	46.32
snp69494	12	46.42
snp42061	12	46.5
snp53420	12	46.5
snp24771	12	46.68
snp20152	12	46.87
snp39455	12	46.88
snp64926	12	46.89
snp8136	12	46.96
snp58937	12	47.34
snp12174	12	47.41
snp89870	12	48.39
snp13075	12	48.83
snp45494	12	49.29
snp91966	12	49.61
snp51289	12	49.7
snp59055	12	49.7
snp64628	12	49.7
snp13835	12	49.71
snp78005	12	49.76
snp3561	12	50.11
snp70769	12	50.11
snp71871	12	50.11
snp78266	12	50.11
snp82425	12	50.11
snp56444	12	50.12
snp57495	12	50.12
snp35780	12	51.74
snp58866	12	51.95
snp14367	12	51.97
snp34883	12	51.97
snp63936	12	51.97
snp91844	12	51.97
snp22618	12	52
snp68492	12	52.02
snp87254	12	52.03
snp80014	12	52.15
snp88950	12	52.72
snp64211	12	52.9
snp21712	12	53.11
snp44900	12	53.22
snp44694	12	53.32
snp16360	12	53.51
snp50035	12	53.55
snp60196	12	53.68
snp80286	12	53.84
snp63720	12	53.97
snp85593	12	53.97
snp20410	12	54.15
snp92490	12	54.33
snp7624	12	54.7
snp22198	12	54.7
snp33879	12	54.7
snp62524	12	54.7
snp2313	12	54.83
snp7559	12	54.83
snp49250	12	54.83
snp61121	12	54.83
snp30848	12	54.84
snp5485	12	55.31
snp63541	12	55.4
snp89482	12	55.87
snp56274	12	55.99
snp44425	12	56.12
snp95726	12	56.43
snp20716	12	56.44
snp83865	12	56.45
snp2628	12	56.46
snp29051	12	56.47
snp45764	12	56.47
snp68952	12	56.47
snp70718	12	56.47
snp82576	12	56.47
snp64397	12	56.5
snp36318	12	57.3
snp87826	12	58.77
snp65079	12	58.94
snp37559	12	58.98
snp90956	12	59.12
snp25424	12	59.14
snp3863	12	59.15
snp26096	12	59.28
snp44804	12	59.53
snp76763	12	59.66
snp15776	12	59.87
snp70111	12	59.87
snp33433	12	59.88
snp27140	12	60.17
snp49742	12	60.46
snp18049	12	60.88
snp26912	12	61.74
snp89633	12	61.88
snp16316	12	62.07
snp73158	12	62.09
snp31058	12	62.14
snp46087	12	62.19
snp42653	12	62.2
snp77783	12	62.22
snp2505	12	62.23
snp25020	12	62.23
snp74161	12	62.47
snp92793	12	62.47
snp14938	12	62.62
snp9868	12	62.86
snp17602	12	62.86
snp9812	12	63.06
snp21584	12	63.06
snp25345	12	63.07
snp76545	12	63.07
snp3010	12	63.53
snp97154	12	63.53
snp20181	12	63.56
snp685	12	63.66
snp46954	12	63.91
snp58709	12	64.13
snp9849	12	64.23
snp89971	12	64.23
snp60949	12	64.42
snp41067	12	65.7
snp55724	12	65.73
snp3485	12	65.74
snp55984	12	65.74
snp10282	12	65.8
snp97536	12	65.82
snp14245	12	65.84
snp34500	12	65.9
snp20819	12	66.45
snp21716	12	66.5
snp9335	12	66.76
snp93147	12	66.76
snp93817	12	66.76
snp15262	12	66.77
snp86652	12	66.77
snp7296	12	66.84
snp79158	12	66.91
snp11385	12	66.99
snp48212	12	67.32
snp58660	12	67.33
snp26465	12	67.41
snp86730	12	67.47
snp3892	12	67.54
snp60703	12	67.77
snp30451	12	68.09
snp47292	12	68.43
snp50024	12	68.54
snp88362	12	68.56
snp45163	12	69.14
snp30034	12	69.85
snp90300	12	69.94
snp60451	12	69.99
snp93275	12	70.01
snp25006	12	70.52
snp53842	12	70.58
snp53065	12	70.67
snp3169	12	70.82
snp30406	12	70.83
snp63986	12	70.83
snp92511	12	70.92
snp93073	12	71.02
snp21604	12	71.08
snp70234	12	71.09
snp56042	12	71.11
snp28167	12	71.13
snp60358	12	71.13
snp75980	12	71.17
snp37679	12	71.24
snp28517	12	71.4
snp96177	12	71.63
snp2533	12	72.19
snp86024	12	72.47
snp77679	12	72.57
snp26353	12	72.86
snp80756	12	72.9
snp84363	12	72.91
snp9413	12	72.92
snp37096	12	73.07
snp22762	12	73.33
snp32216	12	73.5
snp59027	12	73.5
snp46729	12	73.78
snp14357	12	74.06
snp93745	12	74.43
snp57872	12	74.66
snp78197	12	75.25
snp47645	12	75.42
snp56762	12	75.96
snp31671	12	75.99
snp54973	12	75.99
snp68486	12	76
snp40966	12	76.01
snp63546	12	76.43
snp91568	12	77.84
snp76494	12	78.16
snp18063	12	78.19
snp97187	12	78.22
snp24323	12	78.24
snp53180	12	78.36
snp65034	12	78.43
snp69186	12	78.49
snp6487	12	78.62
snp23738	12	78.98
snp53983	12	79.79
snp28603	12	79.96
snp89523	12	79.97
snp8562	12	80.05
snp26602	12	80.82
snp53121	12	81.04
snp66354	12	81.43
snp87539	12	82.26
snp64078	12	83.03
snp66567	12	83.96
snp74526	12	84.07
snp48286	12	84.14
snp5613	12	85.04
snp11978	12	85.07
snp64163	12	85.84
snp49840	12	86
snp97701	12	86.1
snp44717	12	86.13
snp17003	12	86.19
snp72105	12	86.47
snp68655	12	87.72
snp59902	12	87.93
snp33792	12	89.17
snp94729	12	89.31
snp23784	12	89.45
snp8488	12	89.48
snp6538	12	89.5
snp78716	12	89.52
snp29638	12	89.53
snp72661	12	89.62
snp55163	12	89.97
snp4020	12	90.57
snp89373	12	91.15
snp74218	12	91.67
snp38254	12	92.48
snp62253	12	93.01
snp64928	12	93.74
snp44078	12	94.48
snp47959	12	95.32
snp14528	12	95.55
snp50311	12	96.37
snp82215	12	96.67
snp47707	12	97.55
snp31939	12	97.85
snp15037	12	98.02
snp22861	12	98.05
snp71418	12	98.63
snp13954	12	99.02
snp26500	12	99.32
snp56337	12	99.49
snp25000	12	99.95
snp42288	12	100.23
snp15382	12	100.37
snp59186	12	102.49
snp55712	12	103.52
snp11074	12	103.57
snp31551	12	103.77
snp39847	12	103.81
snp47174	12	103.88
snp27033	12	103.99
snp27539	12	104.8
snp44482	12	105.02
snp11749	12	105.17
snp97868	12	105.29
snp84978	12	105.52
snp63985	12	106.12
snp60772	12	107.15
snp60996	12	108.39
snp98173	12	108.55
snp3967	12	108.98
snp23096	12	109.25
snp44241	12	110.07
snp64591	12	110.18
snp16065	12	110.64
snp21460	12	111.09
snp22194	12	111.71
snp31774	12	112.08
snp11472	12	112.96
snp34585	12	114.68
snp53467	12	115.21
snp7818	12	115.65
snp14459	12	116.02
snp24562	12	116.16
snp43999	12	117.1
snp90168	12	117.42
snp42662	12	118.35
snp82732	12	121
snp82377	12	121.51
snp94501	12	123.41
snp60151	12	124.31
snp15360	12	125.77
snp10655	12	126.03
snp6403	12	126.1
snp81032	12	126.22
snp2938	12	126.25
snp65892	12	126.94
snp59652	12	127.64
snp75427	12	131.15
snp42338	12	131.9
snp89014	12	132.73
snp72766	12	134
snp17353	12	134.13
snp21851	12	134.2
snp37607	12	134.85
snp86459	12	134.88
snp20840	12	134.93
snp26273	12	134.99
snp88910	12	135.28
snp89418	12	135.72
snp18084	12	136.09
snp61132	12	136.69
snp84211	12	136.97
snp74402	12	137.46
snp4070	12	138.1
snp49714	12	141.56
snp67789	13	0
snp19767	13	2.45
snp81653	13	2.95
snp63150	13	3.38
snp64629	13	3.78
snp73695	13	4.18
snp44665	13	4.6
snp93303	13	9.24
snp18509	13	10.46
snp20308	13	12.08
snp6037	13	13.5
snp32834	13	14.22
snp9169	13	14.51
snp96459	13	14.77
snp36932	13	14.95
snp31049	13	15.64
snp58638	13	16.13
snp49527	13	16.97
snp19867	13	18.16
snp16705	13	18.77
snp91356	13	19.2
snp44029	13	19.21
snp63791	13	19.21
snp90280	13	19.47
snp43926	13	20.36
snp13923	13	20.44
snp39693	13	20.44
snp46418	13	20.65
snp92187	13	20.73
snp69354	13	20.89
snp80037	13	21.04
snp97662	13	21.2
snp47073	13	21.61
snp5722	13	22.34
snp25432	13	22.97
snp49837	13	24.1
snp64177	13	24.3
snp22414	13	24.95
snp97919	13	25.23
snp3768	13	25.49
snp19638	13	25.64
snp37641	13	25.79
snp29717	13	25.96
snp79239	13	25.99
snp80602	13	26.06
snp98719	13	26.28
snp217	13	26.95
snp71484	13	27.68
snp51986	13	28.45
snp75875	13	29.1
snp61527	13	31.18
snp77105	13	31.29
snp41740	13	31.66
snp15617	13	32.28
snp501	13	32.76
snp76257	13	32.96
snp10066	13	33.37
snp51995	13	34.31
snp64875	13	34.54
snp36075	13	34.97
snp73837	13	35.34
snp5632	13	35.5
snp8678	13	36.36
snp94839	13	37.24
snp47618	13	38.36
snp62771	13	38.71
snp52805	13	41.87
snp78740	13	42.44
snp36452	13	43.16
snp98593	13	43.28
snp85424	13	43.42
snp58128	13	43.69
snp51194	13	43.82
snp14323	13	43.91
snp28504	13	44.05
snp41420	13	44.58
snp3057	13	45.05
snp50597	13	45.96
snp71986	13	46.99
snp10560	13	47.63
snp63198	13	48.63
snp20056	13	48.99
snp48364	13	49.35
snp19872	13	49.48
snp68833	13	49.5
snp16558	13	49.61
snp82666	13	49.71
snp18893	13	50.12
snp60639	13	50.33
snp51667	13	50.61
snp45377	13	50.98
snp99627	13	51.46
snp79356	13	51.95
snp25076	13	52.45
snp71053	13	52.48
snp70790	13	52.49
snp71406	13	52.49
snp21978	13	52.5
snp38002	13	53.18
snp85835	13	54.06
snp22285	13	54.37
snp80809	13	54.43
snp52222	13	54.54
snp43221	13	54.74
snp3543	13	54.86
snp35148	13	54.92
snp70483	13	54.92
snp66561	13	56.19
snp20581	13	56.23
snp34694	13	56.29
snp96257	13	56.45
snp2143	13	57.05
snp11681	13	57.46
snp69612	13	57.7
snp83078	13	58.13
snp42864	13	58.29
snp48207	13	58.49
snp85097	13	58.67
snp61798	13	58.98
snp8502	13	59.16
snp70972	13	59.3
snp59967	13	59.44
snp33107	13	59.83
snp71163	13	59.94
snp39080	13	59.96
snp82009	13	60.22
snp24084	13	60.23
snp44916	13	60.36
snp18802	13	60.94
snp53088	13	61.25
snp48548	13	61.29
snp26378	13	61.3
snp48972	13	62.54
snp34573	13	63.18
snp57623	13	63.18
snp75653	13	63.18
snp80600	13	63.86
snp2664	13	64.48
snp30483	13	64.78
snp52989	13	65.01
snp46773	13	65.02
snp90302	13	65.03
snp6543	13	65.15
snp62358	13	65.25
snp23121	13	65.45
snp48443	13	65.45
snp13175	13	66.11
snp61217	13	66.14
snp90089	13	66.22
snp74142	13	66.31
snp96003	13	66.46
snp21105	13	66.53
snp24534	13	66.54
snp94134	13	66.56
snp66435	13	66.61
snp76776	13	66.73
snp88484	13	66.86
snp33988	13	67.23
snp8258	13	67.62
snp66168	13	67.65
snp39180	13	69.4
snp53874	13	69.4
snp53927	13	69.4
snp811	13	69.41
snp5862	13	69.41
snp92419	13	69.46
snp64264	13	69.52
snp69393	13	69.59
snp1488	13	69.6
snp27123	13	69.6
snp56958	13	69.63
snp37197	13	69.65
snp75882	13	69.65
snp94516	13	69.66
snp50052	13	69.88
snp86119	13	69.88
snp52226	13	69.99
snp5140	13	70.1
snp21514	13	70.3
snp2774	13	70.48
snp29513	13	70.51
snp25255	13	70.62
snp18009	13	70.83
snp78987	13	71.67
snp73202	13	71.76
snp64027	13	71.8
snp64030	13	71.86
snp33967	13	72.05
snp76888	13	72.1
snp25898	13	72.13
snp94670	13	72.16
snp67451	13	72.33
snp83866	13	74.36
snp57661	13	76.43
snp48197	13	78.75
snp80091	13	80.31
snp63393	13	80.58
snp73544	13	80.59
snp21466	13	80.6
snp27961	13	80.61
snp74969	13	80.62
snp86049	13	81.2
snp74245	13	81.69
snp49260	13	81.8
snp73702	13	82.79
snp95285	13	82.82
snp64611	13	82.91
snp48307	13	83
snp9386	13	83.11
snp98319	13	83.16
snp51890	13	83.34
snp76429	13	83.42
snp42791	13	83.68
snp93676	13	84.02
snp21563	13	84.42
snp43830	13	84.46
snp75551	13	84.49
snp53382	13	84.52
snp77111	13	84.57
snp76493	13	84.6
snp62511	13	84.87
snp41156	13	85.3
snp71590	13	87.2
snp31567	13	87.21
snp98338	13	87.83
snp39938	13	88.11
snp68041	13	88.23
snp76264	13	88.64
snp76398	13	88.88
snp14295	13	89.3
snp21666	13	89.3
snp78408	13	89.3
snp99912	13	89.3
snp81575	13	89.89
snp67116	13	90.04
snp16505	13	90.47
snp12152	13	90.52
snp34339	13	90.52
snp58904	13	90.52
snp74016	13	90.52
snp85829	13	90.52
snp24002	13	90.58
snp45942	13	90.66
snp96425	13	90.71
snp74126	13	90.77
snp77337	13	91.23
snp73582	13	91.52
snp1320	13	91.72
snp24542	13	92.67
snp19547	13	93.65
snp49263	13	93.66
snp50117	13	93.68
snp23847	13	94.04
snp78497	13	94.09
snp63414	13	94.1
snp94288	13	94.12
snp3343	13	94.46
snp61482	13	94.59
snp32064	13	94.92
snp90191	13	95.32
snp24982	13	95.78
snp64530	13	95.91
snp6740	13	96.22
snp14677	13	96.25
snp24867	13	96.25
snp27518	13	96.25
snp62094	13	96.25
snp76639	13	96.25
snp96388	13	96.25
snp65647	13	96.37
snp20058	13	97.03
snp13365	13	97.1
snp31379	13	97.34
snp80769	13	97.51
snp61783	13	97.66
snp75198	13	97.73
snp28316	13	97.79
snp36657	13	98.26
snp97932	13	98.28
snp46968	13	98.29
snp58765	13	98.61
snp36386	13	98.72
snp84418	13	98.74
snp39594	13	98.83
snp42683	13	98.98
snp91759	13	99.12
snp53493	13	99.78
snp99557	13	99.94
snp46423	13	100.29
snp11015	13	100.35
snp82761	13	100.36
snp97229	13	100.62
snp67766	13	100.89
snp3868	13	101.77
snp57239	13	101.86
snp14113	13	101.93
snp27037	13	101.93
snp50345	13	101.93
snp54273	13	101.93
snp74310	13	101.93
snp75914	13	101.93
snp91058	13	101.93
snp92264	13	101.93
snp37199	13	102.04
snp34498	13	102.28
snp75581	13	102.48
snp78124	13	102.61
snp59758	13	102.81
snp13085	13	103
snp23557	13	103
snp30753	13	103
snp46428	13	103
snp43245	13	103.06
snp53258	13	103.32
snp26242	13	103.33
snp95663	13	103.33
snp73169	13	103.38
snp83624	13	103.46
snp62062	13	103.49
snp97133	13	103.88
snp97105	13	104.12
snp76549	13	104.13
snp52137	13	104.52
snp56058	13	104.52
snp24794	13	104.71
snp41971	13	104.87
snp85821	13	104.99
snp21308	13	105
snp93933	13	105
snp32825	13	105.01
snp85659	13	105.01
snp2311	13	105.04
snp19602	13	105.15
snp18529	13	105.27
snp6593	13	106.2
snp31513	13	106.28
snp82320	13	106.33
snp26601	13	106.41
snp22253	13	106.49
snp49200	13	106.49
snp1637	13	106.7
snp54207	13	106.73
snp93229	13	106.77
snp51921	13	106.82
snp85652	13	106.98
snp81519	13	106.99
snp46159	13	107.01
snp71876	13	107.01
snp40768	13	107.13
snp79972	13	107.41
snp95407	13	107.49
snp67350	13	107.73
snp72425	13	108.95
snp90948	13	109.07
snp75776	13	109.2
snp91423	13	109.26
snp45061	13	109.37
snp39630	13	109.67
snp17354	13	109.71
snp84344	13	109.88
snp39062	13	110.07
snp91321	13	110.11
snp77974	13	110.21
snp3426	13	110.25
snp32077	13	110.25
snp86921	13	110.36
snp18890	13	111.04
snp65208	13	111.1
snp4643	13	111.15
snp73933	13	111.5
snp77900	13	111.93
snp64279	13	112.35
snp84595	13	112.39
snp25105	13	112.46
snp25030	13	112.47
snp22923	13	112.76
snp76905	13	113
snp56791	13	113.13
snp1694	13	113.24
snp13402	13	113.29
snp91841	13	113.41
snp61101	13	114.03
snp28249	13	114.11
snp75774	13	114.12
snp35556	13	114.42
snp87537	13	114.64
snp39101	13	117.75
snp93376	13	118.04
snp88777	13	119.54
snp40327	13	123.59
snp61586	13	124.18
snp63709	13	124.18
snp96045	13	124.18
snp6995	13	124.19
snp63347	13	124.19
snp63446	13	125.09
snp27190	13	125.37
snp61082	13	125.58
snp6820	13	126.08
snp56189	13	126.61
snp84997	13	126.61
snp40763	13	126.62
snp16408	13	126.67
snp14901	13	126.81
snp21667	13	127.04
snp15721	13	127.12
snp84490	13	127.85
snp2695	13	128.21
snp58116	13	128.4
snp15929	13	128.52
snp86537	13	128.67
snp59483	13	129.48
snp30920	13	129.59
snp94713	13	129.92
snp1055	13	129.97
snp37709	13	131.35
snp87993	13	131.61
snp50275	13	131.99
snp55096	13	132.13
snp22032	13	132.55
snp34656	13	133.11
snp76414	13	135.92
snp1182	13	136.51
snp86409	13	138.03
snp44053	13	138.26
snp40617	13	140.06
snp82715	13	143.86
snp47024	13	143.9
snp67097	13	144.01
snp66229	13	144.25
snp20773	13	144.5
snp49284	13	144.57
snp51625	13	145.25
snp36792	13	145.88
snp40229	13	146.17
snp15115	13	146.34
snp57523	13	146.85
snp27670	13	147.6
snp53461	13	148.03
snp40495	13	148.81
snp88210	13	150.35
snp5779	13	151.48
snp14077	13	154.64
snp16799	13	156.59
snp42576	13	158.21
snp42779	13	158.59
snp63050	13	159.23
snp4186	13	159.87
snp97220	13	160.58
snp36289	13	162.9
snp74875	13	166.02
snp50931	13	166.11
snp44462	13	166.4
snp6109	13	166.83
snp43972	13	167.23
snp52328	13	167.6
snp31553	13	168.36
snp97051	13	168.37
snp68941	13	168.38
snp62539	13	168.45
snp61973	13	168.66
snp77791	13	169.18
snp43128	13	169.43
snp90018	13	169.7
snp22276	13	170.02
snp80440	13	171.01
snp34731	13	172.32
snp87247	13	175.67
snp44725	13	179.26
snp65765	13	181.69
snp42955	13	182.11
snp3992	13	186.95
snp68773	13	189.29
snp9399	13	189.72
snp41904	13	189.77
snp95391	13	189.83
snp9460	13	189.94
snp91296	13	190.05
snp51566	13	190.27
snp86423	13	190.73
snp6429	13	191.66
snp28421	13	192.35
snp99898	13	192.42
snp49509	13	193.36
snp50919	13	193.42
snp58434	13	193.98
snp2879	13	194.27
snp4406	13	194.68
snp44749	13	194.96
snp31005	13	195.44
snp85001	13	196.07
snp60962	13	196.25
snp84545	13	196.53
snp80241	13	196.78
snp7658	13	196.83
snp95688	13	196.96
snp84035	13	197.12
snp44530	13	197.4
snp89908	13	197.49
snp39310	13	199.56
snp95204	14	0
snp61836	14	1.86
snp66950	14	2.42
snp56384	14	2.96
snp48941	14	3.06
snp27044	14	3.19
snp89890	14	3.31
snp3036	14	3.46
snp23214	14	3.53
snp40269	14	3.58
snp56631	14	4.26
snp81520	14	4.6
snp86859	14	4.77
snp78655	14	5.19
snp3178	14	5.33
snp54404	14	5.56
snp28632	14	6.03
snp99999	14	6.22
snp32167	14	6.46
snp66667	14	6.67
snp75119	14	6.95
snp59018	14	6.99
snp94106	14	7.02
snp86901	14	7.06
snp88776	14	7.16
snp65243	14	7.51
snp64585	14	8.29
snp51550	14	8.36
snp70072	14	9.16
snp73134	14	9.92
snp79980	14	10.22
snp60412	14	10.29
snp92661	14	10.64
snp27663	14	10.77
snp8059	14	11.18
snp96252	14	11.2
snp65902	14	11.25
snp12330	14	11.32
snp49174	14	11.51
snp43331	14	11.83
snp27358	14	12.71
snp10351	14	12.77
snp91176	14	15.33
snp4465	14	16.72
snp80102	14	17.86
snp97575	14	17.88
snp12651	14	17.93
snp79897	14	19.09
snp18324	14	19.34
snp25284	14	19.48
snp57477	14	19.59
snp75466	14	19.78
snp45133	14	20.01
snp73836	14	20.05
snp5189	14	20.11
snp75157	14	20.58
snp56074	14	21.81
snp88168	14	22.52
snp14455	14	22.97
snp45803	14	23.1
snp76546	14	23.22
snp74590	14	23.77
snp21240	14	23.78
snp14272	14	24.5
snp87061	14	24.68
snp37455	14	24.73
snp37141	14	25.03
snp16708	14	25.32
snp68989	14	25.56
snp95623	14	25.95
snp9612	14	26.74
snp50589	14	26.75
snp57295	14	26.75
snp32061	14	26.76
snp10497	14	26.84
snp19983	14	27.81
snp75048	14	28.05
snp32684	14	28.18
snp40280	14	28.57
snp85906	14	28.75
snp86011	14	28.83
snp78278	14	28.84
snp88183	14	28.91
snp60442	14	29.05
snp38637	14	29.37
snp28568	14	29.82
snp3873	14	30.07
snp99610	14	30.37
snp58598	14	31.99
snp34689	14	33.77
snp83068	14	34.9
snp13595	14	35.19
snp73415	14	35.34
snp15079	14	35.4
snp34773	14	35.42
snp75710	14	35.42
snp79042	14	35.46
snp79452	14	35.46
snp95292	14	35.46
snp77866	14	35.71
snp85601	14	35.82
snp71864	14	35.86
snp77011	14	35.87
snp24498	14	35.88
snp69052	14	38.44
snp15744	14	40.25
snp82351	14	42.03
snp97962	14	44.54
snp45284	14	44.85
snp64270	14	45.01
snp15664	14	45.16
snp52310	14	45.21
snp7416	14	45.38
snp11606	14	45.53
snp51585	14	46.02
snp36166	14	46.32
snp50710	14	46.37
snp25878	14	46.39
snp57245	14	47.39
snp9426	14	47.41
snp58916	14	47.41
snp66059	14	47.41
snp71949	14	47.41
snp93407	14	47.41
snp7723	14	47.52
snp65118	14	47.63
snp76507	14	47.94
snp21581	14	48.28
snp75002	14	48.59
snp69419	14	48.67
snp97340	14	48.7
snp29845	14	48.71
snp14766	14	48.8
snp15485	14	48.87
snp48632	14	48.95
snp83564	14	48.99
snp5616	14	49.67
snp40426	14	49.7
snp86830	14	49.73
snp30341	14	49.77
snp37769	14	49.77
snp44980	14	49.78
snp73865	14	50.71
snp62944	14	50.74
snp29897	14	50.88
snp39610	14	51.04
snp62900	14	51.05
snp16178	14	51.36
snp23546	14	51.51
snp12820	14	51.72
snp75945	14	52.12
snp10871	14	52.61
snp80117	14	52.9
snp80055	14	52.93
snp45394	14	53.68
snp82807	14	54.33
snp39770	14	54.4
snp72835	14	54.4
snp63467	14	54.48
snp27097	14	54.57
snp14546	14	54.79
snp69550	14	54.79
snp39137	14	54.8
snp90901	14	54.97
snp68372	14	55.12
snp7320	14	55.24
snp92658	14	55.31
snp6781	14	55.32
snp7840	14	55.35
snp54648	14	55.44
snp17431	14	55.97
snp20066	14	56.03
snp45495	14	56.03
snp52478	14	56.03
snp43700	14	56.04
snp81193	14	56.1
snp94854	14	56.28
snp33684	14	56.58
snp97205	14	56.87
snp70270	14	56.91
snp10988	14	57.03
snp24014	14	57.03
snp67492	14	57.03
snp92564	14	57.03
snp69133	14	57.13
snp28547	14	57.14
snp83396	14	57.14
snp30646	14	57.24
snp53957	14	57.29
snp85637	14	57.35
snp19454	14	57.41
snp40802	14	57.51
snp46061	14	57.67
snp6875	14	58.08
snp46298	14	58.08
snp58405	14	58.81
snp71332	14	59.24
snp26917	14	59.56
snp55663	14	60.18
snp58988	14	60.18
snp70541	14	60.18
snp92915	14	60.18
snp56569	14	60.19
snp16900	14	60.63
snp50715	14	60.63
snp7904	14	60.99
snp24842	14	60.99
snp32331	14	60.99
snp62240	14	60.99
snp76986	14	61.94
snp88691	14	62.06
snp83613	14	62.16
snp50876	14	62.42
snp95817	14	62.69
snp25843	14	62.72
snp26988	14	62.72
snp55616	14	62.72
snp60230	14	62.75
snp41939	14	63.03
snp87299	14	63.09
snp72119	14	63.1
snp28831	14	63.11
snp81960	14	63.11
snp18992	14	63.14
snp76904	14	63.22
snp1686	14	63.87
snp56982	14	64.06
snp40919	14	64.35
snp4440	14	64.36
snp73329	14	64.36
snp26002	14	64.56
snp43878	14	64.6
snp33222	14	64.75
snp85921	14	64.81
snp67868	14	65.36
snp67989	14	65.69
snp36610	14	66.01
snp93092	14	66.04
snp77126	14	66.08
snp27232	14	66.58
snp53353	14	66.58
snp67843	14	66.58
snp73662	14	66.6
snp51041	14	66.62
snp42180	14	66.63
snp81490	14	66.63
snp30178	14	66.66
snp20568	14	66.67
snp97230	14	66.99
snp778	14	67.15
snp68241	14	67.17
snp19115	14	67.18
snp48836	14	67.22
snp53085	14	67.33
snp29442	14	67.74
snp32812	14	67.76
snp94705	14	68.36
snp61156	14	68.65
snp39313	14	68.97
snp54230	14	68.98
snp42647	14	68.99
snp40048	14	69
snp55650	14	69
snp36035	14	69.01
snp8635	14	69.52
snp80076	14	69.52
snp997	14	69.89
snp5577	14	69.89
snp5583	14	69.89
snp32096	14	69.89
snp53142	14	69.89
snp73786	14	69.89
snp47086	14	69.97
snp8835	14	70.06
snp48321	14	70.06
snp57658	14	70.06
snp89709	14	71
snp3052	14	71.47
snp32361	14	71.93
snp73252	14	71.97
snp57368	14	72.13
snp16848	14	72.7
snp10897	14	72.85
snp1789	14	73.04
snp2089	14	73.04
snp46286	14	73.04
snp52091	14	73.04
snp10473	14	73.13
snp42088	14	73.77
snp82585	14	74.19
snp83809	14	74.47
snp37874	14	74.59
snp43993	14	74.69
snp81824	14	75.03
snp71712	14	75.24
snp33488	14	75.56
snp2983	14	76.01
snp3287	14	76.48
snp450	14	76.52
snp70060	14	77.11
snp35268	14	77.23
snp2520	14	77.61
snp50658	14	77.71
snp15898	14	78.19
snp65660	14	78.45
snp76338	14	78.74
snp61928	14	78.82
snp42611	14	79.49
snp41870	14	80.55
snp71196	14	80.9
snp71142	14	80.92
snp75869	14	80.94
snp35205	14	81.07
snp22307	14	81.24
snp66020	14	81.31
snp43160	14	81.34
snp65523	14	81.56
snp86726	14	81.8
snp92687	14	82.67
snp84162	14	82.84
snp96756	14	82.99
snp6711	14	83.12
snp20234	14	83.18
snp13561	14	83.29
snp65235	14	83.31
snp49183	14	83.48
snp93555	14	83.96
snp62564	14	84
snp67225	14	84.46
snp51922	14	84.49
snp97394	14	84.63
snp67815	14	84.78
snp50451	14	84.8
snp35202	14	84.81
snp40709	14	84.81
snp96617	14	84.81
snp95770	14	84.82
snp4568	14	84.92
snp12544	14	85.11
snp7981	14	85.19
snp25526	14	85.28
snp74272	14	85.48
snp50441	14	85.64
snp81437	14	86.06
snp10832	14	86.59
snp32258	14	87.2
snp10578	14	87.24
snp90132	14	87.93
snp49294	14	88.37
snp59976	14	88.44
snp97037	14	88.53
snp84372	14	88.68
snp1110	14	89.04
snp39345	14	89.13
snp26263	14	89.22
snp64654	14	89.24
snp16401	14	89.3
snp16566	14	89.51
snp52952	14	89.74
snp11312	14	89.79
snp35300	14	89.79
snp86720	14	89.79
snp87211	14	89.79
snp31569	14	90.02
snp94995	14	90.18
snp74665	14	90.81
snp51713	14	91.15
snp93539	14	91.52
snp64739	14	92.5
snp11836	14	92.59
snp76637	14	92.66
snp37045	14	92.67
snp56196	14	92.67
snp41864	14	92.71
snp59339	14	92.71
snp92350	14	92.71
snp49959	14	92.72
snp96908	14	92.83
snp47289	14	92.91
snp76350	14	93.57
snp6633	14	93.76
snp14270	14	94.05
snp91836	14	94.23
snp21640	14	94.42
snp1418	14	94.9
snp93429	14	95.05
snp85595	14	95.17
snp91466	14	95.34
snp33398	14	95.61
snp64077	14	95.9
snp25141	14	96.7
snp85014	14	96.93
snp95870	14	97.17
snp15858	14	97.33
snp5950	14	97.61
snp91690	14	97.91
snp11990	14	98.35
snp12318	14	98.62
snp27962	14	99.1
snp52245	14	99.91
snp5115	14	100.25
snp33702	14	100.88
snp24647	14	101.16
snp26597	14	101.2
snp81673	14	101.95
snp38111	14	102.44
snp15182	14	103.77
snp52252	14	104.05
snp45313	14	104.98
snp49387	14	104.99
snp50849	14	105.46
snp57042	14	105.52
snp52388	14	105.64
snp18402	14	105.95
snp58278	14	106.24
snp11465	14	106.6
snp25357	14	106.65
snp96335	14	106.86
snp25929	14	107.07
snp37260	14	107.07
snp305	14	107.1
snp55625	14	107.62
snp14309	14	108.66
snp14384	14	109.9
snp49819	14	110.66
snp94622	14	112.13
snp91249	14	113.48
snp92379	14	113.95
snp89828	14	116.07
snp81401	14	117.44
snp18681	14	118.01
snp10116	14	118.54
snp54888	14	119.08
snp5380	14	119.5
snp88108	14	120.01
snp34894	14	120.39
snp3472	14	121.04
snp85670	14	121.79
snp67776	14	121.82
snp46008	14	122.06
snp47071	14	122.22
snp42356	14	122.41
snp22474	14	122.82
snp61734	14	123.96
snp98968	14	124.07
snp92288	14	124.28
snp53226	14	124.47
snp67416	14	125.1
snp79057	14	125.12
snp96538	14	125.5
snp23755	14	125.89
snp22536	14	126.36
snp55274	14	127.89
snp28469	14	128.84
snp87188	14	128.92
snp95083	14	128.99
snp71613	14	129.88
snp17793	14	133.04
snp25361	14	133.69
snp67301	14	135.02
snp42352	14	135.85
snp19742	14	136.37
snp92668	14	136.96
snp13125	14	138.48
snp60062	14	140.25
snp38781	14	141.22
snp36634	14	141.9
snp82571	14	142.48
snp94523	14	142.88
snp71032	14	143.26
snp68379	14	143.65
snp38249	14	144.81
snp3497	14	146.27
snp79328	14	147.59
snp14318	14	148.62
snp11633	14	148.79
snp20988	14	149.03
snp98801	14	149.94
snp37227	14	151.19
snp84854	14	151.31
snp14752	14	151.42
snp23559	14	151.59
snp87570	14	152.54
snp9510	14	152.91
snp25796	14	153.65
snp97476	14	154.46
snp51679	14	154.68
snp60147	14	155.3
snp46736	14	155.8
snp76849	15	0
snp95681	15	9.07
snp20967	15	19.11
snp28701	15	22.89
snp6509	15	25.64
snp39531	15	27.33
snp81564	15	28.49
snp28158	15	30.13
snp66952	15	30.64
snp86980	15	31.07
snp40894	15	31.2
snp43361	15	31.7
snp88379	15	31.82
snp53629	15	31.86
snp10688	15	32.56
snp6128	15	32.82
snp34668	15	33.03
snp82151	15	33.28
snp25102	15	33.61
snp33881	15	37.79
snp75955	15	39.36
snp70184	15	39.42
snp9455	15	40.3
snp14883	15	40.77
snp47641	15	40.83
snp88438	15	40.87
snp30669	15	41.29
snp91246	15	42.13
snp59111	15	42.71
snp25325	15	42.88
snp25446	15	43.24
snp86903	15	43.52
snp58976	15	44.28
snp42912	15	44.7
snp9752	15	46.76
snp39367	15	47.37
snp88087	15	47.73
snp10523	15	48.17
snp58142	15	48.31
snp37730	15	48.46
snp75970	15	49.73
snp5620	15	50.24
snp25287	15	51.41
snp44240	15	52.29
snp45987	15	53.97
snp67340	15	54.45
snp75585	15	55.91
snp79377	15	56.74
snp91870	15	59.21
snp77523	15	61.95
snp65492	15	62.92
snp11028	15	62.93
snp80484	15	62.94
snp69658	15	62.97
snp70411	15	63.47
snp45121	15	63.93
snp38983	15	64.57
snp99830	15	65.35
snp67930	15	65.36
snp94217	15	65.38
snp69156	15	65.43
snp90144	15	65.47
snp87437	15	65.93
snp92181	15	66.39
snp93095	15	66.61
snp44144	15	67.2
snp10620	15	67.53
snp48337	15	68.16
snp30247	15	68.2
snp68296	15	68.57
snp85394	15	68.74
snp50585	15	68.92
snp12826	15	69.04
snp8459	15	69.51
snp66276	15	69.69
snp68102	15	70.07
snp85949	15	70.61
snp35344	15	73.15
snp83953	15	73.24
snp80811	15	73.62
snp56028	15	73.85
snp7221	15	74.21
snp71321	15	74.74
snp71536	15	75.12
snp68076	15	75.48
snp66973	15	77.15
snp42164	15	77.77
snp9961	15	78.31
snp86152	15	78.53
snp19591	15	78.62
snp86502	15	78.7
snp69673	15	79.51
snp44739	15	79.62
snp20225	15	80.23
snp13294	15	80.24
snp26649	15	80.24
snp35067	15	80.25
snp70787	15	80.59
snp67749	15	80.92
snp77929	15	81.15
snp14880	15	81.44
snp27363	15	81.47
snp8311	15	81.48
snp18092	15	81.49
snp50961	15	81.51
snp88160	15	81.51
snp82319	15	82.14
snp55921	15	82.19
snp9166	15	82.24
snp10013	15	82.25
snp83426	15	82.25
snp33731	15	82.87
snp67851	15	83.15
snp79797	15	83.92
snp75546	15	84.49
snp78649	15	84.64
snp93831	15	84.68
snp8974	15	84.72
snp87283	15	85.5
snp89063	15	85.5
snp18516	15	85.7
snp72878	15	85.93
snp39995	15	86.08
snp80641	15	86.34
snp49735	15	86.4
snp93624	15	86.46
snp73171	15	86.52
snp46833	15	86.56
snp49843	15	86.56
snp41423	15	86.57
snp25560	15	86.58
snp58044	15	86.58
snp89982	15	86.59
snp92993	15	86.83
snp36578	15	87.05
snp29457	15	87.11
snp16931	15	87.25
snp66313	15	87.89
snp69991	15	87.99
snp70695	15	88.53
snp88345	15	88.54
snp10059	15	88.8
snp13440	15	89.22
snp61119	15	89.3
snp68898	15	89.37
snp19067	15	89.71
snp4119	15	89.76
snp90898	15	89.77
snp66958	15	90.02
snp4125	15	90.08
snp78398	15	90.39
snp27910	15	90.83
snp55687	15	91.18
snp50706	15	91.25
snp96371	15	91.32
snp20259	15	91.45
snp79091	15	91.51
snp15355	15	91.52
snp43684	15	91.55
snp71210	15	91.94
snp28749	15	91.97
snp85874	15	91.97
snp12429	15	91.99
snp8305	15	92.03
snp61174	15	92.18
snp31881	15	92.24
snp74059	15	92.3
snp61545	15	92.36
snp7961	15	92.42
snp27988	15	92.47
snp90808	15	92.57
snp89710	15	92.93
snp85560	15	93.26
snp47348	15	93.66
snp34997	15	93.92
snp66511	15	94.49
snp66319	15	94.75
snp554	15	95.4
snp11667	15	95.4
snp78459	15	95.41
snp55014	15	95.42
snp47512	15	95.45
snp7550	15	96.33
snp5603	15	96.34
snp54118	15	96.35
snp59433	15	96.41
snp53441	15	96.44
snp11266	15	96.52
snp93966	15	97.16
snp60883	15	97.36
snp1493	15	97.77
snp89909	15	98.13
snp49994	15	98.15
snp25276	15	98.17
snp33887	15	98.17
snp95160	15	98.18
snp61888	15	98.41
snp28925	15	98.44
snp76378	15	98.89
snp44874	15	99.25
snp98003	15	100.02
snp58479	15	100.21
snp73867	15	100.22
snp80875	15	100.25
snp59228	15	100.39
snp35046	15	100.53
snp6951	15	100.62
snp31432	15	100.97
snp27644	15	101.83
snp94992	15	101.86
snp17625	15	101.93
snp77740	15	102.01
snp39094	15	102.14
snp64290	15	102.37
snp16248	15	102.83
snp60903	15	102.85
snp17484	15	103.03
snp22696	15	103.43
snp71941	15	103.67
snp14433	15	103.81
snp13582	15	103.98
snp71477	15	104.05
snp62484	15	104.43
snp72839	15	104.46
snp67947	15	104.88
snp15440	15	105.14
snp71737	15	105.2
snp59810	15	105.21
snp82604	15	105.26
snp93479	15	105.63
snp65630	15	105.76
snp80851	15	105.83
snp76456	15	106.11
snp25958	15	106.27
snp71802	15	106.4
snp75060	15	106.51
snp13411	15	106.53
snp72366	15	106.68
snp1518	15	106.78
snp67154	15	106.83
snp59243	15	106.84
snp46449	15	106.89
snp3141	15	106.92
snp61606	15	106.93
snp38142	15	107
snp13386	15	107.07
snp56864	15	107.43
snp34101	15	107.59
snp54994	15	107.76
snp79185	15	107.9
snp99782	15	108.05
snp84722	15	108.2
snp86007	15	108.23
snp31357	15	108.25
snp36109	15	108.25
snp14142	15	108.3
snp78199	15	108.88
snp22495	15	108.94
snp3430	15	109.03
snp30909	15	109.1
snp32780	15	109.35
snp94155	15	109.37
snp41277	15	109.39
snp72160	15	109.42
snp33095	15	109.55
snp4448	15	109.71
snp59584	15	109.75
snp35704	15	109.89
snp57316	15	110.04
snp25253	15	110.19
snp27098	15	110.19
snp32801	15	110.19
snp34976	15	110.19
snp63810	15	110.19
snp25034	15	110.2
snp52592	15	110.23
snp19026	15	110.27
snp10668	15	110.72
snp241	15	111.17
snp53152	15	111.19
snp71985	15	111.19
snp25303	15	111.21
snp29575	15	111.22
snp2216	15	111.34
snp49293	15	111.41
snp52740	15	111.43
snp39390	15	112.1
snp63889	15	112.1
snp80997	15	112.1
snp34977	15	112.82
snp96707	15	112.86
snp15157	15	112.87
snp72611	15	112.87
snp36644	15	112.88
snp40385	15	112.88
snp48162	15	113.14
snp79990	15	113.19
snp80969	15	113.22
snp77988	15	113.25
snp25155	15	113.28
snp94475	15	113.29
snp48271	15	113.31
snp55227	15	113.31
snp17461	15	113.95
snp10656	15	113.97
snp15202	15	113.97
snp82260	15	114.03
snp5350	15	114.09
snp21233	15	114.09
snp35796	15	114.09
snp57198	15	114.09
snp98908	15	114.09
snp48063	15	114.16
snp15167	15	114.5
snp34955	15	114.59
snp78382	15	115.17
snp30812	15	115.18
snp53317	15	115.42
snp84938	15	115.65
snp30882	15	116.08
snp89540	15	116.54
snp84699	15	116.56
snp77735	15	116.75
snp39371	15	116.76
snp57417	15	116.76
snp65573	15	116.81
snp63232	15	116.82
snp43674	15	116.9
snp29331	15	117.07
snp39438	15	117.3
snp62663	15	117.5
snp44549	15	118.02
snp38255	15	118.09
snp63471	15	118.12
snp53422	15	118.44
snp3039	15	119.54
snp54534	15	119.75
snp72547	15	119.95
snp17457	15	119.96
snp47899	15	119.96
snp50557	15	120
snp5947	15	120.5
snp8800	15	120.5
snp34970	15	120.5
snp92792	15	120.5
snp52397	15	120.63
snp93514	15	120.99
snp93859	15	121.37
snp48736	15	121.69
snp46099	15	121.71
snp45059	15	121.93
snp93230	15	121.93
snp52906	15	121.94
snp54293	15	121.94
snp43257	15	122.03
snp39008	15	122.13
snp89921	15	122.21
snp98918	15	122.22
snp64195	15	122.23
snp71026	15	122.23
snp40164	15	122.43
snp85774	15	122.57
snp66723	15	122.65
snp4774	15	122.68
snp5685	15	122.77
snp45621	15	122.85
snp77083	15	123.01
snp97886	15	123.01
snp23494	15	123.05
snp88116	15	123.36
snp11849	15	123.54
snp90380	15	123.99
snp70263	15	126.27
snp19132	15	126.58
snp61054	15	127.7
snp8928	15	128.83
snp97515	15	128.87
snp46776	15	129.26
snp16113	15	129.32
snp97720	15	129.67
snp25123	15	130.56
snp13194	15	130.59
snp61710	15	131.26
snp91633	15	131.33
snp89149	15	131.34
snp75077	15	131.35
snp2453	15	131.43
snp90812	15	131.48
snp30854	15	131.64
snp99224	15	131.71
snp23505	15	131.78
snp80403	15	131.86
snp27673	15	131.89
snp80497	15	132.1
snp3615	15	132.45
snp9501	15	132.45
snp33444	15	132.45
snp64304	15	132.45
snp88938	15	132.45
snp91270	15	132.45
snp6221	15	132.68
snp43056	15	132.84
snp22898	15	132.87
snp53239	15	132.87
snp67652	15	134.56
snp66241	15	134.61
snp99412	15	134.66
snp58821	15	134.9
snp39744	15	135.25
snp51391	15	135.38
snp62778	15	136.06
snp29054	15	136.16
snp77873	15	136.16
snp48242	15	136.46
snp81425	15	136.6
snp61802	15	136.64
snp87607	15	137.03
snp65631	15	137.17
snp93398	15	137.31
snp41384	15	137.68
snp42819	15	137.87
snp45340	15	137.9
snp62924	15	138.58
snp66350	15	140.94
snp59678	15	141.17
snp45106	15	141.41
snp14969	15	141.69
snp24657	15	141.7
snp84382	15	141.86
snp24496	15	142.04
snp44738	15	142.27
snp15715	15	142.6
snp47594	15	142.63
snp21480	15	142.7
snp14744	15	142.81
snp79837	15	143.65
snp3682	15	143.72
snp4376	15	143.75
snp96955	15	144.46
snp35532	15	144.68
snp50329	15	145.13
snp39635	15	145.87
snp66572	15	146.14
snp2917	15	146.42
snp79280	15	146.85
snp40040	15	147.21
snp83801	15	147.55
snp25467	15	149.91
snp5821	15	150.35
snp21303	15	150.35
snp24583	15	150.35
snp68779	15	150.36
snp42732	15	150.78
snp88320	15	151.55
snp74067	15	151.72
snp92249	15	152.04
snp37804	15	152.67
snp26102	15	153.12
snp52878	15	153.16
snp9684	15	153.39
snp93436	15	153.84
snp89442	15	153.89
snp24020	15	153.92
snp37770	15	155.36
snp78321	15	155.38
snp80003	15	155.65
snp58471	15	155.74
snp53636	15	155.84
snp51192	15	155.85
snp97807	15	155.85
snp1013	15	156.3
snp61647	15	156.32
snp63917	15	156.35
snp80375	15	156.49
snp7556	15	156.66
snp57761	15	156.8
snp57437	15	157.39
snp95719	15	157.52
snp87902	15	157.67
snp29301	15	158.04
snp46980	15	158.43
snp17454	15	159.42
snp12385	15	160.38
snp62174	15	161.27
snp34843	15	162.07
snp94127	16	0
snp84342	16	1.3
snp49512	16	2.54
snp40390	16	3.58
snp73839	16	5.78
snp97141	16	6.91
snp55405	16	8.24
snp58467	16	9.35
snp97317	16	10.03
snp79875	16	12.11
snp45305	16	12.63
snp15068	16	13.08
snp65644	16	13.91
snp43090	16	14.59
snp28043	16	15.98
snp42458	16	17.21
snp18900	16	17.97
snp64409	16	18.65
snp45993	16	20.04
snp70480	16	20.83
snp50379	16	21.56
snp45538	16	22.07
snp59801	16	22.48
snp99058	16	23.13
snp4147	16	23.86
snp16078	16	24.15
snp69944	16	24.72
snp84274	16	25.26
snp843	16	25.56
snp57553	16	25.62
snp33583	16	25.7
snp9848	16	26.4
snp46771	16	30.73
snp96661	16	30.82
snp13373	16	31.3
snp48108	16	31.48
snp22987	16	31.72
snp48121	16	32.09
snp74138	16	32.41
snp15250	16	32.52
snp78584	16	32.54
snp78346	16	33.35
snp87605	16	33.69
snp43634	16	33.81
snp16494	16	34.04
snp15537	16	35.04
snp53079	16	35.07
snp83872	16	35.18
snp42284	16	35.27
snp89997	16	35.65
snp23299	16	35.67
snp89215	16	35.67
snp22386	16	35.94
snp94978	16	35.95
snp52889	16	35.96
snp57848	16	35.98
snp37900	16	36.06
snp81099	16	36.08
snp91522	16	36.28
snp76799	16	37
snp54892	16	38.39
snp16469	16	38.51
snp42967	16	38.87
snp2998	16	39.23
snp6539	16	39.69
snp7143	16	39.88
snp32572	16	41.15
snp41705	16	41.58
snp26691	16	41.66
snp40542	16	41.82
snp88056	16	42.63
snp52751	16	43.7
snp10665	16	43.95
snp95346	16	44.02
snp20662	16	44.74
snp95273	16	45.6
snp32921	16	45.63
snp9795	16	45.72
snp68113	16	46.28
snp67415	16	46.9
snp23888	16	48.27
snp6912	16	48.53
snp82887	16	48.56
snp85584	16	48.56
snp79341	16	48.96
snp66200	16	49.15
snp98123	16	49.27
snp95797	16	49.38
snp5907	16	49.48
snp38235	16	49.86
snp31218	16	50.15
snp34782	16	50.99
snp47804	16	51.1
snp20155	16	52.15
snp23277	16	52.37
snp28567	16	52.65
snp37049	16	52.86
snp58493	16	53.33
snp34185	16	53.45
snp58271	16	53.56
snp53758	16	53.76
snp36286	16	53.85
snp67071	16	53.99
snp71760	16	54.21
snp27740	16	55.05
snp57327	16	55.06
snp66873	16	55.56
snp84879	16	55.69
snp95384	16	55.69
snp13316	16	55.7
snp92308	16	55.7
snp65638	16	55.73
snp10747	16	55.76
snp6124	16	55.95
snp98246	16	56.05
snp68285	16	56.5
snp57993	16	57.18
snp61303	16	58.15
snp67370	16	59.07
snp90842	16	59.76
snp93453	16	60.23
snp24463	16	60.25
snp28599	16	60.25
snp53909	16	60.25
snp58020	16	60.25
snp74167	16	60.25
snp88282	16	60.25
snp27851	16	60.32
snp68172	16	60.4
snp60521	16	60.48
snp95536	16	60.63
snp70451	16	60.87
snp75391	16	60.89
snp81515	16	60.89
snp86233	16	60.89
snp98699	16	61.16
snp68273	16	61.25
snp65302	16	61.58
snp92462	16	61.76
snp12448	16	61.81
snp62454	16	62.01
snp36139	16	62.07
snp13793	16	62.1
snp22142	16	62.22
snp3478	16	62.62
snp13375	16	62.68
snp34884	16	62.85
snp54063	16	62.85
snp69202	16	62.85
snp20663	16	62.86
snp31254	16	62.86
snp50430	16	62.86
snp47851	16	62.92
snp38334	16	62.97
snp57285	16	63.08
snp72562	16	63.09
snp67007	16	63.34
snp3204	16	63.73
snp89267	16	63.92
snp90940	16	64.03
snp1613	16	64.44
snp30294	16	64.44
snp34629	16	64.44
snp47142	16	64.44
snp63363	16	64.44
snp86448	16	64.44
snp92551	16	64.44
snp95201	16	64.44
snp98706	16	64.44
snp56710	16	64.45
snp22250	16	64.46
snp4514	16	64.53
snp93186	16	64.53
snp87957	16	64.61
snp52101	16	64.69
snp68519	16	64.69
snp99385	16	64.69
snp37125	16	64.7
snp44305	16	64.71
snp62523	16	64.71
snp63538	16	64.85
snp19036	16	65
snp88030	16	65.12
snp90363	16	65.2
snp92725	16	65.61
snp16749	16	65.65
snp30857	16	66.03
snp20107	16	66.21
snp53925	16	66.4
snp12265	16	66.46
snp23145	16	66.57
snp42150	16	66.66
snp57166	16	66.76
snp77970	16	66.76
snp87920	16	66.76
snp90719	16	66.76
snp95105	16	67.01
snp98192	16	67.01
snp82572	16	67.21
snp85944	16	67.21
snp34770	16	67.22
snp11478	16	67.35
snp71597	16	67.72
snp17294	16	67.73
snp62271	16	68.09
snp2671	16	68.1
snp10811	16	68.1
snp42515	16	68.1
snp17690	16	68.11
snp95425	16	68.11
snp27034	16	68.12
snp21130	16	69.28
snp81170	16	69.52
snp6317	16	69.87
snp62873	16	70.14
snp39087	16	70.2
snp65852	16	70.26
snp87104	16	70.29
snp45095	16	70.39
snp71079	16	70.41
snp35852	16	70.47
snp5313	16	70.98
snp98470	16	71.13
snp22900	16	71.59
snp44515	16	71.59
snp1423	16	71.62
snp30568	16	71.66
snp75089	16	72.07
snp46282	16	72.19
snp91092	16	72.62
snp33645	16	72.64
snp6873	16	72.65
snp86972	16	72.65
snp90240	16	72.65
snp92093	16	72.65
snp99780	16	72.65
snp90917	16	72.67
snp40413	16	73.18
snp75244	16	73.35
snp2279	16	73.5
snp164	16	73.51
snp74930	16	73.61
snp31263	16	73.79
snp68204	16	73.95
snp94340	16	73.95
snp96547	16	73.95
snp73294	16	74.81
snp42724	16	75.24
snp98813	16	76.01
snp30824	16	76.02
snp41117	16	76.07
snp86608	16	76.08
snp14511	16	76.18
snp6835	16	76.51
snp75475	16	76.51
snp16448	16	76.55
snp65296	16	76.55
snp86099	16	76.55
snp94618	16	76.55
snp18149	16	76.57
snp18984	16	76.58
snp98409	16	76.58
snp35401	16	76.59
snp21620	16	76.75
snp90701	16	78.61
snp4442	16	79.36
snp61094	16	79.36
snp2470	16	79.39
snp85786	16	79.41
snp82981	16	79.74
snp45500	16	80.03
snp94031	16	80.04
snp11163	16	80.05
snp14000	16	80.05
snp55091	16	80.05
snp63947	16	80.05
snp71865	16	80.05
snp54721	16	80.13
snp29380	16	80.46
snp90788	16	80.64
snp32057	16	80.67
snp18143	16	80.97
snp54124	16	81.21
snp49395	16	82.97
snp66146	16	82.97
snp58117	16	83.1
snp15057	16	83.17
snp4692	16	83.34
snp40547	16	83.37
snp67157	16	83.37
snp3987	16	84.39
snp5223	16	84.39
snp37889	16	84.39
snp47988	16	84.39
snp57191	16	84.39
snp66641	16	84.39
snp86145	16	84.39
snp2382	16	84.42
snp68665	16	84.46
snp54329	16	84.55
snp70831	16	84.72
snp16912	16	85.88
snp35787	16	85.88
snp55376	16	85.88
snp92338	16	85.88
snp45101	16	86.03
snp27588	16	86.13
snp65796	16	86.19
snp82755	16	86.2
snp92413	16	86.34
snp61095	16	87.29
snp64569	16	87.29
snp47433	16	87.3
snp50097	16	87.32
snp60771	16	87.32
snp6353	16	87.33
snp79621	16	87.33
snp12105	16	87.34
snp98284	16	87.74
snp69739	16	88.03
snp86199	16	88.16
snp6431	16	88.44
snp57652	16	88.59
snp83160	16	88.59
snp10884	16	88.63
snp80034	16	88.63
snp42914	16	88.81
snp40914	16	89.03
snp87030	16	89.03
snp28742	16	89.04
snp82559	16	89.04
snp90741	16	89.04
snp23636	16	89.07
snp55104	16	89.14
snp37361	16	89.18
snp72959	16	89.21
snp83805	16	89.24
snp85840	16	89.24
snp62198	16	89.89
snp5854	16	89.9
snp38188	16	89.93
snp34428	16	90.02
snp35874	16	90.1
snp90192	16	90.17
snp14809	16	90.18
snp64271	16	90.24
snp1227	16	90.53
snp55485	16	90.53
snp61377	16	90.53
snp80342	16	90.53
snp18709	16	90.81
snp46578	16	90.85
snp29689	16	90.89
snp25814	16	90.91
snp5835	16	90.92
snp50969	16	90.94
snp89234	16	91.04
snp81363	16	91.16
snp38997	16	91.95
snp69881	16	92.29
snp67493	16	92.67
snp61857	16	92.76
snp14549	16	92.77
snp84387	16	92.77
snp25745	16	92.83
snp74556	16	92.94
snp22790	16	93
snp90684	16	93.05
snp49143	16	93.14
snp92072	16	93.14
snp89614	16	93.72
snp27741	16	93.91
snp74029	16	93.92
snp59136	16	93.95
snp18293	16	94.05
snp46135	16	94.63
snp45888	16	95.21
snp11130	16	95.22
snp44492	16	95.22
snp61077	16	95.22
snp66800	16	95.22
snp77319	16	95.22
snp22548	16	95.44
snp26492	16	95.57
snp45322	16	95.59
snp44380	16	96.05
snp67859	16	96.05
snp74738	16	96.05
snp47402	16	96.07
snp25433	16	96.61
snp90895	16	97.01
snp4985	16	97.14
snp28306	16	97.39
snp30906	16	97.82
snp8253	16	98.78
snp55829	16	99.41
snp48539	16	99.55
snp65104	16	99.62
snp70487	16	99.77
snp12580	16	99.79
snp3715	16	99.8
snp79672	16	100.19
snp40743	16	100.49
snp54387	16	101.2
snp87640	16	101.39
snp78148	16	101.42
snp44018	16	101.45
snp35633	16	101.47
snp23020	16	101.53
snp41942	16	101.96
snp85150	16	102.15
snp26824	16	102.16
snp27136	16	102.16
snp36202	16	102.16
snp54330	16	102.18
snp19535	16	102.63
snp64011	16	102.87
snp63656	16	103.01
snp13821	16	103.19
snp64716	16	103.67
snp26753	16	103.98
snp76756	16	104.11
snp3791	16	104.37
snp60774	16	104.91
snp77127	16	105.58
snp72231	16	105.71
snp88019	16	106.46
snp34137	16	106.64
snp71437	16	106.64
snp43293	16	106.66
snp95488	16	107.13
snp12013	16	107.44
snp47219	16	107.44
snp96903	16	107.44
snp2637	16	108.3
snp1842	16	108.61
snp13015	16	108.76
snp37620	16	108.88
snp13929	16	108.92
snp93339	16	108.92
snp84260	16	108.93
snp6952	16	108.94
snp46762	16	109.51
snp78803	16	109.93
snp9723	16	109.96
snp71214	16	110.33
snp84770	16	110.7
snp37939	16	111.12
snp38666	16	111.12
snp47287	16	111.12
snp63276	16	111.12
snp77425	16	111.12
snp74983	16	111.53
snp94094	16	111.64
snp244	16	111.74
snp10695	16	111.87
snp11746	16	111.87
snp14794	16	111.87
snp20455	16	111.87
snp22885	16	111.87
snp29733	16	111.87
snp40607	16	111.87
snp70489	16	111.87
snp92521	16	111.87
snp277	16	112
snp65559	16	112.13
snp9600	16	112.16
snp20951	16	112.31
snp61633	16	112.53
snp99558	16	112.83
snp10117	16	112.94
snp15543	16	113.08
snp76896	16	113.62
snp96423	16	114.06
snp72781	16	114.3
snp94484	16	114.31
snp46215	16	114.36
snp92997	16	114.65
snp63332	16	115.09
snp85411	16	115.11
snp51852	16	115.12
snp13024	16	115.13
snp22388	16	115.17
snp86865	16	120.99
snp53006	17	0
snp18715	17	0.44
snp87087	17	0.85
snp21887	17	1.65
snp22552	17	2.47
snp55960	17	3.35
snp81834	17	4.13
snp39754	17	5.54
snp18674	17	5.7
snp58861	17	6.08
snp25245	17	6.12
snp40974	17	6.15
snp48696	17	7.79
snp54468	17	7.82
snp92460	17	8.53
snp77809	17	9.05
snp20709	17	10.34
snp4719	17	10.37
snp55771	17	10.44
snp1031	17	11.96
snp58533	17	12.42
snp11787	17	12.58
snp29916	17	13.45
snp57773	17	14.32
snp85745	17	15.9
snp49399	17	16.78
snp12654	17	18
snp90839	17	19.11
snp36304	17	19.82
snp46340	17	19.82
snp83131	17	19.82
snp38137	17	21.5
snp20161	17	22.42
snp10014	17	23.36
snp95712	17	24.91
snp74313	17	27.02
snp66953	17	28.24
snp55368	17	28.81
snp67609	17	29.84
snp48277	17	30.09
snp4518	17	30.58
snp73229	17	30.85
snp46406	17	31.17
snp87007	17	31.34
snp29632	17	32.78
snp76372	17	33.92
snp58860	17	34.11
snp7514	17	34.54
snp63269	17	34.72
snp27028	17	34.91
snp86432	17	35.17
snp30563	17	36.04
snp11835	17	37.16
snp84062	17	38.36
snp65699	17	38.56
snp93715	17	39.79
snp77322	17	40.56
snp49065	17	40.74
snp93334	17	41.03
snp96907	17	42.54
snp8680	17	43.03
snp92751	17	43.92
snp25890	17	48.82
snp60601	17	48.88
snp35998	17	48.93
snp51060	17	48.98
snp77921	17	49.11
snp82806	17	49.28
snp62145	17	49.59
snp13965	17	50.03
snp27996	17	50.03
snp80791	17	50.03
snp99016	17	50.99
snp14653	17	51.19
snp60503	17	52.72
snp2356	17	53.09
snp10687	17	54.05
snp78403	17	54.53
snp95998	17	54.76
snp31516	17	56.52
snp56638	17	56.96
snp91434	17	57.86
snp46421	17	58.73
snp63517	17	60.23
snp61509	17	60.5
snp37446	17	61.86
snp81843	17	61.99
snp34120	17	62.04
snp77307	17	64.43
snp13084	17	64.79
snp65191	17	64.84
snp84769	17	64.85
snp71083	17	64.87
snp29093	17	64.9
snp57975	17	64.9
snp33948	17	64.91
snp4528	17	65.06
snp18810	17	65.43
snp72284	17	65.43
snp80439	17	65.43
snp93290	17	65.43
snp86126	17	65.46
snp40097	17	65.47
snp9874	17	65.54
snp21926	17	65.72
snp32303	17	65.9
snp99664	17	65.97
snp53674	17	66.07
snp92131	17	66.28
snp84403	17	66.95
snp65333	17	67.2
snp73752	17	67.25
snp65055	17	67.29
snp51334	17	67.41
snp74944	17	68.16
snp39682	17	68.19
snp85213	17	68.21
snp17058	17	68.28
snp62611	17	68.61
snp49718	17	68.84
snp82112	17	69.07
snp83813	17	69.25
snp648	17	69.27
snp38632	17	69.3
snp17274	17	69.33
snp44600	17	69.35
snp93958	17	69.64
snp27222	17	69.65
snp39708	17	69.7
snp68594	17	69.74
snp80268	17	69.74
snp45573	17	69.75
snp64663	17	69.76
snp6344	17	69.78
snp82592	17	69.79
snp7283	17	69.83
snp879	17	69.9
snp32343	17	70.03
snp9120	17	70.21
snp65861	17	70.39
snp43070	17	70.4
snp53364	17	70.41
snp97617	17	70.44
snp5800	17	71.18
snp90818	17	71.7
snp15324	17	71.9
snp23889	17	71.9
snp37539	17	71.9
snp7438	17	72.37
snp26873	17	72.4
snp23417	17	72.43
snp57449	17	72.51
snp83877	17	72.59
snp2553	17	72.82
snp42890	17	72.99
snp92785	17	73
snp48790	17	73.11
snp5964	17	73.44
snp74574	17	73.64
snp52949	17	73.67
snp77395	17	73.69
snp50004	17	73.72
snp40871	17	74.04
snp87673	17	74.06
snp56423	17	74.15
snp33983	17	74.67
snp8682	17	76.57
snp28265	17	77.25
snp98964	17	78.26
snp29281	17	79.18
snp63055	17	80.7
snp68840	17	80.72
snp98113	17	80.72
snp8840	17	80.73
snp95171	17	80.73
snp62509	17	80.74
snp80044	17	80.74
snp27857	17	80.76
snp46670	17	81.13
snp69984	17	81.15
snp38902	17	81.36
snp88005	17	81.57
snp93201	17	82.16
snp15542	17	82.23
snp35007	17	82.32
snp54388	17	82.59
snp74119	17	82.69
snp10148	17	82.86
snp40448	17	83.02
snp55748	17	83.02
snp70485	17	83.02
snp70879	17	83.02
snp81051	17	83.02
snp85057	17	83.05
snp89610	17	83.07
snp32084	17	83.13
snp81900	17	83.75
snp82923	17	85.12
snp36848	17	85.31
snp81069	17	85.6
snp83792	17	85.66
snp66878	17	85.72
snp35854	17	85.87
snp1793	17	86.01
snp52045	17	86.01
snp87950	17	86.01
snp97372	17	86.01
snp16417	17	86.02
snp25559	17	86.2
snp65655	17	86.38
snp87765	17	86.7
snp83176	17	86.82
snp17713	17	86.85
snp47743	17	86.92
snp35204	17	87.04
snp46988	17	87.17
snp7623	17	87.23
snp25249	17	87.26
snp43807	17	87.43
snp43258	17	87.61
snp4210	17	87.67
snp40673	17	87.72
snp74419	17	87.72
snp77680	17	87.8
snp91140	17	88.15
snp94258	17	88.44
snp76079	17	88.46
snp41105	17	90
snp89965	17	90.13
snp22021	17	90.25
snp49518	17	90.29
snp62382	17	90.29
snp73056	17	90.4
snp59842	17	90.53
snp43020	17	90.65
snp47501	17	90.69
snp21875	17	90.72
snp34979	17	92.04
snp69857	17	92.72
snp39299	17	93.43
snp29988	17	93.48
snp45335	17	93.6
snp68034	17	93.6
snp34570	17	94.02
snp36349	17	94.58
snp46839	17	94.68
snp55356	17	95.41
snp70206	17	95.43
snp15154	17	95.67
snp3821	17	96.32
snp18937	17	96.32
snp78518	17	96.45
snp94572	17	97.15
snp71115	17	97.49
snp41697	17	97.5
snp27241	17	97.51
snp85072	17	97.51
snp10922	17	97.53
snp75813	17	97.71
snp63567	17	98
snp12805	17	99.32
snp24137	17	99.37
snp430	17	99.63
snp13053	17	100.39
snp50288	17	100.63
snp25410	17	100.69
snp84333	17	100.83
snp26318	17	102.11
snp74838	17	102.49
snp38407	17	104.13
snp73929	17	107.05
snp86211	17	107.18
snp46323	17	107.3
snp37390	17	107.37
snp70622	17	107.58
snp83941	17	107.73
snp84910	17	107.76
snp39295	17	107.81
snp79854	17	107.88
snp91723	17	107.89
snp53889	17	107.98
snp51282	17	108.38
snp63140	17	108.78
snp71229	17	108.78
snp99767	17	109.02
snp6357	17	109.32
snp12585	17	109.47
snp95123	17	109.86
snp24698	17	109.96
snp16694	17	110.4
snp37508	17	110.54
snp27621	17	110.79
snp74094	17	111.39
snp99460	17	111.43
snp34431	17	111.61
snp65336	17	111.61
snp84160	17	111.61
snp96690	17	111.61
snp10495	17	111.62
snp79194	17	111.62
snp70886	17	111.65
snp62045	17	111.66
snp41787	17	111.84
snp3934	17	112.57
snp70697	17	112.98
snp64376	17	112.99
snp52879	17	113.05
snp21868	17	113.11
snp91675	17	113.41
snp1596	17	113.55
snp92810	17	113.71
snp78666	17	113.75
snp1123	17	113.97
snp93674	17	114.3
snp14695	17	114.89
snp36430	17	115.11
snp6931	17	115.27
snp28757	17	115.37
snp42549	17	115.72
snp76959	17	116.15
snp88559	17	116.41
snp39710	17	117.09
snp48902	17	117.37
snp17037	17	117.52
snp65362	17	117.61
snp72010	17	117.64
snp7994	17	117.67
snp2504	17	117.7
snp2734	17	117.74
snp53676	17	117.74
snp12427	17	117.79
snp70441	17	117.85
snp82671	17	118.32
snp36572	17	119.26
snp53872	17	119.26
snp10309	17	119.36
snp72389	17	119.46
snp16512	17	119.63
snp6587	17	119.7
snp30414	17	119.79
snp11231	17	119.89
snp97149	17	120.12
snp9953	17	120.17
snp47261	17	120.3
snp40009	17	120.46
snp88571	17	121.16
snp81380	17	121.43
snp58064	17	121.92
snp48359	17	122.35
snp57184	17	122.35
snp57001	17	123.03
snp75540	17	123.14
snp68999	17	123.17
snp46264	17	123.2
snp19355	17	123.53
snp2201	17	123.73
snp39569	17	124.63
snp13843	17	124.91
snp48058	17	125.2
snp27021	17	125.83
snp30925	17	126.7
snp87928	17	127.24
snp79130	17	127.56
snp25111	17	127.71
snp74723	17	129
snp29888	17	129.61
snp35889	17	130.92
snp60648	17	131.05
snp92783	17	131.92
snp6438	17	131.94
snp17456	17	131.94
snp22738	17	131.94
snp66579	17	131.95
snp87738	17	131.97
snp39998	17	131.98
snp66904	17	132.02
snp5207	17	132.5
snp31611	17	132.7
snp79459	17	133.27
snp7256	17	133.52
snp71797	17	133.56
snp33783	17	133.58
snp73310	17	133.63
snp21075	17	133.7
snp73922	17	133.7
snp82676	17	133.7
snp22872	17	133.76
snp57190	17	133.81
snp13246	17	133.82
snp22079	17	134.01
snp47028	17	134.2
snp93579	17	134.29
snp93846	17	134.58
snp44856	17	134.82
snp61933	17	134.92
snp17164	17	135.82
snp52580	17	135.97
snp46674	17	136.14
snp1498	17	136.54
snp20910	17	136.54
snp44430	17	136.55
snp51412	17	136.55
snp52825	17	136.55
snp66265	17	136.55
snp90449	17	136.55
snp4672	17	137
snp98051	17	137.22
snp32734	17	137.25
snp37038	17	137.66
snp25941	17	137.71
snp14370	17	137.78
snp25248	17	137.82
snp52902	17	137.92
snp22559	17	138.18
snp29025	17	138.3
snp72443	17	138.68
snp79456	17	138.73
snp6	17	139.78
snp14578	17	139.78
snp41511	17	139.78
snp77642	17	140.14
snp5421	17	140.49
snp89253	17	140.89
snp59346	17	140.93
snp86366	17	141.07
snp22200	17	141.22
snp39753	17	141.58
snp38936	17	141.71
snp91904	17	141.79
snp85718	17	141.86
snp25633	17	142.05
snp62219	17	142.14
snp13734	17	142.29
snp43718	17	142.4
snp3375	17	142.41
snp19538	17	142.41
snp63144	17	142.41
snp80437	17	142.41
snp4359	17	142.71
snp84435	17	142.81
snp6602	17	142.89
snp69915	17	144.48
snp73546	17	145.14
snp78094	17	145.62
snp16530	17	146.21
snp47252	17	146.62
snp49547	17	146.91
snp12613	17	146.96
snp85566	17	147.17
snp57587	17	147.38
snp54722	17	147.54
snp37749	17	147.58
snp32286	17	147.61
snp75574	17	147.7
snp53669	17	147.8
snp65041	17	147.8
snp73332	17	147.8
snp87864	17	147.8
snp43567	17	147.81
snp13939	17	148.11
snp17990	17	148.27
snp57159	17	148.44
snp87892	17	148.46
snp72758	17	148.47
snp9659	17	148.52
snp30373	17	148.61
snp64681	17	148.7
snp52689	17	148.76
snp46103	17	148.78
snp57561	17	148.78
snp37078	17	148.79
snp67176	17	148.79
snp94721	17	148.8
snp8788	17	148.81
snp49267	17	148.84
snp49423	17	149.65
snp74671	17	150.47
snp5364	17	151.24
snp49055	17	155.59
snp16478	17	162.89
snp58573	18	0
snp88222	18	2.62
snp97114	18	4.47
snp5833	18	5.52
snp85454	18	5.86
snp16730	18	6.23
snp23644	18	6.56
snp12487	18	6.64
snp69427	18	6.68
snp93316	18	6.77
snp74267	18	7.54
snp89293	18	8.01
snp84021	18	8.04
snp69046	18	8.07
snp67933	18	8.1
snp71925	18	8.14
snp14448	18	8.58
snp95467	18	9.13
snp74429	18	9.83
snp12880	18	10.75
snp5834	18	10.92
snp85945	18	11.93
snp8107	18	13.07
snp69722	18	13.35
snp52822	18	13.58
snp29606	18	13.86
snp18683	18	13.89
snp98819	18	14.13
snp30633	18	15.69
snp22917	18	17.54
snp63252	18	17.68
snp5561	18	17.86
snp152	18	18.23
snp79363	18	18.62
snp50360	18	19.68
snp31791	18	21.05
snp72596	18	21.75
snp21228	18	22.29
snp41	18	23.57
snp54373	18	23.61
snp30391	18	23.63
snp59522	18	23.66
snp29268	18	24.37
snp45022	18	25.04
snp26832	18	25.46
snp96643	18	25.67
snp42203	18	26.02
snp33253	18	26.31
snp54562	18	26.43
snp10750	18	27.3
snp51089	18	27.8
snp77821	18	28.35
snp29117	18	28.78
snp36926	18	28.9
snp2169	18	29.01
snp4375	18	30.81
snp57098	18	31.99
snp7161	18	32.58
snp11042	18	32.71
snp41070	18	33.06
snp50355	18	33.13
snp4584	18	33.2
snp31613	18	33.46
snp91929	18	33.71
snp84874	18	34.15
snp71513	18	34.2
snp53734	18	34.29
snp1471	18	34.48
snp35311	18	34.86
snp1926	18	35.2
snp17564	18	35.76
snp12459	18	36.48
snp70462	18	37.27
snp96942	18	38.43
snp64667	18	41.68
snp15095	18	42.33
snp7006	18	43.11
snp2183	18	43.72
snp82182	18	44.14
snp40948	18	46.32
snp6736	18	46.55
snp23053	18	47.21
snp65886	18	47.85
snp69637	18	48.39
snp71123	18	48.86
snp49068	18	49.4
snp67019	18	52.05
snp52398	18	52.9
snp10865	18	53.15
snp63019	18	53.26
snp315	18	53.28
snp96394	18	53.3
snp31373	18	53.42
snp53827	18	54.09
snp23368	18	54.4
snp58081	18	54.59
snp81565	18	54.79
snp29788	18	54.88
snp9473	18	55.58
snp80392	18	56.29
snp49902	18	56.55
snp87736	18	56.72
snp91879	18	56.94
snp87731	18	57.05
snp27032	18	57.67
snp56630	18	58.58
snp88999	18	59.64
snp27563	18	59.96
snp41964	18	59.97
snp10381	18	60.16
snp44838	18	60.28
snp57570	18	60.6
snp47335	18	61.98
snp25162	18	62.4
snp26058	18	62.54
snp56590	18	62.74
snp98469	18	63.3
snp76621	18	63.47
snp21817	18	64.23
snp70905	18	64.51
snp84027	18	65.57
snp46155	18	65.96
snp1007	18	66.94
snp33831	18	66.94
snp50904	18	66.95
snp66892	18	66.95
snp45639	18	67.92
snp62067	18	68.12
snp75375	18	68.22
snp75257	18	68.39
snp68696	18	68.59
snp5403	18	68.86
snp57081	18	68.96
snp34986	18	69.97
snp20346	18	70.05
snp19242	18	70.28
snp73864	18	70.28
snp944	18	70.29
snp86331	18	70.32
snp22630	18	70.46
snp27975	18	70.7
snp52448	18	70.85
snp3076	18	70.97
snp50075	18	71.15
snp75064	18	71.38
snp24216	18	71.47
snp504	18	71.96
snp27921	18	72.17
snp12239	18	72.18
snp56381	18	72.21
snp3952	18	72.34
snp38320	18	72.53
snp42413	18	72.89
snp61739	18	73.19
snp37976	18	73.24
snp17527	18	73.56
snp7288	18	73.93
snp63078	18	74.04
snp75732	18	74.08
snp43767	18	74.14
snp1247	18	75.07
snp33453	18	75.07
snp44476	18	75.07
snp52227	18	75.07
snp66242	18	75.07
snp98876	18	75.07
snp98836	18	75.11
snp10145	18	75.57
snp64586	18	75.8
snp1208	18	76.07
snp27738	18	76.14
snp31602	18	76.21
snp53781	18	76.28
snp46167	18	76.32
snp36219	18	76.64
snp71688	18	77.1
snp50453	18	78.2
snp15727	18	79.34
snp70999	18	80.17
snp2176	18	80.43
snp87252	18	80.57
snp19151	18	80.7
snp86295	18	81.54
snp87210	18	81.78
snp61844	18	81.98
snp89527	18	82.16
snp4959	18	82.23
snp23022	18	82.5
snp11750	18	82.86
snp20090	18	83.37
snp96277	18	83.55
snp35197	18	83.86
snp4286	18	84.27
snp34875	18	84.55
snp57522	18	84.78
snp9685	18	84.84
snp48563	18	85.16
snp88455	18	85.33
snp94421	18	85.62
snp33834	18	85.91
snp72711	18	86.09
snp23945	18	86.11
snp89536	18	86.11
snp14399	18	86.36
snp22496	18	86.43
snp99746	18	87.05
snp15165	18	87.17
snp16555	18	87.19
snp66274	18	87.19
snp70000	18	87.19
snp16471	18	87.2
snp97354	18	87.21
snp78445	18	87.3
snp69268	18	87.71
snp23395	18	87.77
snp75467	18	88.05
snp75182	18	88.58
snp38192	18	88.8
snp83482	18	88.8
snp30916	18	88.81
snp29857	18	88.9
snp17127	18	88.92
snp49097	18	89.17
snp4143	18	89.2
snp59412	18	89.2
snp77408	18	89.2
snp90432	18	89.59
snp52185	18	89.85
snp76538	18	89.85
snp7199	18	90.14
snp83796	18	90.53
snp16470	18	90.95
snp56043	18	90.95
snp8505	18	91.01
snp45512	18	91.08
snp14599	18	91.35
snp72429	18	91.35
snp81125	18	91.35
snp6320	18	91.43
snp48059	18	92.26
snp37613	18	92.39
snp30227	18	93.22
snp1730	18	94.88
snp29433	18	97.57
snp44742	18	98.62
snp27116	18	98.65
snp15612	18	98.67
snp97432	18	98.69
snp80298	18	98.97
snp31587	18	99.76
snp87933	18	99.76
snp92515	18	100.2
snp21148	18	100.66
snp4071	18	101.06
snp38656	18	101.06
snp56965	18	101.06
snp63374	18	101.06
snp64152	18	101.15
snp37267	18	101.34
snp89362	18	101.43
snp80040	18	101.46
snp97147	18	101.46
snp10999	18	101.69
snp43295	18	101.73
snp6852	18	101.93
snp81800	18	101.99
snp31938	18	102.4
snp74062	18	102.45
snp57303	18	102.46
snp57957	18	102.47
snp45836	18	102.48
snp46360	18	102.48
snp55875	18	102.48
snp78447	18	102.48
snp79969	18	102.48
snp94647	18	102.48
snp15639	18	102.72
snp37472	18	102.72
snp48252	18	102.72
snp75862	18	102.72
snp91480	18	102.72
snp2729	18	102.73
snp12743	18	103.44
snp97700	18	103.44
snp43538	18	103.46
snp94938	18	103.46
snp94164	18	103.47
snp92414	18	103.63
snp42849	18	103.74
snp94165	18	103.94
snp15754	18	104.11
snp45098	18	104.11
snp62117	18	104.11
snp53314	18	104.55
snp94403	18	104.61
snp71337	18	105.38
snp42976	18	105.6
snp20836	18	105.76
snp69340	18	105.85
snp17932	18	106.05
snp6564	18	106.21
snp39231	18	106.29
snp97299	18	106.3
snp10989	18	106.35
snp76211	18	106.4
snp65544	18	106.63
snp44918	18	106.65
snp31068	18	106.93
snp95146	18	107.44
snp91093	18	107.56
snp21032	18	107.84
snp92256	18	107.96
snp50096	18	107.97
snp53973	18	108
snp84797	18	108.04
snp74566	18	108.09
snp31091	18	108.11
snp51732	18	108.22
snp39559	18	108.51
snp48017	18	108.58
snp60369	18	108.86
snp2864	18	108.9
snp72705	18	108.95
snp97774	18	108.95
snp62119	18	109.09
snp22287	18	109.29
snp48638	18	109.5
snp48326	18	109.66
snp36068	18	109.78
snp79070	18	109.87
snp77676	18	109.95
snp9785	18	110
snp81837	18	110.04
snp75727	18	110.17
snp3639	18	110.22
snp34803	18	110.23
snp69925	18	110.26
snp13023	18	110.55
snp92882	18	110.97
snp91678	18	111.43
snp84900	18	112.05
snp49561	18	112.07
snp62526	18	112.22
snp53119	18	112.9
snp97824	18	113.92
snp33551	18	113.98
snp78667	18	117.59
snp337	18	119.03
snp8842	18	121.13
snp35789	18	121.38
snp67688	18	121.66
snp83251	18	123.3
snp63718	18	123.98
snp77269	18	124.17
snp326	18	124.18
snp43762	18	124.33
snp47431	18	124.47
snp60734	18	125.02
snp23746	18	125.3
snp84099	18	125.3
snp92922	18	125.3
snp65534	18	125.72
snp71812	18	126
snp89047	18	126.02
snp95240	18	126.02
snp82966	18	126.08
snp51133	18	126.12
snp59291	18	126.18
snp75828	18	127.12
snp80254	18	127.21
snp39868	18	127.28
snp25098	18	127.64
snp11752	18	127.9
snp33545	18	127.9
snp92568	18	127.9
snp80525	18	127.97
snp5288	18	128
snp37259	18	128.6
snp46013	18	128.87
snp38606	18	128.99
snp33580	18	129.02
snp4851	18	130.42
snp86542	18	130.5
snp17785	18	130.51
snp65641	18	130.52
snp30767	18	130.92
snp7953	18	131.63
snp24064	18	132.06
snp70321	18	132.35
snp45480	18	132.38
snp35664	18	132.44
snp66152	18	132.78
snp75533	18	132.92
snp43869	18	133.3
snp89136	18	133.79
snp46783	18	134.42
snp8294	18	134.43
snp86856	18	134.64
snp54925	18	135.11
snp68177	18	135.65
snp41733	18	135.66
snp7604	18	136.03
snp63241	18	136.05
snp87795	18	137.01
snp6935	18	137.06
snp14451	18	137.43
snp75750	18	138.36
snp54569	18	139.47
snp40326	18	139.68
snp65049	18	139.97
snp60634	18	140.05
snp60312	18	140.3
snp70371	18	140.48
snp84961	18	140.61
snp1173	18	140.66
snp60476	18	140.72
snp57952	18	140.99
snp12170	18	141.27
snp66628	18	141.9
snp82603	18	142.49
snp67362	18	143.17
snp13986	18	143.72
snp12425	18	143.89
snp59109	18	143.99
snp19788	18	144.01
snp93721	18	144.08
snp29112	18	144.1
snp8309	18	144.58
snp11777	18	144.98
snp72155	18	145.66
snp35574	18	145.73
snp80927	18	145.84
snp14341	18	146.1
snp23793	18	146.12
snp71790	18	146.12
snp25994	18	147.33
snp77971	18	147.56
snp52831	18	147.6
snp52321	18	147.63
snp94015	18	147.63
snp85569	18	148.3
snp62352	18	149.06
snp26771	18	149.69
snp25808	18	150.24
snp35407	18	150.63
snp19594	18	150.89
snp17155	18	153.31
snp30162	18	153.76
snp74655	18	154.65
snp28170	18	154.68
snp19443	18	154.76
snp58255	18	154.95
snp72044	18	155.22
snp57355	18	155.3
snp93162	18	155.37
snp1191	18	155.43
snp49997	18	155.61
snp65558	18	156.01
snp36591	18	156.27
snp37091	18	156.66
snp81239	18	157.03
snp24396	18	157.07
snp37108	18	157.37
snp50828	18	157.44
snp32155	18	158.04
snp93438	18	158.54
snp3636	18	159.46
snp84820	18	159.84
snp76055	18	162.37
snp8543	18	163.81
snp24008	19	0
snp61498	19	1.9
snp97234	19	2.11
snp84510	19	2.64
snp33227	19	3.23
snp13101	19	4.64
snp11502	19	6.29
snp57073	19	7.12
snp43997	19	7.2
snp11051	19	8.67
snp79639	19	9.24
snp53951	19	9.83
snp64222	19	10.1
snp9871	19	10.21
snp50326	19	10.31
snp82497	19	10.48
snp3311	19	10.94
snp5738	19	11.15
snp17852	19	11.41
snp26053	19	11.82
snp6962	19	12.1
snp34609	19	12.22
snp67281	19	12.28
snp71786	19	12.28
snp27690	19	12.29
snp35893	19	12.33
snp76750	19	12.47
snp58005	19	12.54
snp99561	19	12.74
snp1462	19	12.84
snp33563	19	12.84
snp2914	19	12.95
snp39495	19	12.98
snp41830	19	12.98
snp49932	19	12.98
snp63001	19	14.05
snp47189	19	14.57
snp14456	19	14.78
snp28844	19	15.02
snp79268	19	15.54
snp43959	19	17.19
snp20736	19	17.31
snp45769	19	17.5
snp22747	19	17.83
snp4457	19	18.06
snp15436	19	18.13
snp39739	19	18.43
snp9044	19	18.64
snp60875	19	18.78
snp92602	19	18.94
snp1269	19	19.21
snp88758	19	19.35
snp13400	19	19.58
snp88641	19	20.02
snp93156	19	20.98
snp3625	19	24.81
snp93391	19	28.91
snp53067	19	30.28
snp216	19	31.16
snp42242	19	32.04
snp86817	19	32.41
snp24625	19	32.58
snp33829	19	32.61
snp82012	19	32.64
snp71870	19	32.73
snp34984	19	33.06
snp51269	19	33.86
snp83174	19	34.58
snp33895	19	34.92
snp6427	19	36.02
snp64613	19	36.02
snp22103	19	36.27
snp45461	19	36.52
snp97523	19	36.74
snp87790	19	37.23
snp13622	19	37.56
snp30834	19	37.74
snp28281	19	37.92
snp39510	19	38.17
snp52205	19	38.77
snp22563	19	38.91
snp56204	19	39.36
snp13870	19	39.54
snp3550	19	40.1
snp31158	19	40.37
snp95195	19	40.65
snp45087	19	40.69
snp91624	19	40.79
snp55900	19	41.21
snp22667	19	41.86
snp17495	19	41.87
snp68228	19	41.87
snp1933	19	41.89
snp83315	19	41.98
snp4597	19	42.69
snp25917	19	42.7
snp40710	19	42.74
snp75665	19	42.89
snp51728	19	43.01
snp98072	19	43.08
snp89642	19	43.24
snp81312	19	43.41
snp99138	19	43.42
snp13228	19	43.43
snp47295	19	43.57
snp72673	19	44.06
snp38596	19	44.97
snp73980	19	45.02
snp89587	19	45.16
snp85751	19	45.36
snp4411	19	46.23
snp43828	19	46.47
snp12561	19	46.56
snp87270	19	46.64
snp96363	19	46.94
snp57054	19	47.24
snp97116	19	47.58
snp11909	19	47.77
snp28321	19	48.26
snp74719	19	48.26
snp17830	19	48.53
snp69485	19	48.55
snp98371	19	48.62
snp55672	19	48.74
snp26047	19	49.23
snp76943	19	49.25
snp7362	19	50.32
snp11516	19	51.03
snp41751	19	51.49
snp75632	19	51.74
snp42329	19	51.98
snp41404	19	52.08
snp83561	19	52.08
snp85490	19	52.08
snp10226	19	52.11
snp7381	19	52.38
snp52458	19	52.82
snp91376	19	52.86
snp35016	19	52.98
snp43485	19	53.1
snp53652	19	53.19
snp24972	19	53.71
snp97505	19	54.11
snp74100	19	54.23
snp76117	19	54.69
snp78035	19	54.73
snp6523	19	54.76
snp38031	19	54.83
snp18522	19	54.86
snp13106	19	55.11
snp30469	19	55.4
snp3384	19	55.43
snp19437	19	55.43
snp19648	19	55.43
snp28477	19	55.43
snp35267	19	55.68
snp32733	19	55.78
snp18914	19	55.91
snp54139	19	55.93
snp59665	19	56.28
snp4313	19	56.45
snp50380	19	56.64
snp30658	19	57.58
snp15818	19	57.97
snp33090	19	58.47
snp55345	19	58.89
snp33358	19	58.92
snp66103	19	59.15
snp15330	19	59.4
snp6470	19	59.8
snp82765	19	59.8
snp37809	19	59.81
snp85862	19	59.81
snp26750	19	59.98
snp48166	19	60.04
snp91683	19	60.09
snp78847	19	60.16
snp75895	19	60.17
snp10875	19	60.4
snp84686	19	60.4
snp77794	19	60.65
snp88304	19	60.88
snp54942	19	61.08
snp89279	19	61.68
snp3857	19	61.79
snp51796	19	62.07
snp15815	19	62.72
snp66975	19	62.83
snp43790	19	62.94
snp47446	19	63.12
snp41766	19	63.26
snp48116	19	63.4
snp97007	19	63.4
snp18315	19	63.41
snp98954	19	63.46
snp21761	19	63.76
snp94586	19	63.87
snp13348	19	63.96
snp47187	19	64.56
snp52936	19	64.56
snp73937	19	64.57
snp89745	19	64.59
snp55417	19	64.62
snp20087	19	64.66
snp86224	19	64.7
snp97491	19	64.75
snp9051	19	64.83
snp23998	19	65.41
snp73039	19	65.55
snp881	19	65.56
snp96960	19	65.57
snp24436	19	65.58
snp39568	19	65.88
snp18050	19	66.12
snp44207	19	66.65
snp43680	19	66.67
snp43832	19	66.73
snp12808	19	66.79
snp85703	19	66.92
snp78541	19	67.06
snp9527	19	67.15
snp57101	19	67.18
snp74006	19	67.38
snp94651	19	67.38
snp38870	19	67.39
snp47930	19	67.41
snp37154	19	67.43
snp54764	19	67.67
snp50314	19	67.98
snp93061	19	68.14
snp7141	19	68.71
snp90477	19	68.91
snp71928	19	69.33
snp74866	19	69.37
snp49152	19	69.49
snp24354	19	69.68
snp10346	19	69.78
snp45920	19	69.9
snp36225	19	70.12
snp16936	19	70.18
snp40310	19	70.34
snp39474	19	70.66
snp74943	19	71.37
snp83290	19	71.79
snp58453	19	71.8
snp87586	19	71.8
snp98654	19	71.83
snp46991	19	71.87
snp50034	19	71.92
snp82133	19	72.03
snp60473	19	72.25
snp26308	19	72.52
snp68260	19	72.76
snp75796	19	72.76
snp56256	19	72.92
snp57033	19	73.03
snp75027	19	73.43
snp70171	19	73.95
snp72592	19	73.97
snp47339	19	73.98
snp73531	19	73.98
snp51617	19	73.99
snp54690	19	74.01
snp43742	19	74.03
snp50194	19	74.03
snp44552	19	74.04
snp50949	19	74.21
snp10379	19	74.22
snp59846	19	74.34
snp76329	19	74.42
snp9721	19	74.43
snp76762	19	74.47
snp74702	19	74.48
snp44790	19	74.49
snp99408	19	74.49
snp90456	19	74.64
snp21524	19	74.79
snp80405	19	75.32
snp80226	19	76.1
snp17491	19	76.16
snp29123	19	76.21
snp20443	19	76.41
snp33836	19	76.49
snp55886	19	76.62
snp40025	19	76.69
snp14710	19	76.7
snp89160	19	76.71
snp33356	19	77.02
snp32249	19	77.03
snp50174	19	77.05
snp40098	19	77.1
snp3694	19	77.22
snp78211	19	77.4
snp80702	19	77.69
snp7661	19	77.84
snp8494	19	77.84
snp15080	19	77.84
snp43314	19	77.84
snp43976	19	77.84
snp53893	19	77.84
snp1214	19	77.85
snp59089	19	78.16
snp49833	19	78.18
snp62885	19	78.18
snp64618	19	78.18
snp1941	19	78.19
snp17446	19	78.19
snp36539	19	78.19
snp58540	19	78.19
snp31285	19	78.2
snp33244	19	78.76
snp28189	19	79.22
snp22349	19	79.68
snp51632	19	79.68
snp8524	19	79.91
snp9310	19	80
snp33173	19	80.04
snp59861	19	80.12
snp80792	19	80.55
snp78208	19	80.56
snp36497	19	80.57
snp79524	19	80.57
snp83501	19	80.57
snp91819	19	80.57
snp68157	19	80.6
snp41814	19	80.62
snp6918	19	80.79
snp40203	19	80.79
snp98863	19	80.79
snp24077	19	80.8
snp67733	19	80.8
snp695	19	80.81
snp33734	19	80.98
snp9708	19	80.99
snp41178	19	80.99
snp76226	19	80.99
snp97347	19	81
snp43374	19	81.49
snp56712	19	81.97
snp62507	19	83.07
snp30377	19	83.26
snp71152	19	83.8
snp74330	19	83.86
snp85966	19	83.91
snp70049	19	85.01
snp23648	19	85.09
snp5153	19	85.19
snp85529	19	85.19
snp66886	19	85.2
snp78954	19	85.2
snp88911	19	85.2
snp30949	19	85.21
snp61301	19	85.21
snp52356	19	85.22
snp9349	19	88.27
snp5254	19	88.29
snp43769	19	88.51
snp34052	19	89.01
snp31403	19	89.38
snp6504	19	89.91
snp80319	19	90.22
snp60492	19	91.02
snp70101	19	91.12
snp78368	19	91.56
snp49171	19	92.02
snp58740	19	92.11
snp24586	19	92.35
snp99785	19	92.78
snp78252	19	93.74
snp63870	19	94.41
snp52089	19	94.46
snp3908	19	94.51
snp50104	19	94.51
snp62694	19	94.51
snp23226	19	94.52
snp45715	19	94.52
snp52088	19	94.94
snp25644	19	95.36
snp31947	19	95.59
snp60629	19	95.68
snp50885	19	95.81
snp35087	19	96.79
snp18524	19	96.87
snp74347	19	96.95
snp88425	19	96.98
snp7376	19	97.18
snp99554	19	97.86
snp78269	19	97.96
snp31219	19	98.07
snp94091	19	98.21
snp97972	19	98.87
snp77006	19	98.88
snp57804	19	98.91
snp83502	19	98.96
snp40616	19	99.14
snp56499	19	99.95
snp65247	19	100.13
snp85386	19	100.37
snp24604	19	100.62
snp26997	19	100.92
snp22389	19	101.12
snp58997	19	101.77
snp20543	19	102.3
snp91362	19	102.67
snp51724	19	103.13
snp25256	19	103.34
snp39749	19	104.01
snp99632	19	104.74
snp37230	19	105.49
snp65737	19	105.64
snp41454	19	105.98
snp71816	19	106.41
snp96953	19	107.37
snp32987	19	107.77
snp87651	19	107.91
snp65310	19	108.24
snp47697	19	108.57
snp29909	19	110.34
snp84661	19	110.51
snp23168	19	111.02
snp28813	19	111.41
snp83864	19	111.83
snp82063	19	112.28
snp32207	19	112.86
snp46990	19	113.2
snp17516	19	113.55
snp2462	19	113.58
snp88098	19	113.93
snp27749	19	114.84
snp877	19	115.83
snp6722	19	116.24
snp4509	19	117.27
snp64604	19	117.43
snp90997	19	117.92
snp83179	19	118.01
snp88360	19	118.1
snp80890	19	119.07
snp83879	19	119.09
snp17482	19	119.29
snp49345	19	119.44
snp24471	19	119.61
snp14500	19	119.72
snp41436	19	119.87
snp90055	19	121.41
snp14241	19	122.63
snp52283	19	124.16
snp78769	19	124.29
snp10833	19	124.67
snp11258	19	124.96
snp56840	19	125.07
snp38401	19	126.64
snp22531	19	128.64
snp32651	19	128.75
snp11428	19	129.23
snp35529	19	130.62
snp94261	19	133.53
snp39484	19	135.3
snp620	19	139.45
snp37477	19	142.11
snp28202	19	142.64
snp42973	19	143.92
snp30006	19	144.15
snp93837	19	144.29
snp11638	19	144.55
snp30321	19	145.06
snp81668	19	145.41
snp74908	19	145.84
snp80620	19	146.71
snp64920	19	147.77
snp91430	19	150.06
snp25425	19	154.32
snp31376	20	0
snp55851	20	36.04
snp61736	20	36.28
snp44955	20	36.57
snp38016	20	37.03
snp25321	20	37.14
snp5378	20	37.37
snp51138	20	37.55
snp63278	20	38.52
snp96260	20	38.73
snp37602	20	38.78
snp767	20	39.23
snp22894	20	39.23
snp38741	20	39.23
snp63168	20	39.23
snp38792	20	39.3
snp33303	20	39.36
snp64320	20	39.62
snp60644	20	39.91
snp57978	20	40.87
snp88843	20	40.87
snp10864	20	40.88
snp38415	20	40.88
snp23233	20	40.89
snp81212	20	40.9
snp68755	20	40.94
snp23360	20	40.97
snp60803	20	42.2
snp63149	20	42.71
snp42004	20	42.83
snp28912	20	42.95
snp91148	20	42.99
snp90546	20	43.2
snp15635	20	43.97
snp58548	20	44.17
snp69683	20	44.55
snp34638	20	44.92
snp59271	20	45.46
snp88388	20	45.6
snp17934	20	46.07
snp53233	20	46.36
snp76962	20	46.88
snp52399	20	47.93
snp33486	20	48.27
snp42597	20	48.71
snp61565	20	49.02
snp11660	20	49.43
snp19042	20	49.43
snp46341	20	49.43
snp25635	20	49.58
snp64700	20	49.8
snp97336	20	50.21
snp3909	20	50.29
snp80761	20	50.46
snp60386	20	51.41
snp35914	20	51.62
snp35091	20	51.65
snp93809	20	52.26
snp73962	20	52.36
snp69394	20	52.41
snp49971	20	52.44
snp47987	20	52.45
snp12098	20	52.8
snp19252	20	53.1
snp34824	20	53.38
snp29794	20	53.86
snp99383	20	54.33
snp15274	20	54.43
snp16018	20	54.83
snp17583	20	55.3
snp32469	20	55.62
snp11827	20	55.92
snp27549	20	56.09
snp73180	20	56.09
snp43032	20	56.1
snp84373	20	56.53
snp74581	20	56.66
snp78630	20	56.9
snp86853	20	57.02
snp52034	20	57.7
snp95706	20	57.81
snp38537	20	57.99
snp68499	20	58.35
snp33922	20	58.54
snp15533	20	58.88
snp61879	20	59
snp76085	20	59.1
snp47978	20	59.16
snp62905	20	59.9
snp75140	20	60.1
snp73189	20	60.59
snp28092	20	60.69
snp80931	20	60.73
snp40073	20	61.28
snp64223	20	61.3
snp24447	20	62
snp5832	20	62.47
snp19970	20	62.65
snp93614	20	62.8
snp86040	20	63.44
snp24671	20	63.49
snp48663	20	63.58
snp65582	20	64.39
snp51267	20	65.22
snp77769	20	65.67
snp89498	20	65.9
snp957	20	66.24
snp15662	20	66.29
snp89617	20	66.43
snp62646	20	66.88
snp8399	20	66.91
snp70522	20	66.93
snp31563	20	66.97
snp10451	20	67.01
snp43224	20	67.04
snp25233	20	67.23
snp24413	20	67.72
snp70022	20	68.23
snp92024	20	68.75
snp7671	20	69.57
snp47264	20	69.59
snp87743	20	69.69
snp47658	20	69.71
snp1142	20	69.72
snp91500	20	69.76
snp43404	20	69.82
snp73690	20	70.43
snp94906	20	70.49
snp68783	20	70.5
snp20209	20	71.24
snp27172	20	71.25
snp39027	20	71.25
snp56048	20	71.25
snp62445	20	71.25
snp65449	20	71.25
snp70557	20	71.25
snp80419	20	71.25
snp94848	20	71.25
snp87041	20	71.26
snp19448	20	71.28
snp92369	20	71.31
snp54198	20	71.51
snp55788	20	71.75
snp64916	20	71.94
snp71248	20	71.94
snp21408	20	72
snp87857	20	72.08
snp94870	20	72.12
snp65413	20	72.16
snp96980	20	72.2
snp70207	20	72.6
snp85283	20	72.82
snp60076	20	72.91
snp90282	20	73.04
snp3454	20	73.08
snp356	20	73.34
snp17864	20	73.39
snp32667	20	73.4
snp58211	20	73.4
snp82866	20	73.4
snp92959	20	73.4
snp99046	20	73.4
snp8469	20	73.44
snp58636	20	74.09
snp96452	20	74.36
snp3420	20	74.64
snp3669	20	74.77
snp36538	20	74.89
snp70236	20	74.92
snp6698	20	75.01
snp11678	20	75.06
snp86992	20	75.41
snp31236	20	75.44
snp76063	20	75.46
snp92549	20	75.48
snp12671	20	75.49
snp94592	20	75.96
snp78450	20	76.11
snp78210	20	76.31
snp47757	20	76.32
snp80311	20	76.32
snp92416	20	76.32
snp35125	20	76.33
snp15558	20	76.4
snp74802	20	76.72
snp55113	20	76.77
snp63204	20	76.8
snp4767	20	76.86
snp56498	20	76.86
snp71352	20	76.97
snp28058	20	77.09
snp64666	20	77.2
snp47042	20	77.24
snp20229	20	77.25
snp42664	20	77.25
snp12103	20	77.84
snp58346	20	78.12
snp52869	20	78.47
snp21586	20	78.62
snp47455	20	78.63
snp4734	20	78.73
snp11223	20	79.52
snp98638	20	79.67
snp13776	20	80.11
snp17998	20	80.11
snp55746	20	80.11
snp60646	20	80.11
snp79866	20	80.11
snp4722	20	80.25
snp70884	20	80.39
snp84999	20	80.54
snp3019	20	81.04
snp78347	20	81.04
snp92180	20	81.08
snp9105	20	81.1
snp83843	20	81.12
snp11066	20	81.15
snp32831	20	81.23
snp5551	20	81.29
snp9375	20	81.29
snp6192	20	81.47
snp62312	20	81.47
snp52063	20	81.55
snp3854	20	81.96
snp41568	20	81.97
snp79107	20	81.97
snp66990	20	82.05
snp5855	20	82.1
snp2295	20	82.73
snp2147	20	82.97
snp96791	20	82.97
snp22457	20	83.04
snp5277	20	83.13
snp78775	20	83.13
snp20710	20	83.48
snp66310	20	83.48
snp66681	20	83.48
snp71339	20	83.48
snp73064	20	83.48
snp67812	20	83.49
snp88269	20	83.49
snp66371	20	83.5
snp43238	20	83.52
snp37881	20	83.74
snp8962	20	83.85
snp35929	20	83.85
snp44141	20	83.85
snp48092	20	83.85
snp88046	20	83.85
snp95247	20	83.85
snp99052	20	83.85
snp93924	20	83.86
snp95745	20	83.88
snp83808	20	83.92
snp18123	20	84.05
snp88164	20	84.07
snp52355	20	84.77
snp30063	20	84.8
snp11507	20	84.81
snp11540	20	84.81
snp53362	20	84.81
snp80531	20	84.81
snp90676	20	84.81
snp61730	20	84.85
snp49276	20	84.86
snp79511	20	84.87
snp23052	20	84.95
snp88801	20	85.02
snp70356	20	85.25
snp15133	20	85.3
snp82538	20	85.36
snp5423	20	85.61
snp57347	20	85.91
snp22439	20	85.92
snp89629	20	86.68
snp49666	20	86.8
snp64235	20	86.91
snp34750	20	87.02
snp13508	20	87.37
snp35114	20	87.6
snp29687	20	87.85
snp61072	20	88.19
snp46818	20	88.7
snp3781	20	89.1
snp21834	20	89.22
snp34940	20	89.29
snp81505	20	89.82
snp10843	20	89.83
snp55896	20	89.83
snp79033	20	89.83
snp48733	20	89.84
snp47148	20	89.85
snp7642	20	89.86
snp77130	20	90.03
snp558	20	90.3
snp24239	20	90.3
snp42826	20	90.3
snp72985	20	90.32
snp22284	20	90.43
snp24288	20	90.81
snp82108	20	91.51
snp35940	20	91.66
snp8608	20	91.97
snp76165	20	95.63
snp97557	20	98.61
snp96584	20	99
snp9131	20	99.02
snp84760	20	99.02
snp78286	20	100.72
snp29395	20	100.84
snp27483	20	100.9
snp22676	20	101.61
snp28186	20	101.61
snp36115	20	101.61
snp59977	20	101.72
snp14407	20	101.83
snp47216	20	102.14
snp9622	20	102.18
snp23857	20	102.18
snp88403	20	102.18
snp62868	20	102.23
snp34381	20	102.48
snp1555	20	102.72
snp49783	20	102.89
snp61699	20	103.35
snp71146	20	103.52
snp30765	20	103.69
snp19330	20	104.23
snp90998	20	104.42
snp4637	20	104.51
snp15146	20	104.53
snp45725	20	104.53
snp65224	20	104.53
snp73621	20	104.53
snp87080	20	104.53
snp44247	20	104.54
snp75642	20	105.18
snp49126	20	105.77
snp3632	20	105.93
snp74686	20	105.98
snp98141	20	106.03
snp29573	20	106.1
snp27018	20	106.44
snp2114	20	107.47
snp26574	20	107.58
snp40576	20	108.2
snp69510	20	108.24
snp36582	20	109.48
snp36997	20	109.91
snp63533	20	110.42
snp99156	20	111.04
snp39190	20	111.05
snp70296	20	111.05
snp79842	20	111.05
snp73272	20	111.06
snp50289	20	111.36
snp59492	20	111.4
snp30817	20	111.64
snp96742	20	111.88
snp21891	20	113.01
snp76442	20	113.38
snp70816	20	114.17
snp81761	20	114.57
snp47483	20	114.58
snp11298	20	114.59
snp55008	20	115.35
snp90074	20	115.36
snp53509	20	115.38
snp4305	20	115.77
snp57775	20	116.07
snp11361	20	116.28
snp55839	20	116.46
snp32232	20	116.64
snp53946	20	116.85
snp16082	20	117.8
snp23594	20	118.16
snp30208	20	118.82
snp74314	20	119.3
snp94051	20	119.44
snp54090	20	119.82
snp64770	20	120.22
snp85089	20	120.41
snp82759	20	120.42
snp77089	20	120.5
snp24497	20	120.63
snp30965	20	120.85
snp61535	20	120.87
snp47904	20	120.89
snp51379	20	120.94
snp86219	20	122.49
snp86967	20	122.91
snp52522	20	123.19
snp96274	20	123.68
snp78712	20	124.17
snp50417	20	124.8
snp11456	20	125.13
snp62531	20	125.49
snp9327	20	125.77
snp30808	20	126.36
snp44224	20	127.41
snp82703	20	127.49
snp38335	20	127.88
snp36552	20	128.55
snp35531	20	128.88
snp23996	20	129.39
snp27936	20	130.03
snp18139	20	130.16
snp581	20	130.43
snp56092	20	130.91
snp1215	20	131.16
snp38409	20	131.73
snp85648	20	132.2
snp40906	20	132.87
snp4087	20	133.75
snp55175	20	134.65
snp68598	20	135.77
snp44176	20	139.88
snp28214	20	139.92
snp56843	20	140.05
snp88985	20	140.17
snp79810	20	140.36
snp94621	20	140.5
snp3954	20	140.51
snp93304	20	140.52
snp47143	20	140.75
snp41836	20	141.14
snp84799	20	141.53
snp9962	20	141.6
snp68944	20	141.98
snp85746	20	142.43
snp35961	20	142.7
snp8797	20	142.71
snp49944	20	142.95
snp21058	20	142.96
snp252	20	143.35
snp383	20	143.58
snp98393	20	144.97
snp48463	20	147.17
snp42000	20	147.18
snp92769	20	147.19
snp73859	20	147.41
snp56906	20	148
snp53784	20	148.49
snp28881	20	148.87
snp96915	20	149.12
snp37672	20	149.66
snp81458	20	151.04
snp82532	20	152
snp60029	20	152.48
snp59847	20	153.2
snp85441	20	153.42
snp58879	20	153.5
snp48220	20	153.62
snp75214	20	153.71
snp95899	20	154.17
snp12057	20	154.39
snp84030	20	154.95
snp78665	20	155.54
snp38697	20	155.73
snp4907	20	156.35
snp16649	20	157.41
snp89990	21	0
snp550	21	1.37
snp247	21	2.03
snp73211	21	2.86
snp92469	21	2.99
snp95015	21	3.06
snp63820	21	3.19
snp29820	21	3.28
snp48948	21	3.44
snp1078	21	3.74
snp1553	21	3.8
snp81095	21	4.41
snp45112	21	5.23
snp61737	21	5.4
snp76628	21	5.72
snp22356	21	5.73
snp40877	21	5.73
snp62881	21	6.75
snp59367	21	6.99
snp95548	21	7.41
snp40572	21	7.54
snp23521	21	7.68
snp48732	21	7.68
snp48735	21	8.37
snp1357	21	8.45
snp61228	21	8.45
snp88523	21	8.45
snp12837	21	8.62
snp5281	21	8.64
snp37655	21	8.64
snp38704	21	8.64
snp52931	21	8.64
snp81957	21	8.64
snp85882	21	8.64
snp45045	21	8.65
snp48302	21	8.91
snp33483	21	9.3
snp15517	21	9.58
snp90181	21	10.19
snp57916	21	10.5
snp92411	21	10.77
snp14948	21	10.9
snp96240	21	10.9
snp53829	21	10.96
snp60066	21	11.15
snp5276	21	11.37
snp30680	21	11.38
snp75997	21	11.64
snp79653	21	11.83
snp21176	21	12.81
snp66795	21	12.83
snp296	21	12.93
snp87345	21	12.98
snp78909	21	13.02
snp70517	21	13.05
snp7689	21	13.49
snp41147	21	13.62
snp10350	21	14.09
snp22462	21	14.09
snp33216	21	14.09
snp85003	21	14.09
snp81276	21	14.17
snp66391	21	14.39
snp64252	21	14.55
snp26811	21	14.56
snp79379	21	14.57
snp17166	21	14.74
snp70297	21	14.8
snp16940	21	15.11
snp28981	21	15.18
snp46071	21	15.27
snp33654	21	15.66
snp8040	21	15.83
snp60825	21	15.88
snp83000	21	16.2
snp5981	21	16.28
snp91442	21	16.76
snp19019	21	17.02
snp87900	21	17.03
snp87780	21	17.13
snp59813	21	17.29
snp86035	21	17.35
snp82565	21	17.83
snp29732	21	18.25
snp77709	21	18.33
snp12832	21	18.37
snp21110	21	18.69
snp36233	21	19.34
snp88620	21	19.6
snp76213	21	19.91
snp25286	21	20.06
snp23550	21	20.17
snp65556	21	20.22
snp24117	21	20.26
snp59025	21	20.3
snp94769	21	20.67
snp19418	21	22.26
snp80277	21	22.51
snp88550	21	22.59
snp63851	21	22.6
snp12911	21	22.97
snp57713	21	23.14
snp4003	21	23.73
snp57875	21	23.74
snp56035	21	23.75
snp29486	21	23.78
snp43244	21	24.2
snp81400	21	24.61
snp86302	21	24.61
snp89901	21	25.09
snp80616	21	25.13
snp85130	21	25.19
snp46611	21	26.4
snp71672	21	26.71
snp21705	21	26.78
snp7590	21	27.06
snp5957	21	27.3
snp47372	21	27.3
snp49698	21	27.64
snp89235	21	27.64
snp88502	21	27.72
snp61841	21	27.73
snp8209	21	27.74
snp92424	21	27.75
snp14467	21	27.8
snp27747	21	28.28
snp38211	21	28.72
snp98312	21	28.87
snp65256	21	29
snp29304	21	29.2
snp14535	21	29.27
snp28051	21	29.79
snp3331	21	29.9
snp86983	21	29.93
snp2345	21	29.94
snp7476	21	29.94
snp33154	21	29.97
snp13296	21	29.99
snp40760	21	30.06
snp86923	21	30.16
snp73597	21	30.93
snp54997	21	30.96
snp22261	21	31.09
snp20911	21	31.1
snp4671	21	31.54
snp13356	21	31.54
snp35933	21	31.54
snp42483	21	31.54
snp78098	21	31.54
snp73274	21	31.58
snp93418	21	31.6
snp81827	21	31.62
snp93845	21	31.86
snp32209	21	31.87
snp93586	21	32.11
snp58006	21	32.21
snp70427	21	32.97
snp90790	21	32.99
snp53680	21	33.21
snp21969	21	33.22
snp95795	21	33.28
snp630	21	33.31
snp82478	21	33.31
snp31992	21	33.32
snp42931	21	33.33
snp10039	21	33.46
snp66429	21	33.59
snp33346	21	34.35
snp80406	21	34.55
snp21637	21	34.7
snp42393	21	34.74
snp87371	21	34.75
snp42260	21	34.76
snp55002	21	34.76
snp73673	21	34.76
snp94456	21	34.76
snp46948	21	34.77
snp76667	21	34.92
snp80172	21	35.08
snp12798	21	35.15
snp94688	21	35.32
snp66471	21	35.65
snp66449	21	36.15
snp45498	21	36.47
snp12348	21	37.02
snp90509	21	37.12
snp19107	21	37.39
snp51668	21	37.66
snp17718	21	38.23
snp5669	21	38.34
snp66853	21	38.34
snp76463	21	38.34
snp82159	21	39.11
snp76653	21	39.35
snp93990	21	39.37
snp23123	21	39.55
snp12660	21	39.56
snp83767	21	39.56
snp58233	21	39.57
snp79263	21	39.64
snp70273	21	39.72
snp98259	21	39.92
snp60711	21	40.12
snp73201	21	40.15
snp35589	21	40.43
snp78330	21	40.84
snp37074	21	40.91
snp30792	21	40.92
snp92965	21	40.94
snp61985	21	40.95
snp74680	21	41.05
snp92659	21	41.06
snp95378	21	41.06
snp92192	21	41.29
snp13057	21	41.66
snp31960	21	41.92
snp21180	21	42.63
snp78013	21	42.64
snp75449	21	42.86
snp94776	21	43.24
snp12863	21	43.38
snp21805	21	43.38
snp37784	21	43.38
snp41894	21	43.38
snp52500	21	43.38
snp90265	21	43.38
snp77262	21	44.2
snp76433	21	44.24
snp77176	21	44.38
snp24574	21	45.4
snp82619	21	45.47
snp26165	21	45.49
snp85556	21	45.52
snp95434	21	45.57
snp42721	21	45.6
snp79967	21	45.64
snp79289	21	45.65
snp30274	21	45.66
snp66007	21	45.69
snp95143	21	45.76
snp14882	21	46.16
snp86633	21	46.53
snp57332	21	46.57
snp49281	21	47.62
snp30709	21	47.96
snp98688	21	48.07
snp79241	21	48.18
snp83337	21	48.4
snp68869	21	48.46
snp25949	21	48.59
snp3750	21	48.61
snp39511	21	48.66
snp2283	21	48.73
snp51143	21	48.8
snp68849	21	48.9
snp62830	21	48.91
snp27766	21	49.56
snp66859	21	49.9
snp65780	21	50.02
snp93564	21	50.07
snp99115	21	50.73
snp23147	21	50.93
snp69595	21	51.06
snp8017	21	51.38
snp47513	21	51.38
snp88511	21	51.43
snp94849	21	51.49
snp81219	21	51.5
snp99370	21	51.55
snp68900	21	51.75
snp97397	21	51.77
snp2780	21	52.03
snp55475	21	53
snp67458	21	53.15
snp31526	21	53.26
snp48170	21	53.26
snp71401	21	53.28
snp63026	21	53.3
snp64643	21	53.32
snp18142	21	53.34
snp18220	21	53.83
snp52905	21	53.86
snp40112	21	54.25
snp86600	21	54.65
snp13095	21	54.85
snp43678	21	54.85
snp50268	21	54.85
snp71901	21	54.85
snp12138	21	54.87
snp52254	21	55.54
snp3867	21	55.64
snp92863	21	55.74
snp13291	21	55.78
snp57915	21	55.78
snp61968	21	55.78
snp37581	21	55.79
snp97156	21	56.77
snp28762	21	57.9
snp75652	21	58.43
snp34493	21	58.56
snp5123	21	58.63
snp87055	21	58.7
snp43399	21	58.85
snp8049	21	58.99
snp64860	21	58.99
snp49218	21	59.43
snp73257	21	59.45
snp74646	21	59.52
snp86237	21	59.71
snp43876	21	60.43
snp78498	21	60.43
snp75065	21	60.44
snp43177	21	60.85
snp35014	21	60.89
snp62379	21	60.93
snp53447	21	61.33
snp10697	21	61.5
snp22971	21	61.5
snp8747	21	61.51
snp16210	21	62.51
snp75969	21	63.01
snp39359	21	63.05
snp51893	21	63.14
snp33441	21	63.3
snp13500	21	63.51
snp4133	21	63.85
snp31369	21	64.1
snp51901	21	64.42
snp42236	21	65.19
snp57479	21	65.72
snp26761	21	65.91
snp43405	21	66.18
snp32761	21	66.24
snp11045	21	66.66
snp40178	21	66.9
snp63548	21	67.39
snp86067	21	67.59
snp39050	21	67.82
snp7931	21	67.87
snp31360	21	67.87
snp70780	21	67.87
snp8052	21	67.89
snp7227	21	68.42
snp54497	21	68.56
snp25883	21	69.42
snp29059	21	69.96
snp77535	21	70.25
snp70215	21	70.72
snp63823	21	71.33
snp14481	21	71.48
snp22017	21	71.56
snp89932	21	72.37
snp88428	21	72.43
snp62892	21	72.63
snp83859	21	74.91
snp59851	21	75.3
snp67966	21	75.51
snp21469	21	75.71
snp40093	21	76.32
snp1500	21	76.95
snp6036	21	77.06
snp33607	21	77.27
snp35610	21	79.01
snp26891	21	79.06
snp90634	21	79.1
snp88461	21	79.17
snp40573	21	79.84
snp8444	21	80.62
snp37513	21	81.09
snp3900	21	81.49
snp24333	21	82.67
snp61779	21	82.67
snp62017	21	82.67
snp79288	21	82.67
snp65125	21	82.9
snp50124	21	83.02
snp31255	21	83.62
snp6104	21	84.15
snp42963	21	84.26
snp93180	21	84.52
snp7108	21	86.25
snp77043	21	86.8
snp3157	21	87.42
snp54153	21	87.54
snp12115	21	87.86
snp42245	21	88.2
snp16785	21	88.53
snp9788	21	88.99
snp41113	21	89.22
snp59834	21	90.09
snp80701	21	90.66
snp85814	21	92.08
snp25449	21	92.6
snp19310	21	93.09
snp91511	21	93.12
snp47075	21	93.19
snp56782	21	93.83
snp45389	21	94.53
snp26101	21	94.54
snp13165	21	94.73
snp79438	21	95.48
snp80617	21	96.15
snp1696	21	96.47
snp90209	21	96.52
snp4889	21	96.55
snp94518	21	97.08
snp79840	21	97.91
snp25061	21	98.99
snp5845	21	99.64
snp24712	21	99.9
snp11685	21	100.57
snp43130	21	101.29
snp69280	21	102.79
snp38982	21	104.65
snp74339	21	104.73
snp57491	21	105.58
snp15007	21	106.01
snp52698	21	106.39
snp67767	21	108.03
snp40978	21	110.11
snp82862	21	112.46
snp68472	21	112.67
snp45767	21	112.98
snp24593	21	113.22
snp86362	21	113.57
snp71184	21	113.93
snp10869	21	114.23
snp37399	21	115.4
snp72923	21	116.02
snp85534	21	116.05
snp77641	21	116.29
snp74840	21	116.68
snp90791	21	119.04
snp47020	21	122.24
snp9707	21	122.45
snp29172	21	122.92
snp56939	21	123.81
snp70573	21	124.74
snp37009	21	125.67
snp996	21	126.12
snp92102	21	126.59
snp28319	21	128.16
snp59461	21	129.09
snp26863	21	129.97
snp57474	21	130.02
snp18164	21	130.15
snp57728	21	130.46
snp6953	21	130.64
snp75791	21	130.8
snp42875	21	131.09
snp8525	21	131.21
snp55654	21	131.46
snp79394	21	131.94
snp33187	21	133.23
snp92963	21	133.97
snp9237	22	0
snp91933	22	0.57
snp62494	22	1.38
snp36410	22	2.46
snp67148	22	2.85
snp37120	22	3.53
snp58424	22	3.76
snp82018	22	3.97
snp43146	22	4.02
snp87289	22	4.38
snp17611	22	4.4
snp43658	22	4.7
snp31927	22	5.01
snp32282	22	5.26
snp68	22	5.31
snp97733	22	5.59
snp81868	22	6.27
snp81831	22	7.32
snp7740	22	7.69
snp42985	22	8.35
snp22099	22	9.32
snp18216	22	9.92
snp43517	22	10.59
snp22433	22	11.52
snp19101	22	12.59
snp31363	22	13.17
snp37698	22	13.18
snp15532	22	13.22
snp37158	22	14.22
snp21828	22	14.43
snp29081	22	14.66
snp1599	22	15.12
snp60514	22	15.39
snp47140	22	15.54
snp38302	22	15.67
snp1430	22	16.15
snp77383	22	16.85
snp72813	22	17.33
snp35353	22	17.48
snp83323	22	17.6
snp71019	22	17.76
snp63938	22	17.85
snp82781	22	17.92
snp75443	22	18.16
snp98871	22	18.32
snp30183	22	19
snp60571	22	19.77
snp68994	22	21.52
snp81371	22	21.55
snp25097	22	21.59
snp10496	22	23.07
snp86301	22	23.5
snp92846	22	26.63
snp92723	22	28.35
snp75531	22	29.67
snp70562	22	30.43
snp42525	22	30.91
snp35997	22	31.48
snp32950	22	32.03
snp5040	22	32.7
snp21188	22	33.49
snp69728	22	33.75
snp32891	22	35.5
snp29877	22	36.51
snp79219	22	37.77
snp54491	22	39.2
snp32316	22	39.73
snp11450	22	40.16
snp63554	22	40.57
snp46010	22	42.05
snp28931	22	42.75
snp64959	22	43.3
snp59401	22	43.84
snp1491	22	44.53
snp8752	22	44.61
snp7297	22	44.95
snp49031	22	45.2
snp21267	22	45.27
snp93276	22	45.35
snp21378	22	45.38
snp62614	22	45.39
snp80838	22	45.51
snp62925	22	46.92
snp3496	22	47.14
snp45176	22	47.9
snp41992	22	48.81
snp75843	22	49.74
snp99	22	51.6
snp84809	22	52.15
snp95686	22	52.52
snp97872	22	52.59
snp42387	22	52.93
snp18100	22	52.97
snp92188	22	53.02
snp18363	22	54.12
snp1601	22	55.09
snp77192	22	55.24
snp18085	22	57.01
snp38840	22	57.4
snp24286	22	57.72
snp41396	22	58.15
snp80260	22	58.6
snp99480	22	59.75
snp97280	22	61.29
snp30164	22	61.38
snp84093	22	61.87
snp18400	22	62.24
snp78558	22	62.39
snp55101	22	62.53
snp3227	22	62.77
snp83208	22	63.36
snp47185	22	63.87
snp89565	22	65.65
snp83844	22	65.95
snp37332	22	66.91
snp72261	22	66.91
snp41303	22	66.98
snp31957	22	67.18
snp43928	22	67.36
snp89596	22	67.36
snp31642	22	67.87
snp14745	22	67.9
snp20415	22	67.93
snp91689	22	67.96
snp22437	22	67.97
snp56669	22	67.98
snp76195	22	67.99
snp27423	22	68.07
snp50536	22	68.16
snp60715	22	68.19
snp1671	22	68.22
snp32649	22	68.42
snp23340	22	69.65
snp9881	22	69.98
snp31514	22	70.15
snp88497	22	70.32
snp62030	22	70.38
snp42259	22	70.39
snp56000	22	70.4
snp92802	22	70.41
snp15457	22	70.48
snp49039	22	70.55
snp59442	22	70.85
snp28772	22	71.1
snp91576	22	71.2
snp32530	22	71.3
snp39571	22	71.5
snp23891	22	71.51
snp45094	22	71.79
snp35737	22	72.07
snp30998	22	72.17
snp78669	22	72.38
snp52277	22	72.58
snp24772	22	72.61
snp59147	22	72.61
snp69424	22	72.61
snp82954	22	72.63
snp97958	22	72.63
snp45215	22	72.66
snp56940	22	72.93
snp59066	22	73.15
snp66312	22	73.52
snp3439	22	74.2
snp59836	22	74.2
snp91497	22	74.2
snp51182	22	74.21
snp13449	22	74.89
snp57656	22	75.24
snp86845	22	75.7
snp78626	22	75.92
snp38600	22	76.02
snp33790	22	76.07
snp34549	22	76.16
snp65651	22	76.25
snp32811	22	76.33
snp94959	22	76.41
snp41124	22	76.48
snp46442	22	76.49
snp99740	22	76.49
snp14805	22	76.5
snp32772	22	76.78
snp71754	22	76.95
snp71781	22	77.23
snp34919	22	77.24
snp97756	22	77.96
snp95150	22	78.86
snp10171	22	78.87
snp1523	22	78.98
snp11482	22	79.06
snp8160	22	79.11
snp37625	22	79.11
snp24566	22	79.12
snp96078	22	79.12
snp50408	22	79.34
snp3999	22	79.37
snp88410	22	79.39
snp67398	22	79.41
snp2389	22	79.43
snp13828	22	79.43
snp6375	22	79.44
snp33418	22	79.45
snp39852	22	79.5
snp89181	22	79.68
snp24218	22	79.85
snp5570	22	80.12
snp67031	22	80.17
snp76972	22	80.17
snp23349	22	80.19
snp46137	22	80.19
snp58921	22	80.19
snp72009	22	80.19
snp72226	22	80.19
snp87417	22	80.19
snp1605	22	80.23
snp25213	22	80.23
snp24624	22	80.34
snp85398	22	80.42
snp38612	22	80.51
snp29860	22	80.6
snp76989	22	80.67
snp15412	22	81.07
snp91858	22	81.28
snp45620	22	81.4
snp42637	22	81.44
snp85000	22	81.5
snp79479	22	81.51
snp86073	22	81.55
snp67663	22	81.58
snp55988	22	81.62
snp54215	22	82.46
snp55323	22	83.26
snp64448	22	83.32
snp87815	22	83.36
snp16985	22	83.39
snp5284	22	83.46
snp11059	22	83.49
snp65901	22	83.52
snp30514	22	83.77
snp48174	22	83.77
snp88570	22	84.24
snp47	22	84.42
snp8536	22	84.42
snp31323	22	84.42
snp57743	22	84.45
snp21076	22	84.61
snp10136	22	84.76
snp15649	22	85.01
snp59519	22	85.24
snp2413	22	85.26
snp80369	22	85.43
snp53280	22	85.78
snp27923	22	85.79
snp56047	22	85.79
snp69533	22	85.79
snp69639	22	85.79
snp69738	22	85.8
snp51735	22	86.33
snp90156	22	86.77
snp75807	22	86.84
snp7925	22	86.9
snp37692	22	86.94
snp31332	22	86.98
snp75880	22	87.02
snp19852	22	87.92
snp41663	22	88.02
snp11257	22	88.28
snp50455	22	88.43
snp59993	22	88.8
snp5863	22	88.94
snp33461	22	88.94
snp53532	22	89.01
snp60576	22	89.16
snp32914	22	89.27
snp7150	22	89.5
snp61189	22	89.62
snp22807	22	90
snp55909	22	90.16
snp30438	22	90.33
snp49266	22	90.48
snp40111	22	90.69
snp53878	22	90.69
snp80330	22	91.44
snp76718	22	91.48
snp36533	22	91.49
snp41457	22	91.5
snp37811	22	91.51
snp60380	22	91.51
snp72708	22	91.51
snp37783	22	91.58
snp91519	22	91.64
snp34256	22	91.71
snp49373	22	91.71
snp76254	22	91.71
snp93143	22	91.71
snp76152	22	91.72
snp13392	22	91.93
snp34106	22	92.24
snp62092	22	92.79
snp15342	22	93.02
snp10098	22	93.13
snp85731	22	93.13
snp54323	22	93.44
snp40853	22	93.73
snp78556	22	93.8
snp91798	22	94.14
snp17766	22	94.74
snp48361	22	95.51
snp75924	22	95.88
snp8183	22	95.9
snp28571	22	95.95
snp34370	22	96
snp97096	22	96.03
snp64128	22	96.06
snp63845	22	96.09
snp26710	22	96.1
snp84656	22	96.88
snp90583	22	96.88
snp71886	22	96.91
snp60180	22	96.98
snp9389	22	97.01
snp5559	22	97.04
snp75293	22	97.04
snp91581	22	97.16
snp29424	22	97.41
snp55145	22	97.72
snp36214	22	97.74
snp76548	22	97.76
snp58158	22	97.79
snp71629	22	97.79
snp16932	22	97.82
snp31064	22	97.87
snp94797	22	98
snp11430	22	98.12
snp87045	22	98.21
snp3049	22	98.3
snp93486	22	98.64
snp91806	22	98.66
snp14329	22	98.68
snp75723	22	98.68
snp48040	22	98.69
snp95452	22	99.08
snp3082	22	100.58
snp7378	22	101.33
snp43653	22	101.33
snp65913	22	101.33
snp64550	22	102.94
snp99172	22	103.46
snp79687	22	104.01
snp76867	22	104.14
snp90717	22	104.35
snp19760	22	104.67
snp19572	22	104.7
snp12095	22	105.04
snp80840	22	105.69
snp37789	22	105.7
snp83631	22	105.84
snp46011	22	106.03
snp37505	22	106.29
snp86860	22	106.29
snp86760	22	106.32
snp58735	22	106.34
snp23471	22	106.37
snp45194	22	106.38
snp99815	22	106.58
snp44704	22	106.61
snp51080	22	106.88
snp92618	22	106.91
snp43546	22	108.62
snp16589	22	109.19
snp39646	22	110.5
snp13741	22	110.54
snp95955	22	110.88
snp67282	22	111.18
snp28368	22	111.31
snp49756	22	111.31
snp49295	22	111.76
snp10464	22	112.24
snp66945	22	112.51
snp19724	22	113.17
snp34934	22	113.3
snp34933	22	113.69
snp43766	22	114.16
snp27744	22	114.2
snp94983	22	114.2
snp53265	22	114.21
snp36983	22	114.61
snp79918	22	114.83
snp33651	22	115.04
snp81612	22	115.3
snp16171	22	115.31
snp4867	22	115.35
snp84853	22	115.46
snp52556	22	115.63
snp79507	22	115.8
snp46292	22	116.04
snp92065	22	116.34
snp13854	22	116.46
snp13398	22	117.41
snp78139	22	117.89
snp28671	22	118.12
snp43113	22	118.29
snp63449	22	118.57
snp43013	22	119
snp88000	22	119.88
snp13531	22	120.15
snp27892	22	120.43
snp74151	22	120.52
snp28217	22	120.53
snp81989	22	120.54
snp15916	22	120.99
snp44928	22	121.11
snp89219	22	121.11
snp68240	22	121.52
snp11205	22	121.6
snp22582	22	122.17
snp61679	22	122.3
snp20257	22	122.39
snp78401	22	122.75
snp52789	22	123.07
snp66230	22	123.13
snp46856	22	123.55
snp75682	22	123.76
snp85231	22	124.43
snp4044	22	124.72
snp61079	22	124.76
snp36438	22	124.82
snp99003	22	124.85
snp17771	22	124.94
snp69072	22	125.27
snp43220	22	125.38
snp21973	22	125.42
snp41947	22	125.46
snp41206	22	125.5
snp13186	22	126.02
snp60766	22	126.14
snp86202	22	126.14
snp76780	22	126.15
snp82251	22	126.31
snp85043	22	126.49
snp36600	22	126.51
snp87930	22	126.87
snp13797	22	127.13
snp7055	22	127.2
snp33664	22	127.27
snp83218	22	127.37
snp67419	22	127.59
snp15870	22	127.91
snp39696	22	128.21
snp52655	22	128.27
snp79413	22	128.44
snp91173	22	128.64
snp85570	22	128.76
snp93215	22	129.13
snp33020	22	129.97
snp19144	23	0
snp99570	23	4.07
snp15976	23	4.43
snp10405	23	4.95
snp60531	23	5.68
snp62735	23	6.57
snp99316	23	6.93
snp85175	23	7.61
snp45227	23	7.62
snp33179	23	8.05
snp81396	23	8.46
snp83923	23	8.49
snp13347	23	8.51
snp41881	23	8.66
snp37116	23	8.77
snp1353	23	9.23
snp4650	23	9.43
snp17267	23	9.63
snp18165	23	10.97
snp47047	23	11.38
snp8310	23	11.42
snp73371	23	11.47
snp32581	23	11.5
snp33122	23	11.54
snp64293	23	11.62
snp89133	23	11.99
snp23527	23	12.49
snp74728	23	12.77
snp92452	23	12.81
snp78108	23	13.12
snp28432	23	13.34
snp28386	23	13.43
snp27855	23	13.71
snp46068	23	13.99
snp36057	23	14.47
snp87201	23	14.53
snp76710	23	15.19
snp99571	23	15.43
snp96349	23	15.67
snp46695	23	15.91
snp63651	23	16.26
snp40690	23	16.68
snp60843	23	17.32
snp84105	23	17.32
snp31798	23	19.76
snp57703	23	19.76
snp84144	23	19.76
snp93654	23	19.76
snp12325	23	19.77
snp48689	23	20.2
snp98509	23	20.66
snp48083	23	21.22
snp60876	23	21.42
snp33061	23	22.04
snp99194	23	22.33
snp75476	23	22.7
snp74855	23	23.03
snp60481	23	23.17
snp75116	23	23.97
snp52105	23	24.35
snp45776	23	24.43
snp26894	23	24.46
snp83827	23	24.49
snp18355	23	24.68
snp91448	23	25.06
snp18492	23	25.45
snp42036	23	26.26
snp4021	23	26.77
snp5888	23	27.33
snp75424	23	27.45
snp96032	23	27.62
snp38154	23	27.77
snp11157	23	28.1
snp96752	23	29.06
snp95898	23	30.05
snp16190	23	30.16
snp24375	23	30.16
snp9902	23	30.49
snp16841	23	30.73
snp19210	23	30.98
snp47701	23	31.29
snp12759	23	31.75
snp63402	23	32.1
snp77270	23	32.16
snp46024	23	32.2
snp17364	23	32.23
snp72956	23	32.23
snp28892	23	32.31
snp18849	23	32.47
snp77447	23	32.71
snp55059	23	33.07
snp83553	23	33.55
snp8722	23	33.62
snp74897	23	33.72
snp27562	23	33.73
snp74292	23	33.73
snp16054	23	33.74
snp99225	23	34
snp63350	23	34.01
snp68758	23	34.04
snp98264	23	34.07
snp60419	23	34.08
snp53183	23	34.28
snp83839	23	34.45
snp12470	23	34.85
snp82898	23	35.13
snp4751	23	35.41
snp36992	23	35.52
snp36881	23	35.67
snp99829	23	35.73
snp25331	23	36.11
snp69341	23	36.48
snp39654	23	36.54
snp37859	23	36.55
snp82116	23	36.55
snp43278	23	36.56
snp52598	23	36.63
snp69505	23	36.93
snp88471	23	37.1
snp29643	23	37.29
snp47977	23	37.7
snp79609	23	38.16
snp36038	23	38.76
snp47964	23	39.07
snp91583	23	39.16
snp78878	23	39.21
snp18485	23	39.74
snp40032	23	39.74
snp83249	23	40.77
snp90288	23	40.93
snp72591	23	40.94
snp92094	23	40.94
snp12966	23	41.04
snp71942	23	41.14
snp57148	23	41.28
snp11551	23	41.99
snp65009	23	42.62
snp49985	23	42.75
snp78126	23	42.89
snp58796	23	42.96
snp1891	23	43.25
snp26008	23	43.36
snp71689	23	43.64
snp47228	23	44.1
snp21989	23	44.16
snp87404	23	44.95
snp73598	23	45.03
snp60680	23	45.11
snp28703	23	45.16
snp77112	23	46.4
snp79214	23	46.4
snp71103	23	46.41
snp96632	23	46.72
snp95697	23	47
snp69298	23	47.03
snp3810	23	47.04
snp60328	23	47.06
snp48412	23	47.08
snp7328	23	47.24
snp58078	23	48.14
snp8636	23	48.45
snp43084	23	48.45
snp98336	23	48.48
snp80114	23	48.59
snp22071	23	48.62
snp78603	23	48.62
snp98429	23	48.62
snp98999	23	48.62
snp60910	23	48.63
snp9877	23	49.08
snp2599	23	49.51
snp4225	23	49.51
snp7736	23	49.51
snp12019	23	49.51
snp35106	23	49.51
snp39127	23	49.51
snp58881	23	49.51
snp61984	23	49.51
snp41896	23	49.55
snp5937	23	49.83
snp80793	23	49.87
snp61334	23	49.94
snp47104	23	50
snp98447	23	50.11
snp8591	23	50.32
snp26546	23	50.54
snp23678	23	50.73
snp68071	23	50.96
snp82418	23	50.98
snp34271	23	51.8
snp73186	23	51.8
snp92058	23	51.82
snp36658	23	51.88
snp86614	23	51.92
snp70507	23	51.95
snp29973	23	51.98
snp51057	23	52.08
snp42755	23	52.29
snp71919	23	52.61
snp11096	23	55.51
snp55797	23	56.14
snp74727	23	56.91
snp32917	23	57.98
snp5886	23	58.65
snp42025	23	58.87
snp11200	23	60.45
snp22371	23	62.09
snp25572	23	62.93
snp59454	23	63.41
snp48681	23	63.68
snp72539	23	64.13
snp99023	23	64.28
snp46810	23	64.49
snp70315	23	65.02
snp9480	23	65.5
snp65072	23	65.85
snp53194	23	66.4
snp86862	23	66.49
snp79193	23	66.68
snp94961	23	67.14
snp26521	23	67.34
snp16145	23	67.83
snp64945	23	68.11
snp32790	23	68.37
snp77331	23	68.37
snp97561	23	68.39
snp56038	23	68.44
snp95094	23	68.47
snp49391	23	68.54
snp17044	23	68.74
snp75341	23	68.82
snp77890	23	68.87
snp27770	23	68.91
snp49388	23	68.98
snp29474	23	69.34
snp19798	23	69.64
snp62155	23	69.97
snp7160	23	70.19
snp27237	23	70.44
snp98133	23	70.47
snp27912	23	70.58
snp87853	23	70.7
snp55796	23	70.75
snp92144	23	70.79
snp83737	23	70.8
snp12188	23	71.33
snp16748	23	71.33
snp94656	23	71.33
snp12143	23	71.34
snp77822	23	71.53
snp91626	23	71.53
snp51989	23	71.54
snp76663	23	71.54
snp44113	23	71.81
snp48297	23	71.97
snp30852	23	71.98
snp97689	23	72.02
snp55119	23	72.03
snp33421	23	72.29
snp77008	23	72.79
snp45211	23	72.8
snp53452	23	72.8
snp95776	23	72.81
snp53884	23	72.82
snp18204	23	72.95
snp3051	23	73.4
snp24954	23	73.6
snp13131	23	73.61
snp48348	23	73.61
snp95334	23	73.61
snp700	23	73.63
snp84208	23	73.64
snp73594	23	74.07
snp85859	23	74.07
snp87276	23	74.08
snp46243	23	74.36
snp42271	23	74.52
snp14035	23	74.72
snp81608	23	75.04
snp48788	23	75.05
snp56121	23	76.23
snp48085	23	76.29
snp87241	23	76.37
snp4325	23	76.64
snp99448	23	76.65
snp60501	23	77.05
snp78409	23	77.05
snp60820	23	77.18
snp7076	23	77.36
snp10715	23	77.36
snp34206	23	77.36
snp35320	23	77.36
snp72840	23	77.36
snp84887	23	77.79
snp55600	23	78.08
snp25214	23	78.75
snp88750	23	78.8
snp27803	23	78.84
snp16531	23	80.97
snp76009	23	81.36
snp35423	23	81.63
snp73510	23	82.05
snp3387	23	82.06
snp57261	23	82.46
snp28869	23	82.61
snp74656	23	83.25
snp3510	23	83.64
snp87440	23	84.24
snp53129	23	84.81
snp23	23	84.91
snp12224	23	84.96
snp3866	23	84.97
snp93012	23	84.99
snp45418	23	85
snp59292	23	85.02
snp38489	23	85.06
snp50279	23	85.09
snp87885	23	85.21
snp74588	23	85.43
snp83081	23	85.46
snp1216	23	85.47
snp22209	23	85.47
snp24961	23	85.57
snp4077	23	85.88
snp18500	23	86.13
snp8075	23	86.66
snp67929	23	86.72
snp9827	23	87.79
snp80735	23	87.79
snp24078	23	88.11
snp71252	23	88.17
snp29226	23	88.23
snp51435	23	88.76
snp175	23	89.02
snp60105	23	89.03
snp15714	23	89.04
snp63609	23	89.09
snp97235	23	89.13
snp76267	23	89.14
snp75768	23	89.42
snp2592	23	89.52
snp2866	23	89.63
snp72081	23	90.67
snp63188	23	91.13
snp85140	23	91.51
snp29497	23	91.95
snp18915	23	92.23
snp35588	23	92.42
snp30302	23	92.75
snp43252	23	93.64
snp74452	23	93.68
snp41865	23	93.71
snp89576	23	93.72
snp64651	23	93.74
snp49503	23	93.77
snp45630	23	93.82
snp35294	23	94.18
snp37164	23	94.3
snp1368	23	94.99
snp75626	23	95.27
snp50664	23	95.29
snp35735	23	95.3
snp68287	23	95.32
snp68627	23	95.57
snp1898	23	95.68
snp51312	23	95.72
snp2466	23	95.73
snp87720	23	95.98
snp61650	23	96.33
snp422	23	97.21
snp36217	23	97.23
snp21810	23	97.57
snp90269	23	98.17
snp31008	23	98.76
snp45088	23	100.13
snp2787	23	102.19
snp73431	23	102.57
snp13904	23	102.61
snp79988	23	102.66
snp37321	23	103.5
snp54272	23	103.79
snp36216	23	104
snp99618	23	104.35
snp54755	23	104.51
snp51299	23	104.8
snp20656	23	105.11
snp91349	23	105.78
snp82683	23	106.84
snp51746	23	107.6
snp77406	23	108.5
snp24571	23	108.92
snp7532	23	109.4
snp67834	23	109.41
snp97933	23	110.09
snp20233	23	110.89
snp56109	23	111.45
snp85046	23	111.52
snp22218	23	111.64
snp33166	23	112.29
snp45716	23	112.32
snp12186	23	112.37
snp65676	23	112.75
snp14691	23	112.83
snp80514	23	112.97
snp15907	23	113.11
snp8771	23	113.23
snp43060	23	114.61
snp50495	23	117.92
snp39923	23	118.02
snp84530	23	118.51
snp34407	23	119.99
snp33592	23	120.9
snp59064	23	123.05
snp53543	23	123.22
snp83925	23	124.26
snp27008	23	125.53
snp84367	23	127.02
snp80935	23	127.45
snp15873	23	128.51
snp95297	23	131.55
snp17524	23	132.77
snp62674	23	135.05
snp76657	23	137.35
snp12605	23	137.4
snp27945	23	137.4
snp74945	23	137.4
snp75313	23	137.4
snp59371	23	137.68
snp88702	23	138.72
snp47184	23	139.71
snp82599	23	139.96
snp39536	23	140.47
snp14267	23	140.48
snp43748	23	140.48
snp68081	23	140.85
snp59786	23	141.16
snp51423	23	141.81
snp83868	23	142.26
snp5064	23	143.88
snp19121	23	144.92
snp39234	23	146.07
snp90162	23	146.25
snp80726	23	146.97
snp94808	23	147.33
snp6915	23	147.36
snp44667	23	147.41
snp33273	23	147.49
snp26149	23	148.15
snp16063	23	149.13
snp5165	23	150.74
snp45915	23	154.53
snp1876	23	157.29
snp48529	24	0
snp76914	24	0.53
snp37221	24	1.13
snp53138	24	1.3
snp90918	24	1.68
snp35219	24	1.71
snp83946	24	1.97
snp98074	24	2.24
snp71940	24	2.52
snp70428	24	2.68
snp96677	24	2.83
snp5373	24	2.96
snp49491	24	3.12
snp79376	24	3.68
snp83507	24	3.88
snp5054	24	4.22
snp39809	24	4.23
snp99479	24	4.23
snp45443	24	4.5
snp41051	24	4.54
snp3801	24	4.59
snp2442	24	4.71
snp25519	24	5.08
snp6200	24	5.43
snp83185	24	5.69
snp82277	24	5.9
snp10705	24	6.18
snp30750	24	6.5
snp37682	24	6.51
snp79000	24	7.27
snp47920	24	7.4
snp59616	24	7.43
snp55518	24	7.44
snp62194	24	7.44
snp8876	24	7.47
snp68010	24	9.14
snp5349	24	9.26
snp67267	24	9.38
snp4293	24	9.48
snp76630	24	10
snp98441	24	11.08
snp99824	24	11.29
snp68991	24	11.8
snp32920	24	12.13
snp69670	24	12.59
snp34658	24	12.64
snp89491	24	12.86
snp68310	24	13.07
snp75898	24	13.29
snp73471	24	13.5
snp96390	24	13.72
snp28707	24	14.05
snp23570	24	14.22
snp3302	24	14.27
snp93521	24	14.27
snp49252	24	14.32
snp73661	24	14.32
snp18793	24	14.48
snp59564	24	14.66
snp90146	24	14.86
snp50529	24	15.2
snp40084	24	16.27
snp38830	24	16.28
snp96216	24	16.28
snp49059	24	17.18
snp20788	24	17.19
snp43971	24	17.28
snp33659	24	17.39
snp9478	24	17.45
snp81632	24	18.11
snp94901	24	18.33
snp81258	24	18.62
snp17436	24	18.92
snp18358	24	19.49
snp96920	24	19.72
snp60830	24	20.36
snp10736	24	20.9
snp20542	24	21.04
snp12194	24	21.33
snp91177	24	21.78
snp25831	24	22.24
snp72848	24	22.71
snp98399	24	22.88
snp18676	24	23.2
snp49694	24	23.51
snp9853	24	23.55
snp99891	24	23.6
snp35705	24	24.08
snp56914	24	24.11
snp79244	24	24.17
snp76443	24	24.43
snp93607	24	25.35
snp60078	24	26.33
snp24132	24	26.81
snp66679	24	27.14
snp27333	24	27.15
snp27205	24	27.61
snp42475	24	28.09
snp65948	24	28.12
snp29009	24	28.22
snp40503	24	28.33
snp18397	24	28.94
snp57222	24	28.95
snp86758	24	28.95
snp3957	24	28.96
snp90677	24	28.96
snp83317	24	28.97
snp31672	24	29.09
snp34566	24	29.21
snp22442	24	29.41
snp38117	24	30.23
snp67334	24	31.15
snp18484	24	31.16
snp36819	24	31.19
snp56488	24	31.23
snp87106	24	31.31
snp47060	24	31.42
snp35348	24	31.65
snp11176	24	31.79
snp22376	24	31.83
snp62863	24	32.04
snp77048	24	32.12
snp51451	24	32.38
snp44699	24	33.36
snp55017	24	33.47
snp66619	24	33.58
snp26773	24	34.01
snp81580	24	34.28
snp29438	24	34.54
snp84064	24	34.89
snp62782	24	35.23
snp75174	24	35.24
snp37940	24	35.26
snp14820	24	35.4
snp3709	24	35.7
snp62635	24	36.01
snp18661	24	36.14
snp80430	24	36.51
snp65495	24	36.59
snp48322	24	36.78
snp28128	24	36.91
snp8993	24	36.93
snp10227	24	36.93
snp33114	24	36.93
snp69527	24	36.93
snp74001	24	36.93
snp35982	24	37.05
snp52104	24	37.05
snp2016	24	37.31
snp28060	24	37.49
snp65579	24	37.49
snp69492	24	37.49
snp97626	24	37.49
snp25599	24	37.51
snp44148	24	37.52
snp39836	24	37.99
snp9843	24	38.13
snp77368	24	38.13
snp40994	24	38.14
snp74525	24	38.14
snp38744	24	38.41
snp60182	24	38.61
snp85461	24	39.15
snp50740	24	39.37
snp4188	24	39.69
snp56931	24	39.69
snp94334	24	39.71
snp28669	24	39.84
snp13858	24	40.06
snp26778	24	40.3
snp83385	24	40.3
snp1288	24	40.54
snp15840	24	40.75
snp50973	24	41.09
snp59792	24	41.16
snp4841	24	41.31
snp20517	24	41.48
snp23687	24	41.48
snp52433	24	41.48
snp57221	24	41.48
snp95326	24	41.48
snp54335	24	41.49
snp43786	24	42.15
snp16593	24	42.68
snp69159	24	42.68
snp20253	24	42.69
snp24395	24	42.8
snp71016	24	43.09
snp48742	24	43.36
snp2740	24	43.52
snp31830	24	43.65
snp83115	24	43.78
snp27986	24	44.37
snp36937	24	44.37
snp89265	24	44.48
snp38183	24	44.55
snp10186	24	44.92
snp77551	24	45.05
snp7838	24	45.15
snp6649	24	45.16
snp90520	24	45.16
snp40022	24	45.26
snp72352	24	45.46
snp78966	24	46.47
snp13603	24	46.89
snp67999	24	46.97
snp42803	24	47.56
snp52420	24	47.56
snp74605	24	47.56
snp76394	24	47.57
snp84486	24	47.57
snp96647	24	47.57
snp88682	24	47.63
snp79541	24	48.53
snp76344	24	48.72
snp23971	24	48.74
snp35479	24	48.74
snp79838	24	48.8
snp69081	24	48.85
snp81645	24	48.91
snp5987	24	49.05
snp35781	24	49.05
snp56014	24	49.05
snp56144	24	49.05
snp46752	24	49.2
snp7869	24	49.68
snp24531	24	49.68
snp29140	24	49.68
snp90274	24	49.68
snp90335	24	49.68
snp29829	24	49.86
snp7189	24	49.87
snp22692	24	49.88
snp14227	24	50.32
snp39254	24	50.81
snp40490	24	50.81
snp65376	24	50.81
snp42648	24	50.82
snp49822	24	50.91
snp66292	24	50.94
snp66444	24	51.4
snp95699	24	51.78
snp79277	24	51.9
snp80477	24	52.33
snp50563	24	52.51
snp10906	24	52.56
snp13441	24	52.56
snp43606	24	52.57
snp26531	24	52.69
snp96402	24	53.07
snp75790	24	53.14
snp31565	24	53.35
snp17258	24	53.5
snp69939	24	53.55
snp90937	24	53.55
snp99008	24	53.58
snp46838	24	53.61
snp33286	24	53.99
snp78083	24	54.03
snp81082	24	54.08
snp77506	24	54.18
snp92190	24	57.86
snp22406	24	57.88
snp39652	24	57.9
snp42097	24	57.92
snp58208	24	58.16
snp34220	24	58.25
snp66063	24	58.33
snp57575	24	58.42
snp26807	24	58.45
snp45326	24	58.45
snp92572	24	58.52
snp62878	24	58.59
snp23844	24	58.67
snp42642	24	58.67
snp58845	24	58.67
snp61178	24	58.67
snp64905	24	58.67
snp90033	24	58.67
snp92070	24	58.67
snp36585	24	59.23
snp26277	24	59.59
snp21902	24	59.94
snp13394	24	60.01
snp39820	24	60.11
snp72034	24	60.13
snp24125	24	60.14
snp48177	24	60.14
snp66495	24	60.15
snp71673	24	60.15
snp77282	24	60.15
snp84386	24	60.2
snp88474	24	60.32
snp6685	24	60.82
snp6389	24	61.08
snp19575	24	61.12
snp44895	24	63.24
snp26740	24	63.61
snp38812	24	63.67
snp66130	24	63.98
snp51594	24	64.22
snp47727	24	64.96
snp40866	24	65.6
snp57599	24	65.75
snp35256	24	65.93
snp50874	24	66.64
snp23885	24	66.86
snp22980	24	67.13
snp34109	24	67.16
snp92598	24	67.23
snp22539	24	67.37
snp36850	24	67.5
snp81718	24	68.02
snp65218	24	68.24
snp26042	24	68.53
snp90419	24	68.58
snp31994	24	68.63
snp45638	24	69.37
snp24054	24	70.35
snp7538	24	71.28
snp52067	24	71.29
snp67582	24	71.3
snp83903	24	72.92
snp57484	24	74.3
snp73107	24	76.54
snp54312	24	78.96
snp29309	24	80.64
snp31828	24	82.11
snp67630	24	82.36
snp58910	24	82.73
snp50551	24	83.07
snp89676	24	83.92
snp32513	24	84.3
snp76187	24	85.48
snp87719	24	86.16
snp88358	24	86.68
snp3135	24	87.08
snp15701	24	87.37
snp10803	24	87.97
snp33766	24	88.19
snp90137	24	90.1
snp11346	24	90.13
snp4561	24	90.36
snp43934	24	91.07
snp97454	24	91.08
snp39925	24	91.12
snp50303	24	91.29
snp44913	24	91.7
snp36870	24	92.8
snp47037	24	92.99
snp8374	24	94.11
snp30670	24	96.05
snp51308	24	101.32
snp6141	24	106.41
snp51900	24	106.97
snp26928	24	107.37
snp56097	24	108.71
snp89624	24	108.95
snp11998	24	109.2
snp80847	24	109.28
snp65364	24	109.47
snp57132	24	110.01
snp91128	24	110.99
snp65602	24	112.01
snp56841	24	113.56
snp95286	24	115.23
