# Supplementary material for: Genomic Prediction of Resistance to Pasteurellosis in Gilthead Sea Bream (Sparus aurata) Using 2b-RAD Sequencing
Source: G3 (Bethesda). 2016 Sep 20;6(11):3693–700. doi: 10.1534/g3.116.035220 (PMC5100868; doi:10.1534/g3.116.035220)
Supplement: Supplemental Material [file supp_g3.116.035220_TableS6.txt]

Id	snp90392	snp35622	snp17153	snp53400	snp47162	snp77174	snp97091	snp65297	snp65553	snp35991	snp67797	snp2747	snp44422	snp72948	snp42661	snp43943	snp56376	snp76465	snp18488	snp46079	snp96020	snp73516	snp22682	snp16156	snp79917	snp15829	snp17021	snp26940	snp83567	snp43322	snp21836	snp90965	snp72670	snp8941	snp18264	snp16085	snp59721	snp70058	snp81165	snp29773	snp98909	snp98950	snp11946	snp73062	snp43924	snp64470	snp34917	snp5357	snp80308	snp25143	snp40867	snp4879	snp73932	snp4247	snp43103	snp24226	snp65374	snp46335	snp78412	snp42717	snp80720	snp24936	snp45889	snp11587	snp82405	snp53191	snp85237	snp96843	snp5356	snp60468	snp42138	snp23916	snp93309	snp42093	snp72880	snp10299	snp21493	snp6613	snp60015	snp4241	snp71127	snp38036	snp27758	snp13774	snp10702	snp65126	snp10585	snp19941	snp85436	snp92004	snp58726	snp83394	snp99149	snp76065	snp99940	snp64028	snp12626	snp95557	snp43636	snp36596	snp75785	snp78970	snp16539	snp52249	snp50239	snp31381	snp49849	snp5702	snp60698	snp29291	snp59387	snp36564	snp56822	snp63076	snp92713	snp39738	snp53982	snp40180	snp12765	snp51199	snp8126	snp9377	snp75509	snp88096	snp1354	snp34586	snp52521	snp44160	snp21163	snp37645	snp8397	snp19699	snp12593	snp28449	snp16669	snp24160	snp12441	snp14852	snp49404	snp58489	snp87441	snp35941	snp36837	snp44846	snp50745	snp60908	snp7402	snp81161	snp66351	snp87342	snp48366	snp68931	snp15598	snp31189	snp51905	snp56166	snp42888	snp26195	snp11291	snp20110	snp36283	snp7448	snp47760	snp58563	snp93068	snp75455	snp95900	snp33660	snp31819	snp42191	snp80629	snp80644	snp81464	snp82428	snp57167	snp40669	snp24555	snp25366	snp58851	snp63293	snp76073	snp86487	snp63074	snp77338	snp37469	snp72874	snp7911	snp76976	snp98131	snp70048	snp71918	snp8735	snp66992	snp20872	snp69574	snp92061	snp73682	snp12700	snp56104	snp75394	snp70545	snp78026	snp52535	snp26268	snp41029	snp46798	snp39859	snp40157	snp70537	snp96824	snp15672	snp31608	snp31520	snp80846	snp79863	snp28381	snp99059	snp84364	snp14981	snp67584	snp13494	snp37198	snp57496	snp64638	snp96483	snp56190	snp62741	snp3513	snp67149	snp2449	snp8837	snp7276	snp57113	snp5944	snp42003	snp9965	snp65489	snp90410	snp50415	snp56884	snp92737	snp84417	snp45212	snp92537	snp34975	snp22263	snp60993	snp9879	snp73808	snp7484	snp1579	snp96373	snp61797	snp94037	snp709	snp38231	snp84139	snp93778	snp38131	snp16850	snp97460	snp52510	snp80813	snp47814	snp70385	snp90378	snp9520	snp26049	snp64852	snp95895	snp80019	snp66981	snp34082	snp38833	snp77594	snp83261	snp56493	snp64536	snp46172	snp78935	snp90692	snp93728	snp8299	snp9845	snp21807	snp47751	snp94238	snp88840	snp78570	snp9801	snp20695	snp81622	snp18145	snp34420	snp58303	snp58345	snp44368	snp27604	snp88305	snp66196	snp47164	snp85416	snp10292	snp82223	snp20942	snp92933	snp17396	snp11881	snp39834	snp42687	snp4872	snp54956	snp62322	snp75624	snp87336	snp33427	snp79878	snp80994	snp34276	snp20703	snp61910	snp83227	snp94030	snp45594	snp41737	snp76821	snp26024	snp80987	snp87526	snp61311	snp92441	snp92361	snp16043	snp3978	snp7894	snp82727	snp12519	snp69807	snp29072	snp30984	snp88803	snp98642	snp23932	snp86574	snp68049	snp69241	snp10530	snp62328	snp74898	snp40274	snp72438	snp52957	snp30888	snp61312	snp61050	snp22943	snp86213	snp19770	snp53063	snp10721	snp31768	snp62749	snp65991	snp9982	snp14338	snp46556	snp7713	snp20362	snp27177	snp44538	snp16594	snp20365	snp26970	snp38882	snp65875	snp81341	snp73781	snp22090	snp9348	snp58483	snp88939	snp30360	snp79752	snp21261	snp75801	snp99325	snp63807	snp37024	snp30526	snp4823	snp51757	snp56759	snp15722	snp91004	snp51909	snp7860	snp84523	snp20143	snp16552	snp6801	snp53875	snp36639	snp29393	snp40790	snp14404	snp47871	snp95512	snp41299	snp11262	snp71521	snp78483	snp8508	snp2656	snp6638	snp98390	snp95613	snp1780	snp76366	snp3617	snp62106	snp7648	snp63982	snp18476	snp47357	snp69028	snp18940	snp69869	snp92798	snp32395	snp81820	snp86503	snp84548	snp70432	snp59591	snp64374	snp11763	snp6043	snp63741	snp21152	snp60316	snp79169	snp73791	snp83742	snp79898	snp91082	snp25050	snp84177	snp84840	snp95244	snp10980	snp48152	snp35601	snp19746	snp27886	snp49020	snp81221	snp19277	snp63593	snp34847	snp46044	snp30629	snp32055	snp45170	snp12782	snp91984	snp43172	snp35984	snp12549	snp1937	snp53572	snp6250	snp56750	snp18073	snp43986	snp70584	snp52107	snp23685	snp94215	snp30845	snp22948	snp9432	snp85098	snp7890	snp68029	snp27574	snp75109	snp71849	snp39361	snp82669	snp88054	snp18408	snp64007	snp63313	snp79702	snp82958	snp53051	snp91924	snp35581	snp80291	snp47069	snp61593	snp68028	snp28982	snp20422	snp76198	snp99424	snp14217	snp41111	snp81183	snp70692	snp87684	snp18420	snp52086	snp16327	snp76441	snp88221	snp88560	snp55617	snp67430	snp59040	snp39326	snp82506	snp34231	snp87896	snp15871	snp70287	snp88963	snp76369	snp60740	snp61614	snp235	snp37305	snp77380	snp96985	snp44385	snp43639	snp43799	snp32312	snp34520	snp8315	snp60695	snp25137	snp93435	snp38571	snp6390	snp96239	snp36732	snp56848	snp17907	snp1364	snp2479	snp95937	snp92648	snp92015	snp7581	snp9829	snp14679	snp28279	snp86702	snp14164	snp66067	snp78809	snp40101	snp4805	snp87267	snp41885	snp59598	snp97016	snp94179	snp46699	snp85395	snp68932	snp4438	snp28758	snp73906	snp69356	snp48372	snp43396	snp92049	snp20900	snp95619	snp86736	snp21928	snp64607	snp58484	snp98201	snp63561	snp49915	snp89503	snp76690	snp88592	snp4928	snp76339	snp75371	snp93830	snp53313	snp3736	snp4366	snp4882	snp6894	snp99454	snp86707	snp79472	snp22423	snp7379	snp63229	snp49616	snp16975	snp51691	snp56559	snp62180	snp59744	snp1786	snp48900	snp24832	snp9171	snp81127	snp11831	snp22954	snp77940	snp96861	snp42281	snp3199	snp31945	snp57677	snp67505	snp40353	snp72335	snp30229	snp91700	snp22224	snp12577	snp64907	snp47473	snp19160	snp86379	snp80258	snp32081	snp8236	snp38399	snp48031	snp87477	snp74611	snp95474	snp35542	snp48351	snp80072	snp94167	snp99742	snp9727	snp52705	snp17889	snp97434	snp38734	snp32940	snp82278	snp70401	snp43851	snp86285	snp14921	snp55174	snp21298	snp47557	snp51005	snp8982	snp11801	snp27295	snp53282	snp60714	snp68054	snp53126	snp92342	snp97530	snp22733	snp56770	snp25058	snp35037	snp63743	snp43533	snp44107	snp86918	snp48725	snp99591	snp15527	snp25861	snp64305	snp66772	snp60892	snp67739	snp45257	snp32441	snp89461	snp75747	snp14611	snp35128	snp45248	snp96243	snp30419	snp27476	snp73222	snp81667	snp68562	snp47548	snp52129	snp11462	snp96196	snp29551	snp17430	snp10972	snp76234	snp85096	snp27390	snp60045	snp35139	snp69182	snp45511	snp75397	snp92493	snp59824	snp6814	snp91144	snp99641	snp11636	snp24874	snp95118	snp24990	snp19008	snp21546	snp38500	snp27250	snp65488	snp59269	snp37014	snp80912	snp45126	snp24203	snp16876	snp26727	snp7126	snp11238	snp9887	snp40422	snp33972	snp11060	snp82066	snp57459	snp41387	snp49665	snp4155	snp86569	snp63109	snp11416	snp92261	snp6457	snp86994	snp75751	snp4326	snp91399	snp43970	snp92692	snp99692	snp41158	snp84678	snp94559	snp10908	snp24034	snp69620	snp14728	snp11036	snp36584	snp61674	snp72407	snp85056	snp92068	snp89791	snp55825	snp64126	snp82037	snp61106	snp79405	snp35226	snp60103	snp19438	snp70045	snp35584	snp35526	snp19734	snp4581	snp16414	snp85733	snp57740	snp94198	snp7549	snp76700	snp26130	snp96887	snp25015	snp95930	snp97363	snp34528	snp73237	snp14101	snp54334	snp2308	snp2041	snp28251	snp37735	snp61052	snp97707	snp41306	snp39861	snp89064	snp62499	snp4468	snp15449	snp43728	snp89975	snp25583	snp22626	snp94337	snp56902	snp58177	snp74880	snp30019	snp24070	snp98310	snp35416	snp54290	snp61286	snp18412	snp45754	snp8359	snp76623	snp19039	snp22717	snp56064	snp36913	snp44830	snp58524	snp9831	snp39490	snp2995	snp50157	snp7118	snp9994	snp54214	snp42391	snp53123	snp64582	snp5949	snp57724	snp87962	snp85672	snp78827	snp38613	snp8242	snp56290	snp18026	snp46686	snp4656	snp82701	snp67328	snp52309	snp93014	snp63182	snp11487	snp61577	snp27686	snp62443	snp71348	snp55776	snp5829	snp35890	snp66341	snp66907	snp80795	snp88725	snp1814	snp22219	snp15813	snp86916	snp95893	snp60282	snp34253	snp13917	snp30008	snp83574	snp4905	snp95743	snp25596	snp89285	snp26633	snp20331	snp61929	snp89001	snp80250	snp91554	snp48485	snp57819	snp6833	snp4215	snp19156	snp51494	snp41763	snp27030	snp94025	snp65521	snp82168	snp76787	snp50610	snp9214	snp15707	snp48122	snp34560	snp5755	snp42852	snp36993	snp41000	snp1589	snp98924	snp79007	snp68347	snp57123	snp88842	snp76859	snp70338	snp57929	snp1444	snp59164	snp7792	snp30989	snp16149	snp36652	snp46691	snp91634	snp94131	snp18981	snp31929	snp51857	snp98328	snp65346	snp45782	snp94293	snp31688	snp65810	snp75991	snp66507	snp44001	snp16704	snp21101	snp63703	snp87412	snp30244	snp45990	snp15692	snp23347	snp73740	snp16040	snp78057	snp41231	snp23298	snp49443	snp66789	snp77108	snp64704	snp13219	snp17514	snp14909	snp15516	snp55068	snp66038	snp62142	snp17554	snp21820	snp41144	snp15939	snp80810	snp78717	snp76390	snp33979	snp19457	snp41383	snp71346	snp74306	snp49048	snp37930	snp51711	snp92887	snp9130	snp17178	snp78404	snp3315	snp13970	snp4341	snp88984	snp3619	snp18853	snp60618	snp62958	snp9778	snp60161	snp56430	snp35688	snp25083	snp65929	snp56322	snp99005	snp61645	snp18394	snp47084	snp28070	snp53115	snp14353	snp9425	snp94514	snp76983	snp24114	snp94742	snp81162	snp50571	snp22757	snp16535	snp74362	snp59238	snp81399	snp48016	snp24437	snp97678	snp91108	snp87942	snp63690	snp65749	snp8926	snp77717	snp15725	snp56291	snp65830	snp46339	snp98433	snp99892	snp3945	snp61071	snp66476	snp74679	snp86076	snp11181	snp93249	snp41137	snp4089	snp68971	snp65358	snp61199	snp17631	snp28714	snp97698	snp16038	snp76171	snp58795	snp87089	snp92895	snp4938	snp50510	snp99661	snp24668	snp31463	snp44823	snp62486	snp57031	snp26619	snp81648	snp14106	snp25589	snp28969	snp52527	snp77103	snp64460	snp63927	snp51395	snp14793	snp27777	snp75743	snp93051	snp63643	snp1220	snp24329	snp85083	snp13946	snp56004	snp35085	snp55606	snp90086	snp28229	snp96424	snp99004	snp95772	snp690	snp21381	snp26624	snp90098	snp50573	snp47485	snp17928	snp88319	snp74424	snp15181	snp77617	snp38009	snp73451	snp84937	snp87514	snp64975	snp12905	snp62256	snp27374	snp12850	snp25017	snp29299	snp29774	snp82115	snp8555	snp62261	snp77507	snp84313	snp45893	snp13649	snp17831	snp69635	snp50098	snp59767	snp43277	snp45026	snp58830	snp34365	snp39158	snp10016	snp32265	snp37701	snp51518	snp5355	snp59795	snp77976	snp90525	snp57357	snp80587	snp20785	snp87485	snp86016	snp28910	snp50565	snp76143	snp72343	snp23563	snp68407	snp99931	snp17347	snp60009	snp13829	snp99607	snp5191	snp79987	snp94490	snp82059	snp97907	snp23696	snp69230	snp90551	snp70945	snp87215	snp95110	snp97459	snp95428	snp58738	snp62114	snp16840	snp51281	snp68068	snp74859	snp72658	snp84165	snp23420	snp41270	snp19619	snp38101	snp35150	snp93622	snp69371	snp79416	snp56139	snp81200	snp8163	snp72879	snp34756	snp91823	snp42134	snp37596	snp19057	snp10471	snp14965	snp11982	snp28150	snp17662	snp89585	snp90972	snp80467	snp10233	snp14741	snp70286	snp60109	snp28154	snp59434	snp56435	snp43198	snp78791	snp38864	snp2969	snp68953	snp52856	snp53444	snp70018	snp38324	snp99697	snp92096	snp65188	snp75193	snp62572	snp40530	snp9816	snp54306	snp6488	snp80026	snp71070	snp52362	snp27470	snp59277	snp39186	snp58147	snp62665	snp565	snp63971	snp61623	snp74007	snp35698	snp87702	snp80683	snp46062	snp28957	snp35165	snp14621	snp34909	snp42240	snp30891	snp45387	snp55369	snp44016	snp73059	snp64978	snp52603	snp79578	snp64747	snp60656	snp37853	snp23894	snp36415	snp48046	snp2958	snp3263	snp31677	snp67485	snp72978	snp98539	snp26302	snp11994	snp18311	snp68949	snp51088	snp2353	snp18413	snp68242	snp46278	snp43698	snp14135	snp64888	snp75934	snp74356	snp16903	snp38225	snp10892	snp11365	snp80320	snp40054	snp37022	snp384	snp10254	snp63620	snp20757	snp46346	snp44709	snp97839	snp5509	snp62038	snp88798	snp97437	snp67027	snp41065	snp72796	snp43116	snp40302	snp74442	snp28642	snp93324	snp53358	snp50635	snp48073	snp17817	snp65325	snp85017	snp75971	snp48227	snp29229	snp56643	snp72696	snp41172	snp8550	snp58322	snp66888	snp1849	snp72506	snp88644	snp13055	snp9451	snp25203	snp61280	snp915	snp98185	snp87825	snp3683	snp87996	snp36237	snp27896	snp24646	snp59621	snp16430	snp45694	snp30592	snp45923	snp65756	snp40278	snp56579	snp58998	snp30512	snp75187	snp12073	snp39036	snp54758	snp71622	snp90223	snp51268	snp49578	snp72216	snp18257	snp99597	snp20249	snp57627	snp97089	snp7144	snp24327	snp40838	snp30524	snp2785	snp43683	snp34025	snp75240	snp86107	snp74759	snp2832	snp29437	snp57870	snp90724	snp19463	snp2984	snp30050	snp11508	snp77458	snp7857	snp48879	snp30047	snp38294	snp26641	snp75706	snp70138	snp35733	snp73398	snp61219	snp39499	snp2300	snp67891	snp62959	snp25142	snp48294	snp65099	snp11898	snp37994	snp11675	snp1109	snp2797	snp65255	snp52888	snp84958	snp18131	snp23075	snp2841	snp61321	snp65999	snp71400	snp82687	snp44605	snp11326	snp19068	snp64101	snp8142	snp84053	snp30268	snp91461	snp63559	snp589	snp49788	snp66829	snp25277	snp35903	snp3973	snp61858	snp67286	snp82439	snp11940	snp78415	snp80610	snp11047	snp58681	snp99861	snp86956	snp12150	snp18625	snp87649	snp76827	snp86287	snp80806	snp97413	snp73949	snp27013	snp58356	snp78830	snp90166	snp99437	snp43350	snp36720	snp28014	snp96555	snp79523	snp33752	snp2323	snp80825	snp8604	snp73002	snp30898	snp53917	snp97770	snp432	snp51618	snp82561	snp8933	snp66877	snp51591	snp54411	snp11318	snp23901	snp76013	snp83978	snp46893	snp52864	snp85489	snp27586	snp36905	snp52367	snp70531	snp46872	snp51802	snp67941	snp69817	snp80187	snp32507	snp20049	snp6072	snp38251	snp4409	snp68087	snp77520	snp9091	snp71685	snp97380	snp29088	snp2008	snp64188	snp51836	snp30600	snp37053	snp42388	snp39274	snp73001	snp78206	snp90204	snp95379	snp67637	snp57211	snp78402	snp99047	snp3035	snp22663	snp58398	snp53397	snp67722	snp68853	snp33614	snp56106	snp90225	snp66264	snp64773	snp40455	snp76629	snp85428	snp10663	snp55536	snp2451	snp45820	snp41744	snp56339	snp97838	snp41557	snp84507	snp65603	snp4276	snp67768	snp24387	snp3779	snp77067	snp32558	snp26259	snp69219	snp83815	snp33082	snp73566	snp84920	snp23207	snp76376	snp8666	snp89820	snp76872	snp96962	snp71113	snp2248	snp799	snp44697	snp49671	snp93768	snp28857	snp14254	snp50858	snp19474	snp28077	snp41524	snp61489	snp69261	snp8441	snp89525	snp98116	snp13544	snp7224	snp36608	snp17078	snp69528	snp64064	snp12817	snp8726	snp60408	snp82888	snp62816	snp81986	snp98753	snp6313	snp35405	snp10290	snp44105	snp53741	snp77583	snp74629	snp61398	snp10744	snp62599	snp61503	snp61688	snp77203	snp41632	snp45925	snp13258	snp40782	snp79800	snp55115	snp54451	snp41621	snp49847	snp11871	snp36574	snp2209	snp52030	snp87596	snp43491	snp89205	snp79635	snp99619	snp28651	snp78221	snp3968	snp63551	snp28837	snp11296	snp43534	snp5035	snp53204	snp87152	snp87604	snp44648	snp19214	snp34627	snp4931	snp36648	snp2023	snp42594	snp33579	snp81741	snp19584	snp5000	snp60213	snp42166	snp76822	snp16305	snp34968	snp5298	snp6406	snp43946	snp39926	snp72977	snp23468	snp60565	snp71448	snp26040	snp91674	snp2154	snp78722	snp87655	snp89898	snp84410	snp19663	snp87362	snp60598	snp58062	snp80324	snp83988	snp32916	snp7526	snp60480	snp73249	snp72452	snp65443	snp60102	snp14580	snp98325	snp49381	snp80325	snp13798	snp56996	snp90909	snp44756	snp28162	snp77461	snp6146	snp69466	snp53646	snp78491	snp90048	snp44580	snp38673	snp70327	snp27299	snp62854	snp13325	snp66165	snp49763	snp71891	snp83022	snp73053	snp51929	snp86162	snp41282	snp24273	snp6461	snp41994	snp28678	snp27717	snp48765	snp16275	snp26011	snp17391	snp29378	snp6388	snp52154	snp52190	snp6421	snp4679	snp66536	snp89485	snp5568	snp1039	snp4768	snp88404	snp11263	snp4784	snp62228	snp3634	snp15084	snp33190	snp42616	snp74365	snp83846	snp71111	snp90434	snp93575	snp74164	snp12493	snp33376	snp72946	snp52413	snp94695	snp25671	snp28263	snp12130	snp96152	snp39206	snp41443	snp70579	snp22596	snp86013	snp18730	snp33238	snp44847	snp50059	snp2996	snp90405	snp67849	snp92623	snp99528	snp10069	snp93927	snp45342	snp70698	snp51488	snp90383	snp44971	snp43376	snp64272	snp38598	snp38737	snp7918	snp64217	snp39374	snp79044	snp87626	snp65953	snp13380	snp40548	snp8825	snp93011	snp14850	snp29703	snp51675	snp66016	snp51958	snp96230	snp3353	snp76002	snp50655	snp8272	snp65363	snp8037	snp81073	snp12253	snp49046	snp78700	snp46718	snp62517	snp90028	snp86512	snp32038	snp77021	snp54563	snp87623	snp37261	snp55934	snp27558	snp44903	snp15235	snp93026	snp74555	snp20481	snp64239	snp97734	snp4878	snp66119	snp85012	snp5094	snp34679	snp7652	snp84100	snp34998	snp73855	snp28463	snp56665	snp49639	snp96821	snp89773	snp2238	snp42162	snp55509	snp8969	snp25873	snp55020	snp43743	snp23684	snp96479	snp4932	snp64665	snp29715	snp381	snp40933	snp67192	snp19745	snp82528	snp52517	snp17670	snp79970	snp93727	snp95933	snp90096	snp38586	snp87696	snp87239	snp60079	snp94247	snp75451	snp18913	snp58567	snp77317	snp57343	snp12507	snp97387	snp15254	snp8534	snp37334	snp90118	snp82950	snp69938	snp61289	snp92364	snp13683	snp67153	snp87102	snp4168	snp41258	snp13009	snp68491	snp38874	snp42108	snp12076	snp31195	snp64791	snp92591	snp89999	snp15189	snp89259	snp11760	snp93173	snp89858	snp14220	snp9629	snp24433	snp20727	snp58007	snp87121	snp12672	snp87576	snp84706	snp25292	snp7407	snp24355	snp62423	snp80215	snp3838	snp9673	snp71122	snp73715	snp36735	snp76854	snp89475	snp92752	snp55327	snp46190	snp82733	snp69615	snp97103	snp52243	snp57115	snp10978	snp49844	snp44567	snp38691	snp16050	snp74182	snp26260	snp81518	snp36940	snp1614	snp46308	snp870	snp57478	snp44566	snp71180	snp59600	snp96207	snp63270	snp27262	snp5257	snp57253	snp83476	snp94975	snp17783	snp95317	snp69279	snp88773	snp80818	snp85403	snp65546	snp22382	snp36218	snp56442	snp60611	snp80938	snp60264	snp35233	snp92747	snp85946	snp84269	snp53437	snp5120	snp20646	snp35295	snp43922	snp34596	snp61803	snp68197	snp80263	snp26402	snp51630	snp15363	snp79577	snp19782	snp96616	snp24159	snp76162	snp14381	snp26217	snp4728	snp8385	snp16532	snp12712	snp26078	snp18870	snp20329	snp266	snp78741	snp2510	snp35887	snp40830	snp51479	snp85313	snp26186	snp59342	snp79530	snp21479	snp65012	snp96851	snp12118	snp87628	snp89312	snp87829	snp23414	snp55577	snp87457	snp92942	snp50954	snp71286	snp16132	snp21142	snp20613	snp23161	snp82447	snp1029	snp8856	snp85613	snp32787	snp71460	snp763	snp88149	snp30718	snp82952	snp2082	snp71659	snp49261	snp3645	snp83464	snp23060	snp39262	snp86433	snp80583	snp36253	snp25525	snp82963	snp50467	snp66322	snp54202	snp46566	snp16493	snp85524	snp88699	snp15327	snp32993	snp55318	snp34950	snp54107	snp18483	snp58666	snp38299	snp70031	snp48847	snp43075	snp87414	snp82912	snp53242	snp48973	snp7784	snp44727	snp49861	snp99446	snp2940	snp37439	snp56933	snp60246	snp94135	snp74295	snp16072	snp11968	snp90803	snp33611	snp35426	snp62047	snp8819	snp43429	snp2226	snp29365	snp42583	snp81274	snp78231	snp1440	snp33	snp36467	snp63297	snp81476	snp81628	snp28231	snp70396	snp756	snp8516	snp30334	snp68915	snp42019	snp36141	snp615	snp4994	snp16571	snp50171	snp1873	snp66610	snp50305	snp99552	snp97233	snp24733	snp93680	snp60917	snp25171	snp65977	snp9370	snp89733	snp159	snp39183	snp23330	snp84128	snp58824	snp19311	snp28965	snp97585	snp62911	snp48554	snp17950	snp44941	snp28346	snp5955	snp69288	snp71697	snp24891	snp17530	snp1040	snp81972	snp42160	snp62765	snp94321	snp85015	snp72406	snp85632	snp95165	snp50262	snp52725	snp57454	snp83239	snp43727	snp3831	snp22921	snp67527	snp40608	snp85214	snp50431	snp54047	snp75130	snp93237	snp43280	snp48728	snp88017	snp93386	snp27	snp89487	snp8083	snp17748	snp44638	snp90960	snp72314	snp52363	snp61927	snp53968	snp47715	snp1292	snp71038	snp91578	snp6998	snp48574	snp56508	snp18907	snp13916	snp24126	snp59750	snp76383	snp41781	snp97191	snp75647	snp16880	snp93165	snp25774	snp63673	snp62656	snp63	snp70876	snp37653	snp72612	snp98239	snp77542	snp50413	snp82637	snp54978	snp3108	snp53726	snp10387	snp65186	snp98101	snp20006	snp76974	snp35135	snp84798	snp97768	snp75802	snp74066	snp79480	snp19850	snp611	snp79688	snp12038	snp18774	snp28151	snp86201	snp8792	snp99290	snp33599	snp61631	snp6255	snp26897	snp76215	snp21339	snp13899	snp83275	snp33050	snp19779	snp34537	snp45588	snp2722	snp7405	snp68396	snp46529	snp53213	snp21509	snp34135	snp15075	snp81752	snp78616	snp83436	snp27452	snp48537	snp98380	snp45524	snp26029	snp78193	snp34605	snp70988	snp54693	snp80380	snp88293	snp30291	snp61532	snp27151	snp22656	snp79856	snp74396	snp86508	snp44022	snp93843	snp10349	snp14734	snp68346	snp12867	snp38312	snp48874	snp64208	snp97072	snp28775	snp66790	snp87676	snp72633	snp51004	snp32427	snp75978	snp10627	snp84304	snp81019	snp69933	snp61537	snp59735	snp17589	snp3377	snp39672	snp65820	snp80036	snp41461	snp18845	snp62541	snp96820	snp42053	snp20673	snp63273	snp38768	snp42617	snp43247	snp40217	snp12108	snp9916	snp82489	snp19579	snp85320	snp59168	snp27016	snp98467	snp47791	snp68159	snp39424	snp76273	snp82737	snp34490	snp49709	snp83096	snp38501	snp40632	snp46083	snp60354	snp46671	snp19900	snp29965	snp63531	snp48394	snp88969	snp56679	snp8292	snp61149	snp585	snp59720	snp63748	snp62918	snp46413	snp83248	snp7519	snp61073	snp56197	snp99734	snp51210	snp14688	snp33298	snp80147	snp8005	snp63796	snp765	snp40255	snp63773	snp68569	snp71217	snp97533	snp90385	snp93082	snp65216	snp19225	snp11104	snp26087	snp99140	snp2509	snp43212	snp52018	snp9288	snp51082	snp1075	snp70037	snp18707	snp87301	snp8617	snp47894	snp29541	snp72040	snp93982	snp87096	snp28967	snp16665	snp25259	snp69621	snp18859	snp92360	snp30365	snp49553	snp42505	snp51052	snp39598	snp90076	snp19005	snp52584	snp18457	snp72590	snp92176	snp38278	snp43989	snp18593	snp91428	snp61962	snp90462	snp28383	snp48561	snp56767	snp49231	snp62083	snp32998	snp54996	snp8493	snp76797	snp59526	snp89164	snp32690	snp18885	snp83856	snp85278	snp83743	snp61007	snp66989	snp59056	snp12093	snp49658	snp35653	snp51553	snp44992	snp16964	snp37756	snp76599	snp33049	snp92077	snp11659	snp29996	snp30450	snp33589	snp68676	snp5102	snp38516	snp83615	snp77238	snp78900	snp97030	snp44421	snp56200	snp74401	snp76114	snp68225	snp30783	snp30280	snp47260	snp99524	snp60747	snp1349	snp2684	snp66697	snp15214	snp22167	snp10438	snp84226	snp26776	snp70298	snp69124	snp79269	snp74771	snp83602	snp93981	snp63557	snp82376	snp12011	snp4144	snp96998	snp79920	snp61063	snp75793	snp13949	snp8001	snp14577	snp81350	snp15420	snp40683	snp72381	snp9645	snp56400	snp25024	snp71281	snp50752	snp70726	snp76585	snp65300	snp32726	snp57346	snp74085	snp64407	snp37459	snp7460	snp55148	snp56440	snp73760	snp83598	snp68163	snp97117	snp56563	snp24320	snp48313	snp52901	snp16042	snp25412	snp21428	snp34353	snp30427	snp78652	snp7520	snp47607	snp57612	snp7197	snp79573	snp74780	snp49435	snp83949	snp51563	snp35891	snp70546	snp10985	snp15753	snp39549	snp66256	snp73313	snp85108	snp86383	snp11158	snp52870	snp50578	snp64507	snp18151	snp61185	snp49429	snp46494	snp26428	snp98650	snp52780	snp42584	snp70896	snp27648	snp26779	snp84531	snp88261	snp46554	snp58592	snp35319	snp81510	snp37462	snp10834	snp79759	snp38059	snp97686	snp43303	snp4218	snp10072	snp54962	snp93465	snp38323	snp3176	snp35831	snp7896	snp91667	snp33541	snp35959	snp78908	snp14047	snp31137	snp34321	snp43287	snp82811	snp87836	snp97910	snp64170	snp17842	snp40619	snp9592	snp65693	snp71769	snp76485	snp13948	snp18440	snp68782	snp82742	snp23838	snp31629	snp88251	snp91055	snp10516	snp91533	snp703	snp4095	snp27974	snp24554	snp88754	snp37564	snp12023	snp36671	snp63199	snp99899	snp12406	snp81676	snp2425	snp42080	snp7232	snp78730	snp37313	snp49107	snp1717	snp49619	snp10710	snp27401	snp41489	snp42810	snp2395	snp4349	snp89319	snp39697	snp14429	snp83697	snp6580	snp7307	snp37957	snp19959	snp53188	snp79204	snp69553	snp31638	snp8515	snp99327	snp16329	snp28021	snp52377	snp92899	snp91856	snp2366	snp60984	snp49884	snp17661	snp84610	snp92563	snp48628	snp54785	snp5621	snp8223	snp9642	snp17943	snp28818	snp38366	snp87543	snp77273	snp211	snp24940	snp60896	snp41043	snp11192	snp38264	snp5193	snp79001	snp93646	snp92584	snp1672	snp62172	snp48360	snp30599	snp40855	snp42249	snp46002	snp51849	snp59603	snp75515	snp22621	snp62323	snp81254	snp88980	snp85975	snp94790	snp13481	snp62426	snp38448	snp38427	snp28181	snp8269	snp13830	snp28459	snp34444	snp38311	snp61448	snp32625	snp10374	snp63275	snp67271	snp56810	snp99696	snp56955	snp7829	snp570	snp57502	snp85611	snp43891	snp29400	snp73021	snp28784	snp1499	snp88051	snp55765	snp32260	snp41846	snp97631	snp64434	snp20388	snp40416	snp93563	snp69578	snp28142	snp41309	snp16586	snp63875	snp77189	snp91698	snp893	snp5892	snp95200	snp9085	snp20954	snp80010	snp24108	snp26470	snp41505	snp23740	snp61824	snp27248	snp6530	snp87107	snp11795	snp77394	snp1855	snp28425	snp25072	snp53533	snp34042	snp88114	snp9225	snp53972	snp78255	snp28280	snp45612	snp8521	snp8245	snp28470	snp37855	snp953	snp81209	snp64672	snp4058	snp15889	snp69853	snp79758	snp75488	snp55967	snp10064	snp2335	snp12428	snp95636	snp84603	snp66956	snp44186	snp18665	snp91309	snp46938	snp34599	snp89075	snp46000	snp69565	snp90073	snp86530	snp19828	snp67003	snp93693	snp34626	snp13463	snp6133	snp38513	snp20047	snp96875	snp57856	snp63327	snp17797	snp39051	snp6606	snp12518	snp79623	snp38696	snp70992	snp38748	snp42498	snp93640	snp74323	snp88700	snp67127	snp87372	snp13743	snp54833	snp95966	snp51689	snp72355	snp27808	snp85532	snp89335	snp60839	snp15835	snp39267	snp13840	snp30677	snp11166	snp6301	snp80537	snp26657	snp85563	snp59413	snp40088	snp64031	snp36569	snp23149	snp6541	snp34675	snp4914	snp62978	snp89549	snp80786	snp56251	snp57636	snp77745	snp41482	snp62824	snp34039	snp17632	snp33556	snp36223	snp59201	snp52979	snp42587	snp83049	snp3763	snp87707	snp12965	snp30961	snp4120	snp798	snp2610	snp15333	snp23974	snp28782	snp33377	snp36243	snp13900	snp73888	snp5878	snp23751	snp6929	snp27480	snp12552	snp67256	snp21742	snp59155	snp84042	snp26630	snp95848	snp26885	snp66728	snp94856	snp45296	snp20196	snp21255	snp80507	snp7493	snp59338	snp56060	snp14675	snp41315	snp2956	snp41421	snp3901	snp19103	snp49208	snp27579	snp65115	snp55958	snp11939	snp27652	snp31138	snp66109	snp87237	snp7790	snp45753	snp89068	snp58712	snp81040	snp3407	snp34988	snp17116	snp90080	snp76987	snp1670	snp35468	snp41625	snp68162	snp68858	snp42859	snp80104	snp87269	snp11931	snp99774	snp6954	snp62330	snp84330	snp42506	snp31907	snp83892	snp44471	snp39064	snp38047	snp94581	snp86703	snp94005	snp46029	snp86649	snp55890	snp58095	snp23235	snp46870	snp91653	snp26958	snp72251	snp33662	snp2371	snp54265	snp65134	snp14050	snp66889	snp77593	snp58608	snp19179	snp58495	snp95190	snp79538	snp14116	snp8637	snp83744	snp62313	snp16460	snp84501	snp31833	snp56133	snp33087	snp69113	snp14849	snp75823	snp32802	snp10455	snp41470	snp66659	snp93111	snp3764	snp18289	snp18471	snp48653	snp70979	snp30306	snp65237	snp20926	snp48236	snp77145	snp39418	snp79078	snp69767	snp58535	snp25750	snp78019	snp25867	snp51963	snp24505	snp72349	snp10424	snp75752	snp79149	snp83398	snp18121	snp43127	snp16690	snp45996	snp20616	snp41026	snp89209	snp85660	snp33006	snp69946	snp5220	snp9192	snp87510	snp81174	snp78376	snp14049	snp52610	snp3275	snp34758	snp12703	snp31460	snp18659	snp54598	snp6821	snp64452	snp76270	snp77215	snp87479	snp52640	snp66593	snp70472	snp33601	snp42002	snp78675	snp26678	snp58929	snp26482	snp36293	snp99251	snp15579	snp17455	snp3594	snp8937	snp12730	snp43695	snp75145	snp87877	snp49492	snp58999	snp25854	snp53156	snp72104	snp30762	snp55153	snp71108	snp45185	snp67044	snp87913	snp7281	snp29158	snp19421	snp5185	snp10711	snp2865	snp3088	snp72621	snp85064	snp99300	snp91987	snp65757	snp17477	snp64249	snp61190	snp62874	snp85156	snp47215	snp33548	snp36686	snp93697	snp73044	snp72463	snp557	snp17911	snp49585	snp13626	snp84216	snp12675	snp25134	snp50102	snp90447	snp18430	snp8164	snp89678	snp63854	snp9378	snp22045	snp16341	snp27915	snp17088	snp12292	snp3058	snp2911	snp91136	snp69011	snp44724	snp56593	snp24153	snp65959	snp50240	snp28499	snp73972	snp67785	snp56717	snp73959	snp38498	snp41598	snp63826	snp98006	snp49733	snp12542	snp2411	snp78822	snp95505	snp59544	snp46936	snp91047	snp44456	snp14484	snp44737	snp8129	snp72278	snp3272	snp92533	snp93106	snp1669	snp55540	snp86765	snp62165	snp61981	snp2290	snp33986	snp4894	snp70374	snp86272	snp94811	snp14800	snp72431	snp38988	snp32889	snp70949	snp29995	snp48203	snp23434	snp41024	snp78175	snp82080	snp95315	snp47777	snp45218	snp24335	snp56918	snp34882	snp14379	snp18906	snp67179	snp16811	snp99599	snp78056	snp35944	snp88807	snp63937	snp29250	snp63501	snp5618	snp14823	snp58566	snp91214	snp42351	snp24063	snp96188	snp25723	snp4189	snp73491	snp26	snp38156	snp76069	snp7612	snp94295	snp48353	snp64694	snp53762	snp18616	snp89677	snp39099	snp80231	snp44310	snp16120	snp53411	snp71609	snp86874	snp98928	snp73513	snp51012	snp71687	snp90389	snp87632	snp15599	snp28185	snp74320	snp7632	snp26388	snp6025	snp85114	snp86384	snp696	snp75643	snp44792	snp42362	snp94837	snp7564	snp51045	snp39624	snp95126	snp35022	snp64756	snp64662	snp36274	snp41839	snp55438	snp22597	snp12816	snp86357	snp70100	snp44824	snp20032	snp67367	snp89051	snp51278	snp57802	snp21739	snp58393	snp71249	snp94221	snp65440	snp24194	snp37297	snp62530	snp51743	snp52656	snp66581	snp87344	snp37965	snp44064	snp3949	snp81012	snp73775	snp5143	snp51879	snp58477	snp73279	snp81651	snp40500	snp95992	snp95362	snp68526	snp75423	snp9196	snp34077	snp21392	snp43019	snp76692	snp42256	snp60036	snp18586	snp52981	snp42467	snp72540	snp11847	snp68790	snp10609	snp35987	snp20454	snp69321	snp63874	snp30507	snp47825	snp3803	snp56131	snp99994	snp58835	snp27949	snp94591	snp72368	snp98894	snp37595	snp75552	snp40591	snp42889	snp97376	snp74132	snp2574	snp75762	snp62091	snp66934	snp41354	snp25754	snp77437	snp55838	snp30582	snp74690	snp97591	snp30811	snp82774	snp4812	snp44146	snp71967	snp88117	snp13602	snp6911	snp34040	snp60153	snp83189	snp10221	snp42865	snp84644	snp24163	snp2845	snp50976	snp69179	snp41866	snp92354	snp31522	snp27613	snp3153	snp41224	snp38766	snp88476	snp43991	snp21633	snp29027	snp80716	snp96811	snp76382	snp23654	snp64429	snp66278	snp84283	snp78024	snp48591	snp52009	snp23455	snp6651	snp53168	snp95644	snp93600	snp44912	snp91732	snp31414	snp4357	snp83840	snp33595	snp80111	snp34002	snp2399	snp53650	snp72035	snp35832	snp34965	snp96897	snp25823	snp46836	snp65867	snp98075	snp44576	snp6482	snp12961	snp18417	snp41597	snp32175	snp6176	snp43072	snp16858	snp12589	snp98024	snp30260	snp65634	snp14801	snp19642	snp63591	snp36413	snp49702	snp9568	snp79336	snp23009	snp47960	snp91915	snp46823	snp16618	snp85871	snp48262	snp64887	snp41876	snp87016	snp92035	snp42377	snp64168	snp47248	snp97270	snp1341	snp31779	snp7332	snp41493	snp12022	snp556	snp87918	snp20043	snp86639	snp27658	snp35612	snp94788	snp91305	snp37487	snp47651	snp53593	snp12065	snp81077	snp25728	snp78693	snp55849	snp54105	snp61788	snp31965	snp80256	snp32745	snp6032	snp51213	snp53469	snp66850	snp24556	snp47064	snp65130	snp30868	snp98980	snp63194	snp11349	snp58186	snp11386	snp57881	snp53832	snp30586	snp58502	snp86691	snp4420	snp87401	snp81335	snp1729	snp52716	snp2691	snp7933	snp50620	snp38655	snp56783	snp15745	snp14405	snp18809	snp34108	snp39506	snp93976	snp81659	snp99080	snp90552	snp6803	snp82309	snp34026	snp55030	snp41819	snp61066	snp14076	snp54678	snp51255	snp56521	snp73745	snp89443	snp55931	snp46037	snp47493	snp66631	snp8464	snp77061	snp40925	snp11791	snp5105	snp71126	snp87052	snp44407	snp4607	snp66028	snp71990	snp92449	snp39845	snp67532	snp6653	snp19412	snp60341	snp10329	snp58832	snp5719	snp53510	snp78598	snp83031	snp17641	snp28593	snp11010	snp26193	snp3448	snp34796	snp82938	snp79362	snp6976	snp30683	snp8903	snp69168	snp24541	snp93192	snp20095	snp68244	snp53298	snp82877	snp62834	snp20433	snp53833	snp58519	snp75933	snp77329	snp32280	snp1874	snp45395	snp69276	snp88853	snp27463	snp96583	snp57618	snp63096	snp43174	snp8874	snp64258	snp42029	snp74045	snp31888	snp74857	snp86545	snp90843	snp89550	snp70042	snp63496	snp90297	snp31731	snp24067	snp99009	snp95018	snp46568	snp2414	snp65096	snp26216	snp51291	snp94235	snp16659	snp2457	snp6913	snp19910	snp42578	snp63142	snp57085	snp4394	snp65201	snp78549	snp74767	snp113	snp64254	snp5438	snp81592	snp36523	snp31789	snp30620	snp91591	snp35745	snp91553	snp14895	snp20669	snp28880	snp7114	snp43173	snp97984	snp57604	snp63998	snp72174	snp85981	snp56483	snp99665	snp63037	snp86534	snp9562	snp13653	snp44960	snp75739	snp60485	snp43528	snp49096	snp27726	snp4628	snp92197	snp99741	snp50155	snp73797	snp62377	snp99803	snp50685	snp37224	snp4413	snp87108	snp35994	snp42675	snp8343	snp5218	snp74725	snp67403	snp63635	snp49037	snp47708	snp18320	snp62489	snp94370	snp32642	snp17734	snp67590	snp69532	snp81882	snp38828	snp72108	snp77452	snp33139	snp39149	snp95589	snp53746	snp41116	snp17481	snp421	snp14587	snp55792	snp77496	snp87729	snp97703	snp40713	snp50702	snp98949	snp7701	snp24938	snp42307	snp93171	snp45966	snp14453	snp26712	snp82188	snp10359	snp36322	snp64035	snp5945	snp91213	snp8570	snp25038	snp21630	snp3995	snp66106	snp21218	snp50965	snp93679	snp65409	snp66583	snp48919	snp63513	snp21689	snp81613	snp85221	snp69642	snp17689	snp93345	snp90401	snp57714	snp76298	snp61492	snp82817	snp95783	snp95258	snp92475	snp36823	snp57493	snp28696	snp12937	snp64497	snp69177	snp97988	snp69625	snp29539	snp83662	snp51513	snp74468	snp90501	snp21923	snp33746	snp69842	snp66210	snp42431	snp24462	snp99553	snp91328	snp21248	snp11701	snp30856	snp73631	snp67494	snp37329	snp4986	snp56591	snp90115	snp51798	snp47314	snp85005	snp12155	snp16655	snp5070	snp55581	snp87858	snp78031	snp81722	snp27152	snp65048	snp53809	snp98977	snp31739	snp62587	snp99668	snp43644	snp1740	snp23709	snp51003	snp68742	snp91456	snp90996	snp49074	snp26584	snp73896	snp30625	snp39534	snp47445	snp34116	snp15065	snp96546	snp53774	snp10317	snp38015	snp86485	snp95731	snp70257	snp63523	snp88238	snp90036	snp78536	snp39211	snp13231	snp58308	snp93755	snp41692	snp92468	snp32828	snp7521	snp95179	snp83772	snp865	snp17746	snp77618	snp90299	snp11814	snp84532	snp33904	snp47386	snp27524	snp87584	snp91032	snp56781	snp73413	snp80005	snp25223	snp56735	snp33218	snp31500	snp14201	snp72842	snp54969	snp49377	snp1130	snp56904	snp38445	snp42011	snp31678	snp78640	snp99162	snp16970	snp80740	snp39955	snp29375	snp92422	snp17288	snp98883	snp44878	snp47226	snp22289	snp59022	snp2193	snp66841	snp48619	snp83959	snp96683	snp41559	snp29837	snp38814	snp71677	snp89521	snp28569	snp76175	snp89270	snp5182	snp62397	snp20050	snp17553	snp63040	snp45651	snp34818	snp25169	snp98057	snp74271	snp93150	snp2118	snp43872	snp5555	snp9924	snp17526	snp75983	snp25251	snp67321	snp59024	snp90414	snp58075	snp28211	snp25012	snp99167	snp58416	snp55083	snp36674	snp14636	snp37856	snp62278	snp51049	snp37095	snp92592	snp20170	snp51955	snp96112	snp80549	snp93044	snp93234	snp16487	snp10912	snp74624	snp58715	snp32715	snp97890	snp17128	snp45658	snp17219	snp37857	snp54561	snp62809	snp75609	snp81887	snp72515	snp2044	snp60206	snp59393	snp95498	snp42141	snp87312	snp78038	snp97956	snp72061	snp20197	snp20198	snp52523	snp53099	snp55482	snp30635	snp73285	snp25573	snp47837	snp76156	snp43848	snp72788	snp27147	snp79657	snp99037	snp84955	snp89695	snp5970	snp65288	snp48026	snp27824	snp87288	snp60373	snp42633	snp13681	snp85059	snp78656	snp37532	snp7897	snp80671	snp85614	snp64573	snp81860	snp50989	snp95158	snp29824	snp51265	snp52373	snp95693	snp56011	snp45233	snp58658	snp91181	snp88487	snp69703	snp77652	snp33219	snp37922	snp96017	snp90880	snp93319	snp23165	snp53365	snp62391	snp96516	snp93794	snp69144	snp37184	snp47762	snp16762	snp37824	snp95763	snp64824	snp85267	snp88965	snp10624	snp90338	snp98059	snp66062	snp11621	snp29635	snp9959	snp86265	snp44447	snp41317	snp15280	snp74635	snp55142	snp95262	snp74572	snp56995	snp23617	snp66801	snp54327	snp8790	snp49424	snp61731	snp65708	snp31213	snp73641	snp22005	snp85437	snp61460	snp82387	snp92736	snp83207	snp10998	snp70147	snp67701	snp29537	snp16146	snp42608	snp49670	snp57091	snp67490	snp77422	snp89000	snp89928	snp31070	snp63361	snp29516	snp87612	snp85167	snp17630	snp41577	snp58018	snp35871	snp18744	snp3596	snp65135	snp68140	snp55945	snp57791	snp88894	snp82186	snp37316	snp44123	snp52199	snp51530	snp82022	snp7418	snp21672	snp12127	snp88074	snp72241	snp84287	snp13567	snp87193	snp83850	snp21478	snp58099	snp89848	snp93244	snp70705	snp23851	snp24151	snp83365	snp22400	snp88770	snp37556	snp6309	snp84670	snp76440	snp25844	snp89942	snp19133	snp92546	snp76154	snp86949	snp85305	snp43040	snp98353	snp17303	snp52664	snp59761	snp14496	snp52627	snp95873	snp72565	snp55999	snp56091	snp38100	snp66655	snp3884	snp75947	snp62040	snp54886	snp87220	snp8166	snp98885	snp62521	snp80064	snp76246	snp40381	snp16299	snp1663	snp8229	snp13641	snp49298	snp63817	snp11774	snp92316	snp56388	snp22151	snp45490	snp34767	snp56054	snp33618	snp96827	snp37847	snp40027	snp80404	snp32181	snp23127	snp15783	snp40844	snp72142	snp77835	snp97391	snp95207	snp68409	snp99018	snp84404	snp4792	snp26989	snp30604	snp91221	snp16645	snp29531	snp71008	snp91812	snp77504	snp5781	snp63368	snp57797	snp30185	snp35522	snp2930	snp50815	snp7169	snp85234	snp52970	snp23278	snp5210	snp59403	snp35765	snp58123	snp59405	snp51116	snp12277	snp14168	snp81848	snp79850	snp43508	snp51942	snp38927	snp45857	snp39226	snp79514	snp99858	snp6968	snp65287	snp4599	snp33520	snp90687	snp30379	snp27000	snp42488	snp45548	snp64464	snp71617	snp91710	snp41917	snp23697	snp28637	snp71239	snp21118	snp52992	snp84119	snp16800	snp91659	snp20446	snp70284	snp73174	snp63399	snp82205	snp1935	snp20998	snp99629	snp36723	snp77596	snp60833	snp89344	snp84855	snp89861	snp11008	snp41177	snp98506	snp79658	snp36747	snp9667	snp48552	snp80198	snp12302	snp72588	snp1116	snp65452	snp25486	snp83221	snp35424	snp56900	snp22509	snp91338	snp71527	snp72860	snp94772	snp43259	snp64858	snp41437	snp63081	snp83126	snp43665	snp31353	snp86476	snp56558	snp46963	snp45951	snp75272	snp57487	snp9178	snp81224	snp76319	snp5155	snp40585	snp73692	snp87037	snp41605	snp88927	snp33485	snp69435	snp31203	snp81156	snp19994	snp52688	snp60377	snp25175	snp73309	snp95065	snp40815	snp50278	snp79767	snp78119	snp30009	snp34581	snp52211	snp28913	snp36347	snp23442	snp44718	snp70568	snp82624	snp16528	snp29771	snp98438	snp14394	snp70789	snp81262	snp58463	snp18824	snp63507	snp81582	snp15339	snp16853	snp98028	snp26759	snp64534	snp15077	snp72187	snp67326	snp67261	snp94806	snp7168	snp6513	snp83269	snp22161	snp38244	snp13746	snp6362	snp73385	snp87146	snp92689	snp47646	snp81711	snp70920	snp98998	snp78679	snp34434	snp93355	snp34397	snp87821	snp61343	snp46610	snp5204	snp60132	snp80161	snp4436	snp48813	snp57898	snp88300	snp89766	snp18858	snp12077	snp45083	snp58935	snp92367	snp20397	snp99495	snp9061	snp26621	snp41102	snp86208	snp51184	snp88336	snp1069	snp81205	snp89221	snp96417	snp56773	snp11724	snp21619	snp62147	snp23292	snp21599	snp25403	snp14661	snp12848	snp19613	snp86496	snp14593	snp30541	snp71834	snp66771	snp60432	snp83075	snp89138	snp41345	snp40799	snp9901	snp77716	snp39266	snp46816	snp13972	snp353	snp26631	snp23499	snp90963	snp2422	snp38724	snp31098	snp84876	snp29911	snp84185	snp96490	snp3185	snp38149	snp22034	snp33174	snp78226	snp38695	snp3871	snp8467	snp71638	snp29536	snp38879	snp37218	snp92498	snp10078	snp49548	snp66126	snp73233	snp46503	snp64456	snp32976	snp39276	snp6057	snp97204	snp99186	snp8504	snp18542	snp69829	snp80030	snp59444	snp88574	snp92541	snp89822	snp57650	snp15827	snp92504	snp74958	snp62929	snp43835	snp50625	snp66231	snp82044	snp16315	snp64708	snp60131	snp58556	snp54867	snp33119	snp63667	snp24918	snp6804	snp63691	snp81852	snp34297	snp53164	snp42554	snp55533	snp4687	snp69805	snp21252	snp48057	snp95554	snp79345	snp37736	snp4270	snp6903	snp23744	snp67456	snp28987	snp4707	snp86602	snp66537	snp54233	snp53997	snp93648	snp947	snp32141	snp65091	snp75988	snp25654	snp85085	snp92234	snp4418	snp75167	snp1495	snp31813	snp66400	snp94855	snp10445	snp48450	snp33797	snp21124	snp90938	snp6749	snp96086	snp20148	snp529	snp7286	snp22905	snp57078	snp92885	snp623	snp30126	snp72464	snp79444	snp68442	snp30337	snp72019	snp42524	snp65528	snp69488	snp63888	snp64329	snp72025	snp73869	snp63495	snp7796	snp24256	snp52800	snp46634	snp52928	snp58458	snp65480	snp25897	snp15734	snp86756	snp67782	snp10955	snp30793	snp51853	snp47420	snp35810	snp94463	snp58101	snp24346	snp58392	snp94040	snp81285	snp63185	snp79	snp11629	snp25452	snp26455	snp54366	snp78304	snp12622	snp66005	snp38004	snp45120	snp55377	snp38888	snp3640	snp37737	snp47395	snp15390	snp92032	snp30545	snp53626	snp70957	snp29039	snp65305	snp56795	snp53175	snp56625	snp70474	snp55453	snp16916	snp71351	snp48061	snp86443	snp5401	snp85499	snp89080	snp21651	snp7814	snp55449	snp89854	snp51582	snp10923	snp68253	snp69965	snp96605	snp185	snp79722	snp33034	snp3437	snp59252	snp23884	snp58089	snp73450	snp39360	snp45973	snp98835	snp68446	snp34076	snp3590	snp27868	snp3328	snp34812	snp89049	snp28460	snp77349	snp79320	snp4209	snp51851	snp1264	snp28045	snp26861	snp79114	snp61867	snp82812	snp53084	snp28522	snp44444	snp76634	snp8740	snp12001	snp61866	snp49681	snp1683	snp19470	snp28884	snp88586	snp36199	snp88866	snp79732	snp75248	snp76157	snp23919	snp62306	snp45341	snp68996	snp52581	snp95113	snp32402	snp54084	snp76481	snp97277	snp4347	snp62506	snp99648	snp34349	snp95032	snp98451	snp72218	snp57432	snp96878	snp9167	snp48106	snp21199	snp75135	snp76182	snp52863	snp76839	snp96409	snp45024	snp78001	snp4807	snp65162	snp89245	snp17466	snp56636	snp75952	snp60562	snp50539	snp92543	snp40465	snp99181	snp87871	snp95433	snp82246	snp39942	snp87071	snp46419	snp99914	snp2929	snp62563	snp24147	snp48042	snp20651	snp91264	snp60310	snp88134	snp706	snp96463	snp19858	snp85753	snp66908	snp51957	snp45781	snp51179	snp26608	snp65518	snp64958	snp34753	snp72622	snp98727	snp75618	snp12018	snp19271	snp69590	snp64939	snp82266	snp64003	snp15592	snp28247	snp48089	snp32490	snp15110	snp19769	snp37938	snp8103	snp86034	snp11133	snp56485	snp50841	snp52465	snp94998	snp45292	snp87554	snp82238	snp90800	snp56870	snp25057	snp27542	snp77227	snp37453	snp25586	snp4984	snp7478	snp24740	snp96978	snp71273	snp19749	snp37060	snp42545	snp82	snp96807	snp29454	snp7311	snp95354	snp11241	snp26616	snp72996	snp11233	snp6707	snp85916	snp3390	snp89968	snp20844	snp25630	snp36901	snp54521	snp67294	snp6883	snp47333	snp70358	snp94579	snp93783	snp10696	snp4517	snp30182	snp73380	snp43043	snp72769	snp15003	snp21963	snp11804	snp30324	snp77673	snp93116	snp97291	snp30612	snp47902	snp95152	snp90681	snp8201	snp89254	snp15661	snp19092	snp83675	snp28574	snp46791	snp48314	snp1844	snp31898	snp30885	snp91404	snp2302	snp95288	snp93093	snp1892	snp51716	snp61491	snp36424	snp32965	snp5801	snp85317	snp95112	snp98735	snp60905	snp23674	snp32525	snp46389	snp55260	snp89165	snp65486	snp45642	snp32173	snp33782	snp66104	snp75405	snp58980	snp79929	snp32180	snp27718	snp46281	snp48148	snp69940	snp6743	snp37758	snp83691	snp9657	snp47005	snp35706	snp95465	snp48147	snp49192	snp57720	snp9614	snp13364	snp15812	snp19235	snp7211	snp75928	snp33372	snp98782	snp76524	snp45117	snp8095	snp7839	snp9806	snp22803	snp12564	snp15868	snp92729	snp61032	snp22810	snp59534	snp29955	snp71686	snp78855	snp16399	snp40442	snp90893	snp34816	snp83525	snp65818	snp62209	snp17633	snp51715	snp71004	snp11589	snp59395	snp11088	snp42805	snp30311	snp76627	snp89840	snp9046	snp1583	snp80313	snp87946	snp75995	snp74114	snp22842	snp94741	snp65667	snp53564	snp85854	snp70906	snp77404	snp4574	snp68709	snp79968	snp87134	snp87841	snp89682	snp94861	snp33225	snp41360	snp9320	snp20529	snp80379	snp42572	snp60727	snp86243	snp36586	snp92470	snp58338	snp61297	snp48743	snp87981	snp95696	snp49862	snp18860	snp12059	snp49895	snp8575	snp80637	snp15637	snp9394	snp69472	snp30184	snp12027	snp82708	snp75561	snp88184	snp18614	snp65811	snp64956	snp82027	snp35036	snp2419	snp6241	snp82854	snp17105	snp39574	snp59957	snp62268	snp75265	snp79314	snp79833	snp32394	snp44290	snp73590	snp35718	snp31426	snp20666	snp15066	snp41330	snp72195	snp59503	snp73448	snp7938	snp12575	snp98861	snp15863	snp76708	snp66286	snp38705	snp71413	snp27932	snp52507	snp81475	snp95013	snp23840	snp61091	snp75235	snp67158	snp35422	snp56601	snp64636	snp13412	snp49990	snp71693	snp77486	snp31681	snp18451	snp99237	snp67708	snp10395	snp69605	snp49906	snp51681	snp72037	snp17	snp70856	snp52530	snp15451	snp75502	snp36380	snp4254	snp32821	snp73754	snp34318	snp41402	snp89661	snp28796	snp41053	snp89542	snp16924	snp28196	snp53376	snp63440	snp28118	snp53544	snp71859	snp58756	snp44132	snp95836	snp7568	snp49346	snp5021	snp155	snp76437	snp92523	snp62700	snp46401	snp77579	snp90206	snp78981	snp53456	snp54203	snp43571	snp10549	snp27087	snp82674	snp17576	snp48086	snp90081	snp19993	snp49242	snp17412	snp26502	snp88788	snp52047	snp14134	snp86906	snp40333	snp70028	snp72710	snp37959	snp45401	snp83303	snp45468	snp2819	snp65570	snp38710	snp51694	snp78967	snp57648	snp53528	snp53346	snp21784	snp60894	snp94596	snp16477	snp53474	snp40801	snp2959	snp79124	snp82364	snp70395	snp79729	snp77434	snp85696	snp69085	snp9442	snp31899	snp56696	snp7153	snp1819	snp7797	snp10739	snp31135	snp57251	snp34235	snp38819	snp8322	snp40148	snp94190	snp86010	snp72936	snp65572	snp25263	snp88779	snp33525	snp86648	snp37898	snp93190	snp22477	snp12290	snp7063	snp12769	snp14822	snp26041	snp66549	snp95495	snp78011	snp38241	snp80409	snp98804	snp19319	snp38935	snp24363	snp11328	snp48715	snp58315	snp99790	snp87883	snp48831	snp81856	snp38566	snp980	snp85886	snp54183	snp10872	snp61450	snp26222	snp2913	snp72882	snp49163	snp7259	snp44202	snp98714	snp79941	snp82700	snp38646	snp40147	snp11923	snp37901	snp79678	snp43813	snp5212	snp66678	snp38909	snp73214	snp69383	snp45209	snp10229	snp9613	snp25698	snp39935	snp61376	snp89090	snp72224	snp51356	snp6184	snp74696	snp48965	snp96007	snp46053	snp3794	snp25461	snp34255	snp82710	snp45237	snp90321	snp6346	snp27843	snp26588	snp2090	snp2191	snp35778	snp39793	snp15377	snp32605	snp43484	snp76575	snp56175	snp60710	snp31407	snp5642	snp70364	snp2208	snp21458	snp60608	snp92853	snp33161	snp91385	snp15403	snp27085	snp98417	snp80253	snp12873	snp89050	snp2652	snp38836	snp8719	snp65027	snp61290	snp15492	snp49187	snp91682	snp53974	snp10900	snp91260	snp75904	snp40527	snp74116	snp23037	snp82999	snp80442	snp77862	snp83025	snp22336	snp93992	snp82329	snp54679	snp90787	snp66186	snp65045	snp60707	snp68201	snp94539	snp76203	snp60928	snp93003	snp70192	snp26210	snp36067	snp436	snp87687	snp11240	snp73038	snp98237	snp79121	snp39434	snp7220	snp17373	snp14258	snp40124	snp1330	snp60302	snp12776	snp39115	snp27217	snp53479	snp13637	snp83783	snp93041	snp30802	snp99719	snp58684	snp58517	snp20755	snp38842	snp50641	snp5952	snp43823	snp85179	snp30308	snp99716	snp86004	snp44021	snp8643	snp96235	snp1548	snp63072	snp7177	snp9212	snp20304	snp4863	snp65755	snp97111	snp30195	snp41798	snp61600	snp29797	snp96300	snp9921	snp30711	snp17028	snp51294	snp68461	snp49545	snp20323	snp10340	snp24482	snp52501	snp78661	snp18015	snp16216	snp39782	snp70089	snp80146	snp7439	snp47655	snp26340	snp88334	snp15251	snp88945	snp38635	snp42567	snp43051	snp39904	snp22163	snp10950	snp6861	snp78492	snp62437	snp95824	snp86177	snp85137	snp33977	snp2716	snp74002	snp51987	snp76649	snp36911	snp74836	snp94444	snp35972	snp13888	snp30325	snp30205	snp6484	snp11552	snp38492	snp4682	snp35794	snp99264	snp25892	snp29390	snp57859	snp36029	snp77795	snp86731	snp79164	snp283	snp85120	snp91437	snp6076	snp26979	snp75345	snp97600	snp47072	snp49077	snp24944	snp7594	snp56796	snp5985	snp66770	snp71031	snp4897	snp31683	snp65331	snp70580	snp80902	snp36273	snp29160	snp10813	snp99296	snp64299	snp11338	snp31734	snp84559	snp44048	snp36627	snp49744	snp64539	snp93705	snp71444	snp42984	snp82937	snp29091	snp25703	snp59263	snp87148	snp17444	snp96847	snp66782	snp28428	snp21134	snp46488	snp55810	snp82487	snp7291	snp6586	snp98737	snp99744	snp78469	snp66240	snp72455	snp65763	snp29130	snp61546	snp89512	snp9216	snp93394	snp91793	snp47203	snp88351	snp52242	snp21706	snp72492	snp87833	snp78773	snp66711	snp21870	snp54216	snp27012	snp18340	snp74099	snp20450	snp38485	snp40907	snp90148	snp56878	snp794	snp60235	snp1481	snp780	snp60647	snp50470	snp6391	snp54586	snp93856	snp30138	snp91613	snp68983	snp71096	snp55738	snp3461	snp10195	snp40228	snp28442	snp61996	snp60743	snp21809	snp45122	snp91394	snp94842	snp79947	snp4233	snp90412	snp89923	snp60329	snp39317	snp55751	snp20466	snp30335	snp68579	snp45357	snp58841	snp63914	snp17228	snp30333	snp17447	snp14863	snp66531	snp7749	snp777	snp5953	snp79671	snp42790	snp4919	snp5046	snp6293	snp69921	snp82627	snp84994	snp83173	snp59790	snp35913	snp81177	snp7756	snp2235	snp81370	snp82933	snp33243	snp5946	snp9474	snp15828	snp72968	snp16123	snp58342	snp67639	snp94033	snp89508	snp42386	snp90237	snp17799	snp67018	snp41214	snp92807	snp30000	snp47451	snp7383	snp43895	snp15452	snp9222	snp80812	snp16872	snp43191	snp50325	snp99568	snp32896	snp2615	snp53445	snp63136	snp43423	snp22928	snp23253	snp29462	snp48621	snp21917	snp44246	snp34018	snp82563	snp80176	snp61197	snp95913	snp63291	snp22907	snp75834	snp36270	snp75314	snp69804	snp98227	snp44573	snp74900	snp17773	snp26901	snp60971	snp84604	snp37020	snp84918	snp4337	snp37291	snp65982	snp74877	snp10362	snp32997	snp12875	snp75317	snp50287	snp68837	snp84220	snp86417	snp24750	snp18344	snp40223	snp5643	snp99942	snp88957	snp59996	snp18514	snp28144	snp6765	snp54483	snp93009	snp67303	snp38253	snp98453	snp42981	snp38054	snp87646	snp10341	snp64147	snp10385	snp56966	snp964	snp2450	snp32752	snp64339	snp38688	snp9822	snp6994	snp165	snp36417	snp23078	snp47996	snp81480	snp99229	snp82236	snp95916	snp40391	snp90908	snp88983	snp316	snp42527	snp76418	snp8243	snp63290	snp423	snp21452	snp35481	snp70150	snp77562	snp5186	snp56146	snp58643	snp6186	snp53377	snp16741	snp20635	snp7359	snp27100	snp46608	snp79547	snp67238	snp527	snp81804	snp26715	snp96391	snp3996	snp13067	snp83154	snp96796	snp11988	snp39592	snp36172	snp10683	snp41691	snp22060	snp57275	snp86469	snp82589	snp88954	snp74247	snp87455	snp17194	snp87804	snp23576	snp5924	snp44121	snp73654	snp55095	snp3538	snp48323	snp73	snp99111	snp16753	snp3123	snp48585	snp52015	snp75865	snp85568	snp49911	snp58420	snp70015	snp87504	snp91967	snp25392	snp40434	snp50732	snp42828	snp26570	snp94047	snp68610	snp78782	snp17856	snp68462	snp3230	snp92169	snp86820	snp67110	snp21529	snp57892	snp67696	snp25675	snp69943	snp33101	snp39152	snp2233	snp36125	snp53355	snp6439	snp43217	snp41922	snp1148	snp77666	snp26735	snp25404	snp1293	snp5229	snp7394	snp5316	snp32162	snp22273	snp56003	snp20564	snp98130	snp88742	snp37981	snp28768	snp19906	snp31274	snp50074	snp548	snp77386	snp59634	snp71635	snp70276	snp33459	snp9789	snp95496	snp66021	snp6179	snp55611	snp78111	snp33705	snp29949	snp18576	snp74657	snp4936	snp32390	snp70084	snp21644	snp76610	snp42602	snp24584	snp75297	snp6358	snp45092	snp40506	snp65971	snp91106	snp36291	snp22397	snp83381	snp60582	snp60713	snp67219	snp60399	snp53524	snp34737	snp37649	snp19180	snp10879	snp41815	snp88914	snp50473	snp25354	snp62027	snp63699	snp71896	snp16917	snp62899	snp43998	snp71314	snp36902	snp72502	snp27960	snp29432	snp5576	snp90644	snp86149	snp28973	snp96314	snp42627	snp87575	snp30831	snp53281	snp69779	snp42507	snp75106	snp37219	snp66316	snp91142	snp65626	snp16389	snp5697	snp9840	snp84856	snp90801	snp48291	snp25584	snp45555	snp81365	snp75994	snp35583	snp95987	snp26661	snp11976	snp29840	snp27492	snp47929	snp82102	snp44999	snp2084	snp11548	snp40496	snp63967	snp20399	snp66042	snp3563	snp71762	snp19588	snp23957	snp38263	snp74741	snp91033	snp11340	snp71989	snp99082	snp88943	snp9587	snp65465	snp16654	snp6361	snp65984	snp96834	snp36372	snp54434	snp45491	snp92115	snp27901	snp13839	snp93228	snp73919	snp74425	snp9334	snp79206	snp40162	snp36589	snp80069	snp98026	snp87634	snp65952	snp34210	snp98679	snp8198	snp1334	snp53696	snp48260	snp60846	snp718	snp49228	snp77777	snp83614	snp93277	snp12350	snp66522	snp15478	snp37734	snp62023	snp42734	snp3654	snp44024	snp28952	snp34189	snp57586	snp63349	snp82338	snp8396	snp89355	snp89819	snp21919	snp40165	snp3828	snp64209	snp98955	snp74381	snp89846	snp1816	snp56581	snp76314	snp82606	snp40454	snp43915	snp71809	snp69197	snp11714	snp52642	snp17922	snp99347	snp62707	snp33070	snp18633	snp74022	snp20459	snp51969	snp60464	snp73777	snp86891	snp66585	snp67245	snp85555	snp10021	snp68544	snp13988	snp81953	snp45610	snp53391	snp63492	snp69487	snp80433	snp20518	snp30129	snp41664	snp48021	snp80186	snp15108	snp64131	snp14326	snp27297	snp45683	snp8971	snp33570	snp78871	snp47183	snp69469	snp80737	snp77985	snp80252	snp79631	snp71227	snp52766	snp86541	snp46713	snp27810	snp18240	snp52690	snp12025	snp84996	snp84685	snp2257	snp16484	snp30853	snp15347	snp72797	snp98458	snp25056	snp31083	snp61850	snp99981	snp92532	snp27873	snp10863	snp54616	snp49056	snp11972	snp12904	snp47633	snp51562	snp92753	snp56242	snp9882	snp2796	snp39120	snp73712	snp7577	snp31586	snp32782	snp55708	snp75816	snp30894	snp74383	snp54134	snp64520	snp13286	snp72220	snp76052	snp66320	snp46878	snp84763	snp4323	snp84468	snp55363	snp74293	snp38373	snp59160	snp82310	snp67574	snp38053	snp1531	snp6695	snp99226	snp10324	snp40187	snp18384	snp55785	snp82776	snp73881	snp35009	snp15702	snp54121	snp69117	snp61438	snp89953	snp83637	snp80957	snp93096	snp75290	snp50977	snp76830	snp75987	snp46508	snp9013	snp64859	snp93326	snp71878	snp88767	snp9322	snp36201	snp48161	snp33950	snp4615	snp11584	snp84405	snp59807	snp17490	snp10338	snp46113	snp65960	snp24560	snp42739	snp24553	snp19748	snp50952	snp35820	snp87754	snp28338	snp17872	snp53035	snp73718	snp91167	snp1658	snp92389	snp28323	snp25005	snp78489	snp63884	snp52425	snp78411	snp34364	snp41594	snp83537	snp84904	snp53015	snp63339	snp43129	snp64315	snp99121	snp33171	snp48489	snp82369	snp7603	snp27725	snp39609	snp88157	snp66089	snp20713	snp36939	snp50761	snp87364	snp22228	snp65136	snp19302	snp70612	snp2192	snp52084	snp39661	snp38438	snp62773	snp79561	snp71099	snp65457	snp33976	snp72625	snp91709	snp52903	snp68506	snp346	snp99783	snp8533	snp12587	snp33028	snp25686	snp10572	snp69176	snp17909	snp71138	snp47889	snp49383	snp18277	snp63122	snp7151	snp5674	snp88656	snp29612	snp67955	snp72311	snp49422	snp35841	snp8446	snp12257	snp63321	snp72636	snp41138	snp18108	snp62639	snp50548	snp52297	snp86596	snp77464	snp58894	snp83708	snp71076	snp20619	snp82948	snp3207	snp72738	snp88224	snp29190	snp18936	snp55894	snp75403	snp15674	snp62662	snp41655	snp8077	snp4885	snp17719	snp58445	snp88548	snp95676	snp69784	snp31906	snp50519	snp79640	snp60944	snp36609	snp70980	snp2907	snp90660	snp48190	snp59708	snp6108	snp70317	snp23001	snp43021	snp41083	snp44059	snp78021	snp57274	snp83807	snp39128	snp94566	snp41514	snp33712	snp53405	snp21253	snp3989	snp15957	snp54575	snp95422	snp94889	snp69636	snp19927	snp79954	snp23990	snp99631	snp32948	snp48327	snp85640	snp91131	snp52139	snp95651	snp19905	snp84075	snp91224	snp58933	snp71306	snp35160	snp4779	snp53041	snp10322	snp2022	snp6812	snp2676	snp51466	snp60297	snp86276	snp26644	snp85076	snp42902	snp70503	snp75649	snp67845	snp62671	snp71801	snp69267	snp65054	snp31216	snp23813	snp87145	snp90327	snp39947	snp41985	snp59251	snp80133	snp68476	snp65390	snp86764	snp94915	snp1648	snp21260	snp66228	snp33696	snp83490	snp75080	snp10770	snp19603	snp44474	snp52453	snp54197	snp78933	snp7966	snp87827	snp88692	snp91070	snp85011	snp92380	snp77432	snp50285	snp16153	snp9922	snp70964	snp31348	snp72475	snp43685	snp52843	snp66961	snp73648	snp77692	snp79605	snp89471	snp97669	snp22830	snp92787	snp65029	snp30025	snp14400	snp68500	snp4079	snp41902	snp57616	snp91444	snp37541	snp29057	snp31894	snp19414	snp27573	snp93915	snp76228	snp19157	snp99877	snp13613	snp95097	snp54003	snp79032	snp97499	snp99766	snp22076	snp88582	snp31229	snp57154	snp25318	snp56857	snp37492	snp95497	snp85350	snp10056	snp33201	snp37750	snp82426	snp36211	snp65918	snp79075	snp1437	snp93176	snp78774	snp89992	snp99001	snp72749	snp46132	snp16173	snp23182	snp6272	snp26798	snp98762	snp22716	snp59274	snp31538	snp2555	snp69494	snp42061	snp53420	snp24771	snp20152	snp39455	snp64926	snp8136	snp58937	snp12174	snp89870	snp13075	snp45494	snp91966	snp51289	snp59055	snp64628	snp13835	snp78005	snp3561	snp70769	snp71871	snp78266	snp82425	snp56444	snp57495	snp35780	snp58866	snp14367	snp34883	snp63936	snp91844	snp22618	snp68492	snp87254	snp80014	snp88950	snp64211	snp21712	snp44900	snp44694	snp16360	snp50035	snp60196	snp80286	snp63720	snp85593	snp20410	snp92490	snp22198	snp33879	snp62524	snp7624	snp2313	snp49250	snp61121	snp7559	snp30848	snp5485	snp63541	snp89482	snp56274	snp44425	snp95726	snp20716	snp83865	snp2628	snp29051	snp45764	snp68952	snp70718	snp82576	snp64397	snp36318	snp87826	snp65079	snp37559	snp90956	snp25424	snp3863	snp26096	snp44804	snp76763	snp15776	snp70111	snp33433	snp27140	snp49742	snp18049	snp26912	snp89633	snp16316	snp73158	snp31058	snp46087	snp42653	snp77783	snp25020	snp2505	snp74161	snp92793	snp14938	snp17602	snp9868	snp21584	snp9812	snp25345	snp76545	snp3010	snp97154	snp20181	snp685	snp46954	snp58709	snp89971	snp9849	snp60949	snp41067	snp55724	snp3485	snp55984	snp10282	snp97536	snp14245	snp34500	snp20819	snp21716	snp93147	snp9335	snp93817	snp15262	snp86652	snp7296	snp79158	snp11385	snp48212	snp58660	snp26465	snp86730	snp3892	snp60703	snp30451	snp47292	snp50024	snp88362	snp45163	snp30034	snp90300	snp60451	snp93275	snp25006	snp53842	snp53065	snp3169	snp30406	snp63986	snp92511	snp93073	snp21604	snp70234	snp56042	snp28167	snp60358	snp75980	snp37679	snp28517	snp96177	snp2533	snp86024	snp77679	snp26353	snp80756	snp84363	snp9413	snp37096	snp22762	snp32216	snp59027	snp46729	snp14357	snp93745	snp57872	snp78197	snp47645	snp56762	snp31671	snp54973	snp68486	snp40966	snp63546	snp91568	snp76494	snp18063	snp97187	snp24323	snp53180	snp65034	snp69186	snp6487	snp23738	snp53983	snp28603	snp89523	snp8562	snp26602	snp53121	snp66354	snp87539	snp64078	snp66567	snp74526	snp48286	snp5613	snp11978	snp64163	snp49840	snp97701	snp44717	snp17003	snp72105	snp68655	snp59902	snp33792	snp94729	snp23784	snp8488	snp6538	snp78716	snp29638	snp72661	snp55163	snp4020	snp89373	snp74218	snp38254	snp62253	snp64928	snp44078	snp47959	snp14528	snp50311	snp82215	snp47707	snp31939	snp15037	snp22861	snp71418	snp13954	snp26500	snp56337	snp25000	snp42288	snp15382	snp59186	snp55712	snp11074	snp31551	snp39847	snp47174	snp27033	snp27539	snp44482	snp11749	snp97868	snp84978	snp63985	snp60772	snp60996	snp98173	snp3967	snp23096	snp44241	snp64591	snp16065	snp21460	snp22194	snp31774	snp11472	snp34585	snp53467	snp7818	snp14459	snp24562	snp43999	snp90168	snp42662	snp82732	snp82377	snp94501	snp60151	snp15360	snp10655	snp6403	snp81032	snp2938	snp65892	snp59652	snp75427	snp42338	snp89014	snp72766	snp17353	snp21851	snp37607	snp86459	snp20840	snp26273	snp88910	snp89418	snp18084	snp61132	snp84211	snp74402	snp4070	snp49714	snp67789	snp19767	snp81653	snp63150	snp64629	snp73695	snp44665	snp93303	snp18509	snp20308	snp6037	snp32834	snp9169	snp96459	snp36932	snp31049	snp58638	snp49527	snp19867	snp16705	snp91356	snp44029	snp63791	snp90280	snp43926	snp13923	snp39693	snp46418	snp92187	snp69354	snp80037	snp97662	snp47073	snp5722	snp25432	snp49837	snp64177	snp22414	snp97919	snp3768	snp19638	snp37641	snp29717	snp79239	snp80602	snp98719	snp217	snp71484	snp51986	snp75875	snp61527	snp77105	snp41740	snp15617	snp501	snp76257	snp10066	snp51995	snp64875	snp36075	snp73837	snp5632	snp8678	snp94839	snp47618	snp62771	snp52805	snp78740	snp36452	snp98593	snp85424	snp58128	snp51194	snp14323	snp28504	snp41420	snp3057	snp50597	snp71986	snp10560	snp63198	snp20056	snp48364	snp19872	snp68833	snp16558	snp82666	snp18893	snp60639	snp51667	snp45377	snp99627	snp79356	snp25076	snp71053	snp70790	snp71406	snp21978	snp38002	snp85835	snp22285	snp80809	snp52222	snp43221	snp3543	snp35148	snp70483	snp66561	snp20581	snp34694	snp96257	snp2143	snp11681	snp69612	snp83078	snp42864	snp48207	snp85097	snp61798	snp8502	snp70972	snp59967	snp33107	snp71163	snp39080	snp82009	snp24084	snp44916	snp18802	snp53088	snp48548	snp26378	snp48972	snp34573	snp57623	snp75653	snp80600	snp2664	snp30483	snp52989	snp46773	snp90302	snp6543	snp62358	snp23121	snp48443	snp13175	snp61217	snp90089	snp74142	snp96003	snp21105	snp24534	snp94134	snp66435	snp76776	snp88484	snp33988	snp8258	snp66168	snp39180	snp53874	snp53927	snp5862	snp811	snp92419	snp64264	snp69393	snp1488	snp27123	snp56958	snp37197	snp75882	snp94516	snp50052	snp86119	snp52226	snp5140	snp21514	snp2774	snp29513	snp25255	snp18009	snp78987	snp73202	snp64027	snp64030	snp33967	snp76888	snp25898	snp94670	snp67451	snp83866	snp57661	snp48197	snp80091	snp63393	snp73544	snp21466	snp27961	snp74969	snp86049	snp74245	snp49260	snp73702	snp95285	snp64611	snp48307	snp9386	snp98319	snp51890	snp76429	snp42791	snp93676	snp21563	snp43830	snp75551	snp53382	snp77111	snp76493	snp62511	snp41156	snp71590	snp31567	snp98338	snp39938	snp68041	snp76264	snp76398	snp14295	snp21666	snp78408	snp99912	snp81575	snp67116	snp16505	snp12152	snp34339	snp58904	snp74016	snp85829	snp24002	snp45942	snp96425	snp74126	snp77337	snp73582	snp1320	snp24542	snp19547	snp49263	snp50117	snp23847	snp78497	snp63414	snp94288	snp3343	snp61482	snp32064	snp90191	snp24982	snp64530	snp6740	snp14677	snp24867	snp27518	snp62094	snp76639	snp96388	snp65647	snp20058	snp13365	snp31379	snp80769	snp61783	snp75198	snp28316	snp36657	snp97932	snp46968	snp58765	snp36386	snp84418	snp39594	snp42683	snp91759	snp53493	snp99557	snp46423	snp11015	snp82761	snp97229	snp67766	snp3868	snp57239	snp14113	snp27037	snp50345	snp54273	snp74310	snp75914	snp91058	snp92264	snp37199	snp34498	snp75581	snp78124	snp59758	snp13085	snp23557	snp30753	snp46428	snp43245	snp53258	snp26242	snp95663	snp73169	snp83624	snp62062	snp97133	snp97105	snp76549	snp52137	snp56058	snp24794	snp41971	snp85821	snp21308	snp93933	snp32825	snp85659	snp2311	snp19602	snp18529	snp6593	snp31513	snp82320	snp26601	snp22253	snp49200	snp1637	snp54207	snp93229	snp51921	snp85652	snp81519	snp46159	snp71876	snp40768	snp79972	snp95407	snp67350	snp72425	snp90948	snp75776	snp91423	snp45061	snp39630	snp17354	snp84344	snp39062	snp91321	snp77974	snp32077	snp3426	snp86921	snp18890	snp65208	snp4643	snp73933	snp77900	snp64279	snp84595	snp25105	snp25030	snp22923	snp76905	snp56791	snp1694	snp13402	snp91841	snp61101	snp28249	snp75774	snp35556	snp87537	snp39101	snp93376	snp88777	snp40327	snp61586	snp63709	snp96045	snp63347	snp6995	snp63446	snp27190	snp61082	snp6820	snp56189	snp84997	snp40763	snp16408	snp14901	snp21667	snp15721	snp84490	snp2695	snp58116	snp15929	snp86537	snp59483	snp30920	snp94713	snp1055	snp37709	snp87993	snp50275	snp55096	snp22032	snp34656	snp76414	snp1182	snp86409	snp44053	snp40617	snp82715	snp47024	snp67097	snp66229	snp20773	snp49284	snp51625	snp36792	snp40229	snp15115	snp57523	snp27670	snp53461	snp40495	snp88210	snp5779	snp14077	snp16799	snp42576	snp42779	snp63050	snp4186	snp97220	snp36289	snp74875	snp50931	snp44462	snp6109	snp43972	snp52328	snp31553	snp97051	snp68941	snp62539	snp61973	snp77791	snp43128	snp90018	snp22276	snp80440	snp34731	snp87247	snp44725	snp65765	snp42955	snp3992	snp68773	snp9399	snp41904	snp95391	snp9460	snp91296	snp51566	snp86423	snp6429	snp28421	snp99898	snp49509	snp50919	snp58434	snp2879	snp4406	snp44749	snp31005	snp85001	snp60962	snp84545	snp80241	snp7658	snp95688	snp84035	snp44530	snp89908	snp39310	snp95204	snp61836	snp66950	snp56384	snp48941	snp27044	snp89890	snp3036	snp23214	snp40269	snp56631	snp81520	snp86859	snp78655	snp3178	snp54404	snp28632	snp99999	snp32167	snp66667	snp75119	snp59018	snp94106	snp86901	snp88776	snp65243	snp64585	snp51550	snp70072	snp73134	snp79980	snp60412	snp92661	snp27663	snp8059	snp96252	snp65902	snp12330	snp49174	snp43331	snp27358	snp10351	snp91176	snp4465	snp80102	snp97575	snp12651	snp79897	snp18324	snp25284	snp57477	snp75466	snp45133	snp73836	snp5189	snp75157	snp56074	snp88168	snp14455	snp45803	snp76546	snp74590	snp21240	snp14272	snp87061	snp37455	snp37141	snp16708	snp68989	snp95623	snp9612	snp50589	snp57295	snp32061	snp10497	snp19983	snp75048	snp32684	snp40280	snp85906	snp86011	snp78278	snp88183	snp60442	snp38637	snp28568	snp3873	snp99610	snp58598	snp34689	snp83068	snp13595	snp73415	snp15079	snp34773	snp75710	snp79042	snp79452	snp95292	snp77866	snp85601	snp71864	snp77011	snp24498	snp69052	snp15744	snp82351	snp97962	snp45284	snp64270	snp15664	snp52310	snp7416	snp11606	snp51585	snp36166	snp50710	snp25878	snp57245	snp58916	snp66059	snp71949	snp93407	snp9426	snp7723	snp65118	snp76507	snp21581	snp75002	snp69419	snp97340	snp29845	snp14766	snp15485	snp48632	snp83564	snp5616	snp40426	snp86830	snp30341	snp37769	snp44980	snp73865	snp62944	snp29897	snp39610	snp62900	snp16178	snp23546	snp12820	snp75945	snp10871	snp80117	snp80055	snp45394	snp82807	snp39770	snp72835	snp63467	snp27097	snp14546	snp69550	snp39137	snp90901	snp68372	snp7320	snp92658	snp6781	snp7840	snp54648	snp17431	snp20066	snp45495	snp52478	snp43700	snp81193	snp94854	snp33684	snp97205	snp70270	snp10988	snp24014	snp67492	snp92564	snp69133	snp28547	snp83396	snp30646	snp53957	snp85637	snp19454	snp40802	snp46061	snp46298	snp6875	snp58405	snp71332	snp26917	snp55663	snp58988	snp70541	snp92915	snp56569	snp16900	snp50715	snp24842	snp32331	snp62240	snp7904	snp76986	snp88691	snp83613	snp50876	snp95817	snp25843	snp26988	snp55616	snp60230	snp41939	snp87299	snp72119	snp28831	snp81960	snp18992	snp76904	snp1686	snp56982	snp40919	snp4440	snp73329	snp26002	snp43878	snp33222	snp85921	snp67868	snp67989	snp36610	snp93092	snp77126	snp27232	snp53353	snp67843	snp73662	snp51041	snp42180	snp81490	snp30178	snp20568	snp97230	snp778	snp68241	snp19115	snp48836	snp53085	snp29442	snp32812	snp94705	snp61156	snp39313	snp54230	snp42647	snp40048	snp55650	snp36035	snp80076	snp8635	snp32096	snp53142	snp5577	snp5583	snp73786	snp997	snp47086	snp48321	snp57658	snp8835	snp89709	snp3052	snp32361	snp73252	snp57368	snp16848	snp10897	snp1789	snp2089	snp46286	snp52091	snp10473	snp42088	snp82585	snp83809	snp37874	snp43993	snp81824	snp71712	snp33488	snp2983	snp3287	snp450	snp70060	snp35268	snp2520	snp50658	snp15898	snp65660	snp76338	snp61928	snp42611	snp41870	snp71196	snp71142	snp75869	snp35205	snp22307	snp66020	snp43160	snp65523	snp86726	snp92687	snp84162	snp96756	snp6711	snp20234	snp13561	snp65235	snp49183	snp93555	snp62564	snp67225	snp51922	snp97394	snp67815	snp50451	snp35202	snp40709	snp96617	snp95770	snp4568	snp12544	snp7981	snp25526	snp74272	snp50441	snp81437	snp10832	snp32258	snp10578	snp90132	snp49294	snp59976	snp97037	snp84372	snp1110	snp39345	snp26263	snp64654	snp16401	snp16566	snp52952	snp11312	snp35300	snp86720	snp87211	snp31569	snp94995	snp74665	snp51713	snp93539	snp64739	snp11836	snp76637	snp37045	snp56196	snp41864	snp59339	snp92350	snp49959	snp96908	snp47289	snp76350	snp6633	snp14270	snp91836	snp21640	snp1418	snp93429	snp85595	snp91466	snp33398	snp64077	snp25141	snp85014	snp95870	snp15858	snp5950	snp91690	snp11990	snp12318	snp27962	snp52245	snp5115	snp33702	snp24647	snp26597	snp81673	snp38111	snp15182	snp52252	snp45313	snp49387	snp50849	snp57042	snp52388	snp18402	snp58278	snp11465	snp25357	snp96335	snp25929	snp37260	snp305	snp55625	snp14309	snp14384	snp49819	snp94622	snp91249	snp92379	snp89828	snp81401	snp18681	snp10116	snp54888	snp5380	snp88108	snp34894	snp3472	snp85670	snp67776	snp46008	snp47071	snp42356	snp22474	snp61734	snp98968	snp92288	snp53226	snp67416	snp79057	snp96538	snp23755	snp22536	snp55274	snp28469	snp87188	snp95083	snp71613	snp17793	snp25361	snp67301	snp42352	snp19742	snp92668	snp13125	snp60062	snp38781	snp36634	snp82571	snp94523	snp71032	snp68379	snp38249	snp3497	snp79328	snp14318	snp11633	snp20988	snp98801	snp37227	snp84854	snp14752	snp23559	snp87570	snp9510	snp25796	snp97476	snp51679	snp60147	snp46736	snp76849	snp95681	snp20967	snp28701	snp6509	snp39531	snp81564	snp28158	snp66952	snp86980	snp40894	snp43361	snp88379	snp53629	snp10688	snp6128	snp34668	snp82151	snp25102	snp33881	snp75955	snp70184	snp9455	snp14883	snp47641	snp88438	snp30669	snp91246	snp59111	snp25325	snp25446	snp86903	snp58976	snp42912	snp9752	snp39367	snp88087	snp10523	snp58142	snp37730	snp75970	snp5620	snp25287	snp44240	snp45987	snp67340	snp75585	snp79377	snp91870	snp77523	snp65492	snp11028	snp80484	snp69658	snp70411	snp45121	snp38983	snp99830	snp67930	snp94217	snp69156	snp90144	snp87437	snp92181	snp93095	snp44144	snp10620	snp48337	snp30247	snp68296	snp85394	snp50585	snp12826	snp8459	snp66276	snp68102	snp85949	snp35344	snp83953	snp80811	snp56028	snp7221	snp71321	snp71536	snp68076	snp66973	snp42164	snp9961	snp86152	snp19591	snp86502	snp69673	snp44739	snp20225	snp13294	snp26649	snp35067	snp70787	snp67749	snp77929	snp14880	snp27363	snp8311	snp18092	snp50961	snp88160	snp82319	snp55921	snp9166	snp10013	snp83426	snp33731	snp67851	snp79797	snp75546	snp78649	snp93831	snp8974	snp87283	snp89063	snp18516	snp72878	snp39995	snp80641	snp49735	snp93624	snp73171	snp46833	snp49843	snp41423	snp25560	snp58044	snp89982	snp92993	snp36578	snp29457	snp16931	snp66313	snp69991	snp70695	snp88345	snp10059	snp13440	snp61119	snp68898	snp19067	snp4119	snp90898	snp66958	snp4125	snp78398	snp27910	snp55687	snp50706	snp96371	snp20259	snp79091	snp15355	snp43684	snp71210	snp28749	snp85874	snp12429	snp8305	snp61174	snp31881	snp74059	snp61545	snp7961	snp27988	snp90808	snp89710	snp85560	snp47348	snp34997	snp66511	snp66319	snp11667	snp554	snp78459	snp55014	snp47512	snp7550	snp5603	snp54118	snp59433	snp53441	snp11266	snp93966	snp60883	snp1493	snp89909	snp49994	snp25276	snp33887	snp95160	snp61888	snp28925	snp76378	snp44874	snp98003	snp58479	snp73867	snp80875	snp59228	snp35046	snp6951	snp31432	snp27644	snp94992	snp17625	snp77740	snp39094	snp64290	snp16248	snp60903	snp17484	snp22696	snp71941	snp14433	snp13582	snp71477	snp62484	snp72839	snp67947	snp15440	snp71737	snp59810	snp82604	snp93479	snp65630	snp80851	snp76456	snp25958	snp71802	snp75060	snp13411	snp72366	snp1518	snp67154	snp59243	snp46449	snp3141	snp61606	snp38142	snp13386	snp56864	snp34101	snp54994	snp79185	snp99782	snp84722	snp86007	snp31357	snp36109	snp14142	snp78199	snp22495	snp3430	snp30909	snp32780	snp94155	snp41277	snp72160	snp33095	snp4448	snp59584	snp35704	snp57316	snp25253	snp27098	snp32801	snp34976	snp63810	snp25034	snp52592	snp19026	snp10668	snp241	snp53152	snp71985	snp25303	snp29575	snp2216	snp49293	snp52740	snp39390	snp63889	snp80997	snp34977	snp96707	snp15157	snp72611	snp36644	snp40385	snp48162	snp79990	snp80969	snp77988	snp25155	snp94475	snp48271	snp55227	snp17461	snp10656	snp15202	snp82260	snp21233	snp35796	snp5350	snp57198	snp98908	snp48063	snp15167	snp34955	snp78382	snp30812	snp53317	snp84938	snp30882	snp89540	snp84699	snp77735	snp39371	snp57417	snp65573	snp63232	snp43674	snp29331	snp39438	snp62663	snp44549	snp38255	snp63471	snp53422	snp3039	snp54534	snp72547	snp17457	snp47899	snp50557	snp34970	snp5947	snp8800	snp92792	snp52397	snp93514	snp93859	snp48736	snp46099	snp45059	snp93230	snp52906	snp54293	snp43257	snp39008	snp89921	snp98918	snp64195	snp71026	snp40164	snp85774	snp66723	snp4774	snp5685	snp45621	snp77083	snp97886	snp23494	snp88116	snp11849	snp90380	snp70263	snp19132	snp61054	snp8928	snp97515	snp46776	snp16113	snp97720	snp25123	snp13194	snp61710	snp91633	snp89149	snp75077	snp2453	snp90812	snp30854	snp99224	snp23505	snp80403	snp27673	snp80497	snp33444	snp3615	snp64304	snp88938	snp91270	snp9501	snp6221	snp43056	snp22898	snp53239	snp67652	snp66241	snp99412	snp58821	snp39744	snp51391	snp62778	snp29054	snp77873	snp48242	snp81425	snp61802	snp87607	snp65631	snp93398	snp41384	snp42819	snp45340	snp62924	snp66350	snp59678	snp45106	snp14969	snp24657	snp84382	snp24496	snp44738	snp15715	snp47594	snp21480	snp14744	snp79837	snp3682	snp4376	snp96955	snp35532	snp50329	snp39635	snp66572	snp2917	snp79280	snp40040	snp83801	snp25467	snp21303	snp24583	snp5821	snp68779	snp42732	snp88320	snp74067	snp92249	snp37804	snp26102	snp52878	snp9684	snp93436	snp89442	snp24020	snp37770	snp78321	snp80003	snp58471	snp53636	snp51192	snp97807	snp1013	snp61647	snp63917	snp80375	snp7556	snp57761	snp57437	snp95719	snp87902	snp29301	snp46980	snp17454	snp12385	snp62174	snp34843	snp94127	snp84342	snp49512	snp40390	snp73839	snp97141	snp55405	snp58467	snp97317	snp79875	snp45305	snp15068	snp65644	snp43090	snp28043	snp42458	snp18900	snp64409	snp45993	snp70480	snp50379	snp45538	snp59801	snp99058	snp4147	snp16078	snp69944	snp84274	snp843	snp57553	snp33583	snp9848	snp46771	snp96661	snp13373	snp48108	snp22987	snp48121	snp74138	snp15250	snp78584	snp78346	snp87605	snp43634	snp16494	snp15537	snp53079	snp83872	snp42284	snp89997	snp23299	snp89215	snp22386	snp94978	snp52889	snp57848	snp37900	snp81099	snp91522	snp76799	snp54892	snp16469	snp42967	snp2998	snp6539	snp7143	snp32572	snp41705	snp26691	snp40542	snp88056	snp52751	snp10665	snp95346	snp20662	snp95273	snp32921	snp9795	snp68113	snp67415	snp23888	snp6912	snp82887	snp85584	snp79341	snp66200	snp98123	snp95797	snp5907	snp38235	snp31218	snp34782	snp47804	snp20155	snp23277	snp28567	snp37049	snp58493	snp34185	snp58271	snp53758	snp36286	snp67071	snp71760	snp27740	snp57327	snp66873	snp84879	snp95384	snp13316	snp92308	snp65638	snp10747	snp6124	snp98246	snp68285	snp57993	snp61303	snp67370	snp90842	snp93453	snp24463	snp28599	snp53909	snp58020	snp74167	snp88282	snp27851	snp68172	snp60521	snp95536	snp70451	snp75391	snp81515	snp86233	snp98699	snp68273	snp65302	snp92462	snp12448	snp62454	snp36139	snp13793	snp22142	snp3478	snp13375	snp34884	snp54063	snp69202	snp20663	snp31254	snp50430	snp47851	snp38334	snp57285	snp72562	snp67007	snp3204	snp89267	snp90940	snp1613	snp30294	snp34629	snp47142	snp63363	snp86448	snp92551	snp95201	snp98706	snp56710	snp22250	snp4514	snp93186	snp87957	snp52101	snp68519	snp99385	snp37125	snp44305	snp62523	snp63538	snp19036	snp88030	snp90363	snp92725	snp16749	snp30857	snp20107	snp53925	snp12265	snp23145	snp42150	snp57166	snp77970	snp87920	snp90719	snp95105	snp98192	snp82572	snp85944	snp34770	snp11478	snp71597	snp17294	snp62271	snp10811	snp2671	snp42515	snp17690	snp95425	snp27034	snp21130	snp81170	snp6317	snp62873	snp39087	snp65852	snp87104	snp45095	snp71079	snp35852	snp5313	snp98470	snp22900	snp44515	snp1423	snp30568	snp75089	snp46282	snp91092	snp33645	snp6873	snp86972	snp90240	snp92093	snp99780	snp90917	snp40413	snp75244	snp2279	snp164	snp74930	snp31263	snp68204	snp94340	snp96547	snp73294	snp42724	snp98813	snp30824	snp41117	snp86608	snp14511	snp6835	snp75475	snp16448	snp65296	snp86099	snp94618	snp18149	snp18984	snp98409	snp35401	snp21620	snp90701	snp4442	snp61094	snp2470	snp85786	snp82981	snp45500	snp94031	snp11163	snp14000	snp55091	snp63947	snp71865	snp54721	snp29380	snp90788	snp32057	snp18143	snp54124	snp49395	snp66146	snp58117	snp15057	snp4692	snp40547	snp67157	snp37889	snp3987	snp47988	snp5223	snp57191	snp66641	snp86145	snp2382	snp68665	snp54329	snp70831	snp16912	snp35787	snp55376	snp92338	snp45101	snp27588	snp65796	snp82755	snp92413	snp61095	snp64569	snp47433	snp50097	snp60771	snp6353	snp79621	snp12105	snp98284	snp69739	snp86199	snp6431	snp57652	snp83160	snp10884	snp80034	snp42914	snp40914	snp87030	snp28742	snp82559	snp90741	snp23636	snp55104	snp37361	snp72959	snp83805	snp85840	snp62198	snp5854	snp38188	snp34428	snp35874	snp90192	snp14809	snp64271	snp1227	snp55485	snp61377	snp80342	snp18709	snp46578	snp29689	snp25814	snp5835	snp50969	snp89234	snp81363	snp38997	snp69881	snp67493	snp61857	snp14549	snp84387	snp25745	snp74556	snp22790	snp90684	snp49143	snp92072	snp89614	snp27741	snp74029	snp59136	snp18293	snp46135	snp45888	snp11130	snp44492	snp61077	snp66800	snp77319	snp22548	snp26492	snp45322	snp44380	snp67859	snp74738	snp47402	snp25433	snp90895	snp4985	snp28306	snp30906	snp8253	snp55829	snp48539	snp65104	snp70487	snp12580	snp3715	snp79672	snp40743	snp54387	snp87640	snp78148	snp44018	snp35633	snp23020	snp41942	snp85150	snp26824	snp27136	snp36202	snp54330	snp19535	snp64011	snp63656	snp13821	snp64716	snp26753	snp76756	snp3791	snp60774	snp77127	snp72231	snp88019	snp34137	snp71437	snp43293	snp95488	snp12013	snp47219	snp96903	snp2637	snp1842	snp13015	snp37620	snp13929	snp93339	snp84260	snp6952	snp46762	snp78803	snp9723	snp71214	snp84770	snp37939	snp38666	snp47287	snp63276	snp77425	snp74983	snp94094	snp244	snp10695	snp11746	snp14794	snp20455	snp22885	snp29733	snp40607	snp70489	snp92521	snp277	snp65559	snp9600	snp20951	snp61633	snp99558	snp10117	snp15543	snp76896	snp96423	snp72781	snp94484	snp46215	snp92997	snp63332	snp85411	snp51852	snp13024	snp22388	snp86865	snp53006	snp18715	snp87087	snp21887	snp22552	snp55960	snp81834	snp39754	snp18674	snp58861	snp25245	snp40974	snp48696	snp54468	snp92460	snp77809	snp20709	snp4719	snp55771	snp1031	snp58533	snp11787	snp29916	snp57773	snp85745	snp49399	snp12654	snp90839	snp36304	snp46340	snp83131	snp38137	snp20161	snp10014	snp95712	snp74313	snp66953	snp55368	snp67609	snp48277	snp4518	snp73229	snp46406	snp87007	snp29632	snp76372	snp58860	snp7514	snp63269	snp27028	snp86432	snp30563	snp11835	snp84062	snp65699	snp93715	snp77322	snp49065	snp93334	snp96907	snp8680	snp92751	snp25890	snp60601	snp35998	snp51060	snp77921	snp82806	snp62145	snp13965	snp27996	snp80791	snp99016	snp14653	snp60503	snp2356	snp10687	snp78403	snp95998	snp31516	snp56638	snp91434	snp46421	snp63517	snp61509	snp37446	snp81843	snp34120	snp77307	snp13084	snp65191	snp84769	snp71083	snp29093	snp57975	snp33948	snp4528	snp18810	snp72284	snp80439	snp93290	snp86126	snp40097	snp9874	snp21926	snp32303	snp99664	snp53674	snp92131	snp84403	snp65333	snp73752	snp65055	snp51334	snp74944	snp39682	snp85213	snp17058	snp62611	snp49718	snp82112	snp83813	snp648	snp38632	snp17274	snp44600	snp93958	snp27222	snp39708	snp68594	snp80268	snp45573	snp64663	snp6344	snp82592	snp7283	snp879	snp32343	snp9120	snp65861	snp43070	snp53364	snp97617	snp5800	snp90818	snp15324	snp23889	snp37539	snp7438	snp26873	snp23417	snp57449	snp83877	snp2553	snp42890	snp92785	snp48790	snp5964	snp74574	snp52949	snp77395	snp50004	snp40871	snp87673	snp56423	snp33983	snp8682	snp28265	snp98964	snp29281	snp63055	snp68840	snp98113	snp8840	snp95171	snp62509	snp80044	snp27857	snp46670	snp69984	snp38902	snp88005	snp93201	snp15542	snp35007	snp54388	snp74119	snp10148	snp40448	snp55748	snp70485	snp70879	snp81051	snp85057	snp89610	snp32084	snp81900	snp82923	snp36848	snp81069	snp83792	snp66878	snp35854	snp1793	snp52045	snp87950	snp97372	snp16417	snp25559	snp65655	snp87765	snp83176	snp17713	snp47743	snp35204	snp46988	snp7623	snp25249	snp43807	snp43258	snp4210	snp40673	snp74419	snp77680	snp91140	snp94258	snp76079	snp41105	snp89965	snp22021	snp49518	snp62382	snp73056	snp59842	snp43020	snp47501	snp21875	snp34979	snp69857	snp39299	snp29988	snp45335	snp68034	snp34570	snp36349	snp46839	snp55356	snp70206	snp15154	snp18937	snp3821	snp78518	snp94572	snp71115	snp41697	snp27241	snp85072	snp10922	snp75813	snp63567	snp12805	snp24137	snp430	snp13053	snp50288	snp25410	snp84333	snp26318	snp74838	snp38407	snp73929	snp86211	snp46323	snp37390	snp70622	snp83941	snp84910	snp39295	snp79854	snp91723	snp53889	snp51282	snp63140	snp71229	snp99767	snp6357	snp12585	snp95123	snp24698	snp16694	snp37508	snp27621	snp74094	snp99460	snp34431	snp65336	snp84160	snp96690	snp10495	snp79194	snp70886	snp62045	snp41787	snp3934	snp70697	snp64376	snp52879	snp21868	snp91675	snp1596	snp92810	snp78666	snp1123	snp93674	snp14695	snp36430	snp6931	snp28757	snp42549	snp76959	snp88559	snp39710	snp48902	snp17037	snp65362	snp72010	snp7994	snp2504	snp2734	snp53676	snp12427	snp70441	snp82671	snp36572	snp53872	snp10309	snp72389	snp16512	snp6587	snp30414	snp11231	snp97149	snp9953	snp47261	snp40009	snp88571	snp81380	snp58064	snp48359	snp57184	snp57001	snp75540	snp68999	snp46264	snp19355	snp2201	snp39569	snp13843	snp48058	snp27021	snp30925	snp87928	snp79130	snp25111	snp74723	snp29888	snp35889	snp60648	snp92783	snp17456	snp22738	snp6438	snp66579	snp87738	snp39998	snp66904	snp5207	snp31611	snp79459	snp7256	snp71797	snp33783	snp73310	snp21075	snp73922	snp82676	snp22872	snp57190	snp13246	snp22079	snp47028	snp93579	snp93846	snp44856	snp61933	snp17164	snp52580	snp46674	snp1498	snp20910	snp44430	snp51412	snp52825	snp66265	snp90449	snp4672	snp98051	snp32734	snp37038	snp25941	snp14370	snp25248	snp52902	snp22559	snp29025	snp72443	snp79456	snp14578	snp41511	snp6	snp77642	snp5421	snp89253	snp59346	snp86366	snp22200	snp39753	snp38936	snp91904	snp85718	snp25633	snp62219	snp13734	snp43718	snp19538	snp3375	snp63144	snp80437	snp4359	snp84435	snp6602	snp69915	snp73546	snp78094	snp16530	snp47252	snp49547	snp12613	snp85566	snp57587	snp54722	snp37749	snp32286	snp75574	snp53669	snp65041	snp73332	snp87864	snp43567	snp13939	snp17990	snp57159	snp87892	snp72758	snp9659	snp30373	snp64681	snp52689	snp46103	snp57561	snp37078	snp67176	snp94721	snp8788	snp49267	snp49423	snp74671	snp5364	snp49055	snp16478	snp58573	snp88222	snp97114	snp5833	snp85454	snp16730	snp23644	snp12487	snp69427	snp93316	snp74267	snp89293	snp84021	snp69046	snp67933	snp71925	snp14448	snp95467	snp74429	snp12880	snp5834	snp85945	snp8107	snp69722	snp52822	snp29606	snp18683	snp98819	snp30633	snp22917	snp63252	snp5561	snp152	snp79363	snp50360	snp31791	snp72596	snp21228	snp41	snp54373	snp30391	snp59522	snp29268	snp45022	snp26832	snp96643	snp42203	snp33253	snp54562	snp10750	snp51089	snp77821	snp29117	snp36926	snp2169	snp4375	snp57098	snp7161	snp11042	snp41070	snp50355	snp4584	snp31613	snp91929	snp84874	snp71513	snp53734	snp1471	snp35311	snp1926	snp17564	snp12459	snp70462	snp96942	snp64667	snp15095	snp7006	snp2183	snp82182	snp40948	snp6736	snp23053	snp65886	snp69637	snp71123	snp49068	snp67019	snp52398	snp10865	snp63019	snp315	snp96394	snp31373	snp53827	snp23368	snp58081	snp81565	snp29788	snp9473	snp80392	snp49902	snp87736	snp91879	snp87731	snp27032	snp56630	snp88999	snp27563	snp41964	snp10381	snp44838	snp57570	snp47335	snp25162	snp26058	snp56590	snp98469	snp76621	snp21817	snp70905	snp84027	snp46155	snp1007	snp33831	snp50904	snp66892	snp45639	snp62067	snp75375	snp75257	snp68696	snp5403	snp57081	snp34986	snp20346	snp19242	snp73864	snp944	snp86331	snp22630	snp27975	snp52448	snp3076	snp50075	snp75064	snp24216	snp504	snp27921	snp12239	snp56381	snp3952	snp38320	snp42413	snp61739	snp37976	snp17527	snp7288	snp63078	snp75732	snp43767	snp1247	snp33453	snp44476	snp52227	snp66242	snp98876	snp98836	snp10145	snp64586	snp1208	snp27738	snp31602	snp53781	snp46167	snp36219	snp71688	snp50453	snp15727	snp70999	snp2176	snp87252	snp19151	snp86295	snp87210	snp61844	snp89527	snp4959	snp23022	snp11750	snp20090	snp96277	snp35197	snp4286	snp34875	snp57522	snp9685	snp48563	snp88455	snp94421	snp33834	snp72711	snp23945	snp89536	snp14399	snp22496	snp99746	snp15165	snp16555	snp66274	snp70000	snp16471	snp97354	snp78445	snp69268	snp23395	snp75467	snp75182	snp38192	snp83482	snp30916	snp29857	snp17127	snp49097	snp4143	snp59412	snp77408	snp90432	snp52185	snp76538	snp7199	snp83796	snp16470	snp56043	snp8505	snp45512	snp14599	snp72429	snp81125	snp6320	snp48059	snp37613	snp30227	snp1730	snp29433	snp44742	snp27116	snp15612	snp97432	snp80298	snp31587	snp87933	snp92515	snp21148	snp38656	snp4071	snp56965	snp63374	snp64152	snp37267	snp89362	snp80040	snp97147	snp10999	snp43295	snp6852	snp81800	snp31938	snp74062	snp57303	snp57957	snp45836	snp46360	snp55875	snp78447	snp79969	snp94647	snp15639	snp37472	snp48252	snp75862	snp91480	snp2729	snp12743	snp97700	snp43538	snp94938	snp94164	snp92414	snp42849	snp94165	snp15754	snp45098	snp62117	snp53314	snp94403	snp71337	snp42976	snp20836	snp69340	snp17932	snp6564	snp39231	snp97299	snp10989	snp76211	snp65544	snp44918	snp31068	snp95146	snp91093	snp21032	snp92256	snp50096	snp53973	snp84797	snp74566	snp31091	snp51732	snp39559	snp48017	snp60369	snp2864	snp72705	snp97774	snp62119	snp22287	snp48638	snp48326	snp36068	snp79070	snp77676	snp9785	snp81837	snp75727	snp3639	snp34803	snp69925	snp13023	snp92882	snp91678	snp84900	snp49561	snp62526	snp53119	snp97824	snp33551	snp78667	snp337	snp8842	snp35789	snp67688	snp83251	snp63718	snp77269	snp326	snp43762	snp47431	snp60734	snp23746	snp84099	snp92922	snp65534	snp71812	snp89047	snp95240	snp82966	snp51133	snp59291	snp75828	snp80254	snp39868	snp25098	snp11752	snp33545	snp92568	snp80525	snp5288	snp37259	snp46013	snp38606	snp33580	snp4851	snp86542	snp17785	snp65641	snp30767	snp7953	snp24064	snp70321	snp45480	snp35664	snp66152	snp75533	snp43869	snp89136	snp46783	snp8294	snp86856	snp54925	snp68177	snp41733	snp7604	snp63241	snp87795	snp6935	snp14451	snp75750	snp54569	snp40326	snp65049	snp60634	snp60312	snp70371	snp84961	snp1173	snp60476	snp57952	snp12170	snp66628	snp82603	snp67362	snp13986	snp12425	snp59109	snp19788	snp93721	snp29112	snp8309	snp11777	snp72155	snp35574	snp80927	snp14341	snp23793	snp71790	snp25994	snp77971	snp52831	snp52321	snp94015	snp85569	snp62352	snp26771	snp25808	snp35407	snp19594	snp17155	snp30162	snp74655	snp28170	snp19443	snp58255	snp72044	snp57355	snp93162	snp1191	snp49997	snp65558	snp36591	snp37091	snp81239	snp24396	snp37108	snp50828	snp32155	snp93438	snp3636	snp84820	snp76055	snp8543	snp24008	snp61498	snp97234	snp84510	snp33227	snp13101	snp11502	snp57073	snp43997	snp11051	snp79639	snp53951	snp64222	snp9871	snp50326	snp82497	snp3311	snp5738	snp17852	snp26053	snp6962	snp34609	snp67281	snp71786	snp27690	snp35893	snp76750	snp58005	snp99561	snp1462	snp33563	snp2914	snp39495	snp41830	snp49932	snp63001	snp47189	snp14456	snp28844	snp79268	snp43959	snp20736	snp45769	snp22747	snp4457	snp15436	snp39739	snp9044	snp60875	snp92602	snp1269	snp88758	snp13400	snp88641	snp93156	snp3625	snp93391	snp53067	snp216	snp42242	snp86817	snp24625	snp33829	snp82012	snp71870	snp34984	snp51269	snp83174	snp33895	snp6427	snp64613	snp22103	snp45461	snp97523	snp87790	snp13622	snp30834	snp28281	snp39510	snp52205	snp22563	snp56204	snp13870	snp3550	snp31158	snp95195	snp45087	snp91624	snp55900	snp22667	snp17495	snp68228	snp1933	snp83315	snp4597	snp25917	snp40710	snp75665	snp51728	snp98072	snp89642	snp81312	snp99138	snp13228	snp47295	snp72673	snp38596	snp73980	snp89587	snp85751	snp4411	snp43828	snp12561	snp87270	snp96363	snp57054	snp97116	snp11909	snp28321	snp74719	snp17830	snp69485	snp98371	snp55672	snp26047	snp76943	snp7362	snp11516	snp41751	snp75632	snp42329	snp41404	snp83561	snp85490	snp10226	snp7381	snp52458	snp91376	snp35016	snp43485	snp53652	snp24972	snp97505	snp74100	snp76117	snp78035	snp6523	snp38031	snp18522	snp13106	snp30469	snp19437	snp19648	snp28477	snp3384	snp35267	snp32733	snp18914	snp54139	snp59665	snp4313	snp50380	snp30658	snp15818	snp33090	snp55345	snp33358	snp66103	snp15330	snp6470	snp82765	snp37809	snp85862	snp26750	snp48166	snp91683	snp78847	snp75895	snp10875	snp84686	snp77794	snp88304	snp54942	snp89279	snp3857	snp51796	snp15815	snp66975	snp43790	snp47446	snp41766	snp48116	snp97007	snp18315	snp98954	snp21761	snp94586	snp13348	snp47187	snp52936	snp73937	snp89745	snp55417	snp20087	snp86224	snp97491	snp9051	snp23998	snp73039	snp881	snp96960	snp24436	snp39568	snp18050	snp44207	snp43680	snp43832	snp12808	snp85703	snp78541	snp9527	snp57101	snp74006	snp94651	snp38870	snp47930	snp37154	snp54764	snp50314	snp93061	snp7141	snp90477	snp71928	snp74866	snp49152	snp24354	snp10346	snp45920	snp36225	snp16936	snp40310	snp39474	snp74943	snp83290	snp58453	snp87586	snp98654	snp46991	snp50034	snp82133	snp60473	snp26308	snp68260	snp75796	snp56256	snp57033	snp75027	snp70171	snp72592	snp47339	snp73531	snp51617	snp54690	snp43742	snp50194	snp44552	snp50949	snp10379	snp59846	snp76329	snp9721	snp76762	snp74702	snp44790	snp99408	snp90456	snp21524	snp80405	snp80226	snp17491	snp29123	snp20443	snp33836	snp55886	snp40025	snp14710	snp89160	snp33356	snp32249	snp50174	snp40098	snp3694	snp78211	snp80702	snp15080	snp43314	snp43976	snp53893	snp7661	snp8494	snp1214	snp59089	snp49833	snp62885	snp64618	snp17446	snp1941	snp36539	snp58540	snp31285	snp33244	snp28189	snp22349	snp51632	snp8524	snp9310	snp33173	snp59861	snp80792	snp78208	snp36497	snp79524	snp83501	snp91819	snp68157	snp41814	snp40203	snp6918	snp98863	snp24077	snp67733	snp695	snp33734	snp41178	snp76226	snp9708	snp97347	snp43374	snp56712	snp62507	snp30377	snp71152	snp74330	snp85966	snp70049	snp23648	snp5153	snp85529	snp66886	snp78954	snp88911	snp30949	snp61301	snp52356	snp9349	snp5254	snp43769	snp34052	snp31403	snp6504	snp80319	snp60492	snp70101	snp78368	snp49171	snp58740	snp24586	snp99785	snp78252	snp63870	snp52089	snp3908	snp50104	snp62694	snp23226	snp45715	snp52088	snp25644	snp31947	snp60629	snp50885	snp35087	snp18524	snp74347	snp88425	snp7376	snp99554	snp78269	snp31219	snp94091	snp97972	snp77006	snp57804	snp83502	snp40616	snp56499	snp65247	snp85386	snp24604	snp26997	snp22389	snp58997	snp20543	snp91362	snp51724	snp25256	snp39749	snp99632	snp37230	snp65737	snp41454	snp71816	snp96953	snp32987	snp87651	snp65310	snp47697	snp29909	snp84661	snp23168	snp28813	snp83864	snp82063	snp32207	snp46990	snp17516	snp2462	snp88098	snp27749	snp877	snp6722	snp4509	snp64604	snp90997	snp83179	snp88360	snp80890	snp83879	snp17482	snp49345	snp24471	snp14500	snp41436	snp90055	snp14241	snp52283	snp78769	snp10833	snp11258	snp56840	snp38401	snp22531	snp32651	snp11428	snp35529	snp94261	snp39484	snp620	snp37477	snp28202	snp42973	snp30006	snp93837	snp11638	snp30321	snp81668	snp74908	snp80620	snp64920	snp91430	snp25425	snp31376	snp55851	snp61736	snp44955	snp38016	snp25321	snp5378	snp51138	snp63278	snp96260	snp37602	snp22894	snp38741	snp63168	snp767	snp38792	snp33303	snp64320	snp60644	snp57978	snp88843	snp10864	snp38415	snp23233	snp81212	snp68755	snp23360	snp60803	snp63149	snp42004	snp28912	snp91148	snp90546	snp15635	snp58548	snp69683	snp34638	snp59271	snp88388	snp17934	snp53233	snp76962	snp52399	snp33486	snp42597	snp61565	snp11660	snp19042	snp46341	snp25635	snp64700	snp97336	snp3909	snp80761	snp60386	snp35914	snp35091	snp93809	snp73962	snp69394	snp49971	snp47987	snp12098	snp19252	snp34824	snp29794	snp99383	snp15274	snp16018	snp17583	snp32469	snp11827	snp27549	snp73180	snp43032	snp84373	snp74581	snp78630	snp86853	snp52034	snp95706	snp38537	snp68499	snp33922	snp15533	snp61879	snp76085	snp47978	snp62905	snp75140	snp73189	snp28092	snp80931	snp40073	snp64223	snp24447	snp5832	snp19970	snp93614	snp86040	snp24671	snp48663	snp65582	snp51267	snp77769	snp89498	snp957	snp15662	snp89617	snp62646	snp8399	snp70522	snp31563	snp10451	snp43224	snp25233	snp24413	snp70022	snp92024	snp7671	snp47264	snp87743	snp47658	snp1142	snp91500	snp43404	snp73690	snp94906	snp68783	snp20209	snp27172	snp39027	snp56048	snp62445	snp65449	snp70557	snp80419	snp94848	snp87041	snp19448	snp92369	snp54198	snp55788	snp64916	snp71248	snp21408	snp87857	snp94870	snp65413	snp96980	snp70207	snp85283	snp60076	snp90282	snp3454	snp356	snp17864	snp32667	snp58211	snp82866	snp92959	snp99046	snp8469	snp58636	snp96452	snp3420	snp3669	snp36538	snp70236	snp6698	snp11678	snp86992	snp31236	snp76063	snp92549	snp12671	snp94592	snp78450	snp78210	snp47757	snp80311	snp92416	snp35125	snp15558	snp74802	snp55113	snp63204	snp4767	snp56498	snp71352	snp28058	snp64666	snp47042	snp20229	snp42664	snp12103	snp58346	snp52869	snp21586	snp47455	snp4734	snp11223	snp98638	snp13776	snp17998	snp55746	snp60646	snp79866	snp4722	snp70884	snp84999	snp3019	snp78347	snp92180	snp9105	snp83843	snp11066	snp32831	snp5551	snp9375	snp6192	snp62312	snp52063	snp3854	snp41568	snp79107	snp66990	snp5855	snp2295	snp2147	snp96791	snp22457	snp5277	snp78775	snp20710	snp66310	snp66681	snp71339	snp73064	snp67812	snp88269	snp66371	snp43238	snp37881	snp35929	snp44141	snp48092	snp88046	snp8962	snp95247	snp99052	snp93924	snp95745	snp83808	snp18123	snp88164	snp52355	snp30063	snp11507	snp11540	snp53362	snp80531	snp90676	snp61730	snp49276	snp79511	snp23052	snp88801	snp70356	snp15133	snp82538	snp5423	snp57347	snp22439	snp89629	snp49666	snp64235	snp34750	snp13508	snp35114	snp29687	snp61072	snp46818	snp3781	snp21834	snp34940	snp81505	snp10843	snp55896	snp79033	snp48733	snp47148	snp7642	snp77130	snp24239	snp42826	snp558	snp72985	snp22284	snp24288	snp82108	snp35940	snp8608	snp76165	snp97557	snp96584	snp84760	snp9131	snp78286	snp29395	snp27483	snp22676	snp28186	snp36115	snp59977	snp14407	snp47216	snp23857	snp88403	snp9622	snp62868	snp34381	snp1555	snp49783	snp61699	snp71146	snp30765	snp19330	snp90998	snp4637	snp15146	snp45725	snp65224	snp73621	snp87080	snp44247	snp75642	snp49126	snp3632	snp74686	snp98141	snp29573	snp27018	snp2114	snp26574	snp40576	snp69510	snp36582	snp36997	snp63533	snp99156	snp39190	snp70296	snp79842	snp73272	snp50289	snp59492	snp30817	snp96742	snp21891	snp76442	snp70816	snp81761	snp47483	snp11298	snp55008	snp90074	snp53509	snp4305	snp57775	snp11361	snp55839	snp32232	snp53946	snp16082	snp23594	snp30208	snp74314	snp94051	snp54090	snp64770	snp85089	snp82759	snp77089	snp24497	snp30965	snp61535	snp47904	snp51379	snp86219	snp86967	snp52522	snp96274	snp78712	snp50417	snp11456	snp62531	snp9327	snp30808	snp44224	snp82703	snp38335	snp36552	snp35531	snp23996	snp27936	snp18139	snp581	snp56092	snp1215	snp38409	snp85648	snp40906	snp4087	snp55175	snp68598	snp44176	snp28214	snp56843	snp88985	snp79810	snp94621	snp3954	snp93304	snp47143	snp41836	snp84799	snp9962	snp68944	snp85746	snp35961	snp8797	snp49944	snp21058	snp252	snp383	snp98393	snp48463	snp42000	snp92769	snp73859	snp56906	snp53784	snp28881	snp96915	snp37672	snp81458	snp82532	snp60029	snp59847	snp85441	snp58879	snp48220	snp75214	snp95899	snp12057	snp84030	snp78665	snp38697	snp4907	snp16649	snp89990	snp550	snp247	snp73211	snp92469	snp95015	snp63820	snp29820	snp48948	snp1078	snp1553	snp81095	snp45112	snp61737	snp76628	snp22356	snp40877	snp62881	snp59367	snp95548	snp40572	snp23521	snp48732	snp48735	snp1357	snp61228	snp88523	snp12837	snp37655	snp38704	snp5281	snp52931	snp81957	snp85882	snp45045	snp48302	snp33483	snp15517	snp90181	snp57916	snp92411	snp14948	snp96240	snp53829	snp60066	snp5276	snp30680	snp75997	snp79653	snp21176	snp66795	snp296	snp87345	snp78909	snp70517	snp7689	snp41147	snp10350	snp22462	snp33216	snp85003	snp81276	snp66391	snp64252	snp26811	snp79379	snp17166	snp70297	snp16940	snp28981	snp46071	snp33654	snp8040	snp60825	snp83000	snp5981	snp91442	snp19019	snp87900	snp87780	snp59813	snp86035	snp82565	snp29732	snp77709	snp12832	snp21110	snp36233	snp88620	snp76213	snp25286	snp23550	snp65556	snp24117	snp59025	snp94769	snp19418	snp80277	snp88550	snp63851	snp12911	snp57713	snp4003	snp57875	snp56035	snp29486	snp43244	snp81400	snp86302	snp89901	snp80616	snp85130	snp46611	snp71672	snp21705	snp7590	snp47372	snp5957	snp49698	snp89235	snp88502	snp61841	snp8209	snp92424	snp14467	snp27747	snp38211	snp98312	snp65256	snp29304	snp14535	snp28051	snp3331	snp86983	snp2345	snp7476	snp33154	snp13296	snp40760	snp86923	snp73597	snp54997	snp22261	snp20911	snp13356	snp35933	snp42483	snp4671	snp78098	snp73274	snp93418	snp81827	snp93845	snp32209	snp93586	snp58006	snp70427	snp90790	snp53680	snp21969	snp95795	snp630	snp82478	snp31992	snp42931	snp10039	snp66429	snp33346	snp80406	snp21637	snp42393	snp87371	snp42260	snp55002	snp73673	snp94456	snp46948	snp76667	snp80172	snp12798	snp94688	snp66471	snp66449	snp45498	snp12348	snp90509	snp19107	snp51668	snp17718	snp5669	snp66853	snp76463	snp82159	snp76653	snp93990	snp23123	snp12660	snp83767	snp58233	snp79263	snp70273	snp98259	snp60711	snp73201	snp35589	snp78330	snp37074	snp30792	snp92965	snp61985	snp74680	snp92659	snp95378	snp92192	snp13057	snp31960	snp21180	snp78013	snp75449	snp94776	snp12863	snp21805	snp37784	snp41894	snp52500	snp90265	snp77262	snp76433	snp77176	snp24574	snp82619	snp26165	snp85556	snp95434	snp42721	snp79967	snp79289	snp30274	snp66007	snp95143	snp14882	snp86633	snp57332	snp49281	snp30709	snp98688	snp79241	snp83337	snp68869	snp25949	snp3750	snp39511	snp2283	snp51143	snp68849	snp62830	snp27766	snp66859	snp65780	snp93564	snp99115	snp23147	snp69595	snp47513	snp8017	snp88511	snp94849	snp81219	snp99370	snp68900	snp97397	snp2780	snp55475	snp67458	snp31526	snp48170	snp71401	snp63026	snp64643	snp18142	snp18220	snp52905	snp40112	snp86600	snp13095	snp43678	snp50268	snp71901	snp12138	snp52254	snp3867	snp92863	snp13291	snp57915	snp61968	snp37581	snp97156	snp28762	snp75652	snp34493	snp5123	snp87055	snp43399	snp64860	snp8049	snp49218	snp73257	snp74646	snp86237	snp43876	snp78498	snp75065	snp43177	snp35014	snp62379	snp53447	snp10697	snp22971	snp8747	snp16210	snp75969	snp39359	snp51893	snp33441	snp13500	snp4133	snp31369	snp51901	snp42236	snp57479	snp26761	snp43405	snp32761	snp11045	snp40178	snp63548	snp86067	snp39050	snp31360	snp70780	snp7931	snp8052	snp7227	snp54497	snp25883	snp29059	snp77535	snp70215	snp63823	snp14481	snp22017	snp89932	snp88428	snp62892	snp83859	snp59851	snp67966	snp21469	snp40093	snp1500	snp6036	snp33607	snp35610	snp26891	snp90634	snp88461	snp40573	snp8444	snp37513	snp3900	snp24333	snp61779	snp62017	snp79288	snp65125	snp50124	snp31255	snp6104	snp42963	snp93180	snp7108	snp77043	snp3157	snp54153	snp12115	snp42245	snp16785	snp9788	snp41113	snp59834	snp80701	snp85814	snp25449	snp19310	snp91511	snp47075	snp56782	snp45389	snp26101	snp13165	snp79438	snp80617	snp1696	snp90209	snp4889	snp94518	snp79840	snp25061	snp5845	snp24712	snp11685	snp43130	snp69280	snp38982	snp74339	snp57491	snp15007	snp52698	snp67767	snp40978	snp82862	snp68472	snp45767	snp24593	snp86362	snp71184	snp10869	snp37399	snp72923	snp85534	snp77641	snp74840	snp90791	snp47020	snp9707	snp29172	snp56939	snp70573	snp37009	snp996	snp92102	snp28319	snp59461	snp26863	snp57474	snp18164	snp57728	snp6953	snp75791	snp42875	snp8525	snp55654	snp79394	snp33187	snp92963	snp9237	snp91933	snp62494	snp36410	snp67148	snp37120	snp58424	snp82018	snp43146	snp87289	snp17611	snp43658	snp31927	snp32282	snp68	snp97733	snp81868	snp81831	snp7740	snp42985	snp22099	snp18216	snp43517	snp22433	snp19101	snp31363	snp37698	snp15532	snp37158	snp21828	snp29081	snp1599	snp60514	snp47140	snp38302	snp1430	snp77383	snp72813	snp35353	snp83323	snp71019	snp63938	snp82781	snp75443	snp98871	snp30183	snp60571	snp68994	snp81371	snp25097	snp10496	snp86301	snp92846	snp92723	snp75531	snp70562	snp42525	snp35997	snp32950	snp5040	snp21188	snp69728	snp32891	snp29877	snp79219	snp54491	snp32316	snp11450	snp63554	snp46010	snp28931	snp64959	snp59401	snp1491	snp8752	snp7297	snp49031	snp21267	snp93276	snp21378	snp62614	snp80838	snp62925	snp3496	snp45176	snp41992	snp75843	snp99	snp84809	snp95686	snp97872	snp42387	snp18100	snp92188	snp18363	snp1601	snp77192	snp18085	snp38840	snp24286	snp41396	snp80260	snp99480	snp97280	snp30164	snp84093	snp18400	snp78558	snp55101	snp3227	snp83208	snp47185	snp89565	snp83844	snp37332	snp72261	snp41303	snp31957	snp43928	snp89596	snp31642	snp14745	snp20415	snp91689	snp22437	snp56669	snp76195	snp27423	snp50536	snp60715	snp1671	snp32649	snp23340	snp9881	snp31514	snp88497	snp62030	snp42259	snp56000	snp92802	snp15457	snp49039	snp59442	snp28772	snp91576	snp32530	snp39571	snp23891	snp45094	snp35737	snp30998	snp78669	snp52277	snp24772	snp59147	snp69424	snp82954	snp97958	snp45215	snp56940	snp59066	snp66312	snp3439	snp59836	snp91497	snp51182	snp13449	snp57656	snp86845	snp78626	snp38600	snp33790	snp34549	snp65651	snp32811	snp94959	snp41124	snp46442	snp99740	snp14805	snp32772	snp71754	snp71781	snp34919	snp97756	snp95150	snp10171	snp1523	snp11482	snp37625	snp8160	snp24566	snp96078	snp50408	snp3999	snp88410	snp67398	snp13828	snp2389	snp6375	snp33418	snp39852	snp89181	snp24218	snp5570	snp67031	snp76972	snp23349	snp46137	snp58921	snp72009	snp72226	snp87417	snp1605	snp25213	snp24624	snp85398	snp38612	snp29860	snp76989	snp15412	snp91858	snp45620	snp42637	snp85000	snp79479	snp86073	snp67663	snp55988	snp54215	snp55323	snp64448	snp87815	snp16985	snp5284	snp11059	snp65901	snp30514	snp48174	snp88570	snp31323	snp47	snp8536	snp57743	snp21076	snp10136	snp15649	snp59519	snp2413	snp80369	snp53280	snp27923	snp56047	snp69533	snp69639	snp69738	snp51735	snp90156	snp75807	snp7925	snp37692	snp31332	snp75880	snp19852	snp41663	snp11257	snp50455	snp59993	snp33461	snp5863	snp53532	snp60576	snp32914	snp7150	snp61189	snp22807	snp55909	snp30438	snp49266	snp40111	snp53878	snp80330	snp76718	snp36533	snp41457	snp37811	snp60380	snp72708	snp37783	snp91519	snp34256	snp49373	snp76254	snp93143	snp76152	snp13392	snp34106	snp62092	snp15342	snp10098	snp85731	snp54323	snp40853	snp78556	snp91798	snp17766	snp48361	snp75924	snp8183	snp28571	snp34370	snp97096	snp64128	snp63845	snp26710	snp84656	snp90583	snp71886	snp60180	snp9389	snp5559	snp75293	snp91581	snp29424	snp55145	snp36214	snp76548	snp58158	snp71629	snp16932	snp31064	snp94797	snp11430	snp87045	snp3049	snp93486	snp91806	snp14329	snp75723	snp48040	snp95452	snp3082	snp43653	snp65913	snp7378	snp64550	snp99172	snp79687	snp76867	snp90717	snp19760	snp19572	snp12095	snp80840	snp37789	snp83631	snp46011	snp37505	snp86860	snp86760	snp58735	snp23471	snp45194	snp99815	snp44704	snp51080	snp92618	snp43546	snp16589	snp39646	snp13741	snp95955	snp67282	snp28368	snp49756	snp49295	snp10464	snp66945	snp19724	snp34934	snp34933	snp43766	snp27744	snp94983	snp53265	snp36983	snp79918	snp33651	snp81612	snp16171	snp4867	snp84853	snp52556	snp79507	snp46292	snp92065	snp13854	snp13398	snp78139	snp28671	snp43113	snp63449	snp43013	snp88000	snp13531	snp27892	snp74151	snp28217	snp81989	snp15916	snp44928	snp89219	snp68240	snp11205	snp22582	snp61679	snp20257	snp78401	snp52789	snp66230	snp46856	snp75682	snp85231	snp4044	snp61079	snp36438	snp99003	snp17771	snp69072	snp43220	snp21973	snp41947	snp41206	snp13186	snp60766	snp86202	snp76780	snp82251	snp85043	snp36600	snp87930	snp13797	snp7055	snp33664	snp83218	snp67419	snp15870	snp39696	snp52655	snp79413	snp91173	snp85570	snp93215	snp33020	snp19144	snp99570	snp15976	snp10405	snp60531	snp62735	snp99316	snp85175	snp45227	snp33179	snp81396	snp83923	snp13347	snp41881	snp37116	snp1353	snp4650	snp17267	snp18165	snp47047	snp8310	snp73371	snp32581	snp33122	snp64293	snp89133	snp23527	snp74728	snp92452	snp78108	snp28432	snp28386	snp27855	snp46068	snp36057	snp87201	snp76710	snp99571	snp96349	snp46695	snp63651	snp40690	snp60843	snp84105	snp31798	snp57703	snp84144	snp93654	snp12325	snp48689	snp98509	snp48083	snp60876	snp33061	snp99194	snp75476	snp74855	snp60481	snp75116	snp52105	snp45776	snp26894	snp83827	snp18355	snp91448	snp18492	snp42036	snp4021	snp5888	snp75424	snp96032	snp38154	snp11157	snp96752	snp95898	snp16190	snp24375	snp9902	snp16841	snp19210	snp47701	snp12759	snp63402	snp77270	snp46024	snp17364	snp72956	snp28892	snp18849	snp77447	snp55059	snp83553	snp8722	snp74897	snp27562	snp74292	snp16054	snp99225	snp63350	snp68758	snp98264	snp60419	snp53183	snp83839	snp12470	snp82898	snp4751	snp36992	snp36881	snp99829	snp25331	snp69341	snp39654	snp37859	snp82116	snp43278	snp52598	snp69505	snp88471	snp29643	snp47977	snp79609	snp36038	snp47964	snp91583	snp78878	snp18485	snp40032	snp83249	snp90288	snp72591	snp92094	snp12966	snp71942	snp57148	snp11551	snp65009	snp49985	snp78126	snp58796	snp1891	snp26008	snp71689	snp47228	snp21989	snp87404	snp73598	snp60680	snp28703	snp77112	snp79214	snp71103	snp96632	snp95697	snp69298	snp3810	snp60328	snp48412	snp7328	snp58078	snp43084	snp8636	snp98336	snp80114	snp22071	snp78603	snp98429	snp98999	snp60910	snp9877	snp12019	snp2599	snp35106	snp39127	snp4225	snp58881	snp61984	snp7736	snp41896	snp5937	snp80793	snp61334	snp47104	snp98447	snp8591	snp26546	snp23678	snp68071	snp82418	snp34271	snp73186	snp92058	snp36658	snp86614	snp70507	snp29973	snp51057	snp42755	snp71919	snp11096	snp55797	snp74727	snp32917	snp5886	snp42025	snp11200	snp22371	snp25572	snp59454	snp48681	snp72539	snp99023	snp46810	snp70315	snp9480	snp65072	snp53194	snp86862	snp79193	snp94961	snp26521	snp16145	snp64945	snp32790	snp77331	snp97561	snp56038	snp95094	snp49391	snp17044	snp75341	snp77890	snp27770	snp49388	snp29474	snp19798	snp62155	snp7160	snp27237	snp98133	snp27912	snp87853	snp55796	snp92144	snp83737	snp12188	snp16748	snp94656	snp12143	snp77822	snp91626	snp51989	snp76663	snp44113	snp48297	snp30852	snp97689	snp55119	snp33421	snp77008	snp45211	snp53452	snp95776	snp53884	snp18204	snp3051	snp24954	snp13131	snp48348	snp95334	snp700	snp84208	snp73594	snp85859	snp87276	snp46243	snp42271	snp14035	snp81608	snp48788	snp56121	snp48085	snp87241	snp4325	snp99448	snp60501	snp78409	snp60820	snp10715	snp34206	snp35320	snp7076	snp72840	snp84887	snp55600	snp25214	snp88750	snp27803	snp16531	snp76009	snp35423	snp73510	snp3387	snp57261	snp28869	snp74656	snp3510	snp87440	snp53129	snp23	snp12224	snp3866	snp93012	snp45418	snp59292	snp38489	snp50279	snp87885	snp74588	snp83081	snp1216	snp22209	snp24961	snp4077	snp18500	snp8075	snp67929	snp80735	snp9827	snp24078	snp71252	snp29226	snp51435	snp175	snp60105	snp15714	snp63609	snp97235	snp76267	snp75768	snp2592	snp2866	snp72081	snp63188	snp85140	snp29497	snp18915	snp35588	snp30302	snp43252	snp74452	snp41865	snp89576	snp64651	snp49503	snp45630	snp35294	snp37164	snp1368	snp75626	snp50664	snp35735	snp68287	snp68627	snp1898	snp51312	snp2466	snp87720	snp61650	snp422	snp36217	snp21810	snp90269	snp31008	snp45088	snp2787	snp73431	snp13904	snp79988	snp37321	snp54272	snp36216	snp99618	snp54755	snp51299	snp20656	snp91349	snp82683	snp51746	snp77406	snp24571	snp7532	snp67834	snp97933	snp20233	snp56109	snp85046	snp22218	snp33166	snp45716	snp12186	snp65676	snp14691	snp80514	snp15907	snp8771	snp43060	snp50495	snp39923	snp84530	snp34407	snp33592	snp59064	snp53543	snp83925	snp27008	snp84367	snp80935	snp15873	snp95297	snp17524	snp62674	snp76657	snp12605	snp27945	snp74945	snp75313	snp59371	snp88702	snp47184	snp82599	snp39536	snp14267	snp43748	snp68081	snp59786	snp51423	snp83868	snp5064	snp19121	snp39234	snp90162	snp80726	snp94808	snp6915	snp44667	snp33273	snp26149	snp16063	snp5165	snp45915	snp1876	snp48529	snp76914	snp37221	snp53138	snp90918	snp35219	snp83946	snp98074	snp71940	snp70428	snp96677	snp5373	snp49491	snp79376	snp83507	snp5054	snp39809	snp99479	snp45443	snp41051	snp3801	snp2442	snp25519	snp6200	snp83185	snp82277	snp10705	snp30750	snp37682	snp79000	snp47920	snp59616	snp55518	snp62194	snp8876	snp68010	snp5349	snp67267	snp4293	snp76630	snp98441	snp99824	snp68991	snp32920	snp69670	snp34658	snp89491	snp68310	snp75898	snp73471	snp96390	snp28707	snp23570	snp3302	snp93521	snp49252	snp73661	snp18793	snp59564	snp90146	snp50529	snp40084	snp38830	snp96216	snp49059	snp20788	snp43971	snp33659	snp9478	snp81632	snp94901	snp81258	snp17436	snp18358	snp96920	snp60830	snp10736	snp20542	snp12194	snp91177	snp25831	snp72848	snp98399	snp18676	snp49694	snp9853	snp99891	snp35705	snp56914	snp79244	snp76443	snp93607	snp60078	snp24132	snp66679	snp27333	snp27205	snp42475	snp65948	snp29009	snp40503	snp18397	snp57222	snp86758	snp3957	snp90677	snp83317	snp31672	snp34566	snp22442	snp38117	snp67334	snp18484	snp36819	snp56488	snp87106	snp47060	snp35348	snp11176	snp22376	snp62863	snp77048	snp51451	snp44699	snp55017	snp66619	snp26773	snp81580	snp29438	snp84064	snp62782	snp75174	snp37940	snp14820	snp3709	snp62635	snp18661	snp80430	snp65495	snp48322	snp28128	snp10227	snp33114	snp69527	snp74001	snp8993	snp35982	snp52104	snp2016	snp28060	snp65579	snp69492	snp97626	snp25599	snp44148	snp39836	snp77368	snp9843	snp40994	snp74525	snp38744	snp60182	snp85461	snp50740	snp4188	snp56931	snp94334	snp28669	snp13858	snp26778	snp83385	snp1288	snp15840	snp50973	snp59792	snp4841	snp20517	snp23687	snp52433	snp57221	snp95326	snp54335	snp43786	snp16593	snp69159	snp20253	snp24395	snp71016	snp48742	snp2740	snp31830	snp83115	snp27986	snp36937	snp89265	snp38183	snp10186	snp77551	snp7838	snp6649	snp90520	snp40022	snp72352	snp78966	snp13603	snp67999	snp42803	snp52420	snp74605	snp76394	snp84486	snp96647	snp88682	snp79541	snp76344	snp23971	snp35479	snp79838	snp69081	snp81645	snp35781	snp56014	snp56144	snp5987	snp46752	snp24531	snp29140	snp7869	snp90274	snp90335	snp29829	snp7189	snp22692	snp14227	snp39254	snp40490	snp65376	snp42648	snp49822	snp66292	snp66444	snp95699	snp79277	snp80477	snp50563	snp10906	snp13441	snp43606	snp26531	snp96402	snp75790	snp31565	snp17258	snp69939	snp90937	snp99008	snp46838	snp33286	snp78083	snp81082	snp77506	snp92190	snp22406	snp39652	snp42097	snp58208	snp34220	snp66063	snp57575	snp26807	snp45326	snp92572	snp62878	snp23844	snp42642	snp58845	snp61178	snp64905	snp90033	snp92070	snp36585	snp26277	snp21902	snp13394	snp39820	snp72034	snp24125	snp48177	snp66495	snp71673	snp77282	snp84386	snp88474	snp6685	snp6389	snp19575	snp44895	snp26740	snp38812	snp66130	snp51594	snp47727	snp40866	snp57599	snp35256	snp50874	snp23885	snp22980	snp34109	snp92598	snp22539	snp36850	snp81718	snp65218	snp26042	snp90419	snp31994	snp45638	snp24054	snp7538	snp52067	snp67582	snp83903	snp57484	snp73107	snp54312	snp29309	snp31828	snp67630	snp58910	snp50551	snp89676	snp32513	snp76187	snp87719	snp88358	snp3135	snp15701	snp10803	snp33766	snp90137	snp11346	snp4561	snp43934	snp97454	snp39925	snp50303	snp44913	snp36870	snp47037	snp8374	snp30670	snp51308	snp6141	snp51900	snp26928	snp56097	snp89624	snp11998	snp80847	snp65364	snp57132	snp91128	snp65602	snp56841	snp95286
Sa02G09	1	0	0	0	0	1	1	0	0	2	0	0	2	1	0	0	0	0	0	0	1	0	0	0	0	0	NA	1	0	0	0	1	0	0	1	0	0	2	0	0	1	0	1	0	0	NA	1	0	0	0	0	0	0	2	1	1	0	0	1	0	0	1	1	1	0	1	0	1	1	0	0	0	1	1	0	0	0	0	0	0	1	0	0	0	0	1	0	0	1	0	0	2	0	1	NA	0	0	1	0	0	0	0	0	0	0	0	0	0	2	2	1	0	0	0	0	1	0	0	0	0	0	0	1	1	0	1	1	1	0	1	0	0	0	0	0	1	0	0	0	0	0	1	0	1	1	1	1	1	1	1	2	NA	0	0	0	0	0	0	0	0	0	1	1	0	0	0	0	0	0	0	0	1	1	1	0	2	0	1	2	0	0	0	0	1	1	1	0	0	1	0	1	0	0	0	0	0	1	2	0	0	0	0	0	0	0	1	0	1	2	0	0	1	0	0	0	0	1	0	0	0	0	1	1	0	0	0	1	0	0	0	0	0	0	0	1	0	1	1	0	0	1	0	1	1	1	0	0	0	1	1	0	0	0	1	0	0	1	0	0	0	0	1	1	0	0	0	1	0	0	0	0	0	0	1	0	1	1	0	0	2	1	1	0	0	2	0	2	0	0	2	0	0	0	0	0	1	1	0	0	0	0	0	0	0	0	1	1	0	0	0	1	1	1	0	0	0	2	0	0	2	0	0	0	NA	1	0	0	1	0	0	0	0	0	0	0	0	0	0	2	0	0	0	0	0	0	0	0	1	0	2	0	0	0	0	1	1	0	1	0	0	0	0	1	0	1	0	1	0	0	0	0	0	1	0	0	0	2	1	1	0	2	1	0	1	0	1	1	1	0	1	0	0	0	1	1	1	0	1	0	1	1	1	0	1	0	0	NA	1	0	1	0	1	1	0	0	1	0	1	0	1	0	0	1	0	1	2	0	0	0	0	1	1	0	0	0	1	1	1	1	0	0	2	0	0	1	1	0	0	1	0	0	0	0	0	0	0	0	0	0	0	0	0	2	0	NA	1	0	0	1	1	0	0	2	0	2	0	1	0	0	0	0	1	0	2	0	1	0	2	0	0	1	0	0	2	1	1	0	0	0	0	0	1	2	2	0	1	0	1	0	0	2	0	1	1	0	0	0	0	0	0	0	0	0	0	0	0	1	0	0	0	0	0	0	0	1	1	0	0	0	0	0	1	1	0	0	0	0	0	0	1	1	1	0	0	0	1	0	0	0	1	0	1	0	0	1	1	0	0	0	0	1	0	2	0	2	1	2	1	1	0	0	0	1	1	0	1	0	0	0	0	0	1	NA	0	0	0	0	0	0	1	0	0	1	1	0	0	1	0	0	0	1	1	0	2	0	2	0	0	0	1	0	1	0	0	1	1	0	1	0	0	0	1	1	0	0	2	0	0	0	2	1	0	2	0	1	0	0	0	0	1	0	0	0	0	0	1	1	0	1	0	0	0	1	0	1	1	0	0	1	1	0	0	0	1	0	0	2	NA	0	2	0	0	1	0	0	0	0	1	0	0	0	2	2	0	0	0	1	0	1	0	1	0	0	2	1	0	0	0	0	0	0	0	0	0	0	1	0	0	0	1	0	0	0	0	0	1	0	0	0	1	1	1	0	1	0	0	0	1	0	0	0	0	0	0	0	0	NA	0	0	0	0	0	0	NA	0	0	0	0	0	0	0	0	0	0	0	0	0	0	0	0	0	0	0	0	0	1	0	0	0	0	0	0	0	0	1	0	0	0	1	2	0	1	0	2	0	1	0	1	0	0	0	0	0	1	1	0	0	1	0	0	1	0	0	0	0	1	1	0	NA	2	0	0	0	0	0	1	1	0	0	0	1	0	0	0	0	0	0	0	1	1	0	0	1	0	0	0	1	0	0	1	1	0	0	0	0	0	0	0	2	0	0	1	0	1	0	1	0	1	0	0	0	0	0	0	2	0	0	0	1	0	1	1	0	0	1	0	0	0	0	1	2	2	0	1	1	0	1	2	0	1	0	0	0	0	0	0	0	1	0	0	0	0	0	0	0	0	2	0	1	0	0	0	0	0	0	0	0	1	1	1	1	1	0	0	0	0	0	1	2	0	0	1	0	0	1	0	0	0	0	0	0	0	0	0	1	0	0	0	1	1	0	0	1	0	0	0	0	NA	2	1	0	0	0	0	1	0	0	1	0	1	0	1	1	0	0	1	0	0	0	1	2	0	0	0	1	0	1	NA	1	NA	0	0	0	2	0	0	1	0	1	0	1	2	0	0	0	0	0	NA	1	NA	0	0	1	1	0	2	0	0	1	0	0	0	1	1	2	0	0	1	0	0	1	0	1	0	0	0	0	2	0	1	0	1	1	0	2	0	2	1	0	0	0	0	0	0	0	0	0	1	0	0	1	1	0	1	0	0	1	1	0	1	NA	0	1	0	1	0	0	2	1	2	0	1	0	0	1	2	1	0	0	1	0	0	1	0	0	NA	0	0	0	1	0	0	0	1	0	1	0	0	0	0	1	0	0	0	0	0	0	0	1	1	1	0	0	0	0	0	1	0	0	1	1	0	2	2	0	1	0	0	2	0	1	0	0	0	0	2	0	0	0	0	0	0	0	0	0	1	0	0	0	1	0	1	1	0	0	0	0	1	0	0	1	0	2	0	1	1	1	0	1	0	0	2	0	0	0	0	0	0	0	0	1	0	1	0	0	1	0	0	1	1	1	1	0	0	2	1	1	0	1	0	2	0	0	0	0	0	0	1	1	0	0	1	0	2	2	1	0	0	1	0	0	0	0	0	1	1	0	0	1	1	0	1	0	0	0	1	0	2	0	2	0	1	0	1	1	0	1	0	0	0	1	0	1	1	0	0	0	0	2	1	0	0	1	0	0	2	1	0	NA	0	1	0	1	0	0	0	1	0	0	1	1	0	0	0	1	0	1	1	0	0	0	0	1	1	0	2	0	1	0	0	0	0	0	0	0	1	2	0	0	0	0	0	0	1	2	1	1	0	1	1	1	0	2	0	0	0	0	0	0	0	0	2	2	0	0	1	0	0	0	1	2	0	0	0	0	1	1	0	1	1	0	0	0	0	1	1	0	0	2	2	0	0	0	0	0	0	1	0	0	0	0	0	1	0	0	0	0	0	1	0	0	0	0	0	NA	0	0	0	2	0	0	1	0	0	1	0	0	0	0	0	0	0	0	0	0	2	0	1	0	1	0	0	0	0	0	1	NA	0	0	0	1	0	2	1	0	0	0	0	0	0	0	0	0	0	0	1	0	0	0	0	2	0	0	0	0	1	1	0	0	1	0	0	0	0	0	1	0	0	0	1	0	0	0	0	0	0	1	0	0	0	2	1	0	2	0	1	0	0	2	0	1	0	1	0	0	0	0	1	0	0	0	0	0	0	0	0	0	0	0	0	1	0	0	1	0	1	0	0	1	0	0	0	0	0	0	0	0	0	0	0	2	0	2	0	2	0	0	0	1	1	0	0	0	0	0	1	1	0	1	0	1	1	0	0	0	1	0	0	0	1	0	0	0	2	0	0	0	0	0	1	0	2	0	0	0	0	1	1	1	0	0	0	0	0	0	0	0	1	1	0	0	1	1	0	0	0	0	1	1	1	1	0	1	1	0	2	0	1	0	0	0	0	1	0	0	0	1	2	0	0	2	0	0	1	1	0	1	0	0	0	0	1	0	1	0	0	0	0	0	1	1	1	0	0	2	0	2	1	0	0	0	0	0	1	0	1	2	1	NA	1	0	1	1	0	0	0	1	1	0	0	1	0	2	0	0	2	0	0	1	1	0	0	1	0	0	0	0	0	1	1	1	0	0	0	0	0	0	0	0	0	0	2	0	0	0	2	0	0	0	0	0	0	0	0	0	1	0	0	0	1	0	1	1	0	0	0	0	0	0	0	0	0	2	0	0	1	0	0	0	0	0	0	0	0	0	0	0	0	0	0	1	0	0	0	0	0	1	1	0	0	1	0	0	0	1	1	0	1	0	1	1	0	1	1	0	0	1	0	0	0	NA	0	0	0	0	1	1	0	1	1	0	2	1	0	0	1	1	0	0	0	2	0	1	0	1	0	0	0	0	1	2	1	0	0	0	2	0	0	0	1	1	0	2	0	1	1	1	1	0	1	0	0	0	0	0	0	1	0	1	0	1	0	0	NA	1	0	1	1	1	1	0	0	0	0	0	0	1	1	0	0	0	0	0	1	0	1	0	0	0	1	0	0	1	0	1	2	0	1	0	0	0	0	0	0	0	0	2	0	0	0	0	0	0	0	0	0	0	2	1	0	2	0	0	0	0	2	0	0	0	0	0	0	0	0	2	0	0	0	1	0	0	1	2	1	1	0	0	1	2	0	0	0	1	0	1	1	0	1	0	0	0	0	0	0	0	0	0	2	0	0	1	1	0	0	0	0	0	0	0	2	1	0	0	0	0	2	0	1	0	0	1	0	1	0	0	0	0	0	0	0	2	1	2	0	0	0	2	0	0	0	0	1	1	0	0	0	0	0	1	0	0	0	0	0	0	0	1	0	1	1	1	0	0	0	1	0	0	0	0	1	0	0	1	NA	0	1	1	1	2	1	0	0	1	0	0	1	0	0	1	0	0	0	0	0	0	1	0	1	1	0	0	1	1	0	0	1	0	1	1	NA	1	0	1	0	0	0	0	0	1	0	0	0	0	0	0	0	0	0	1	2	0	1	1	1	1	0	2	0	0	1	1	1	0	0	0	1	0	0	0	0	1	0	NA	0	1	0	0	0	0	0	0	1	1	0	0	0	1	0	0	0	0	0	0	0	1	0	0	0	1	0	0	1	1	0	2	0	0	0	1	2	1	0	0	0	0	0	0	0	1	1	0	0	0	1	1	0	0	1	1	1	1	0	0	1	0	1	0	1	0	0	1	2	1	0	1	0	0	1	1	1	0	0	1	1	0	0	0	0	0	0	0	0	0	0	1	0	0	0	0	0	0	0	0	0	0	0	1	0	0	1	0	1	0	0	0	1	1	0	1	1	0	2	2	1	0	1	0	0	0	1	0	0	0	1	1	0	0	0	0	0	0	1	0	0	0	0	2	0	1	0	0	0	0	0	1	0	2	NA	0	2	0	0	1	NA	2	0	0	0	0	0	2	0	0	1	0	0	0	1	0	1	1	0	1	2	1	1	0	2	0	0	0	0	0	1	0	0	0	0	1	1	0	1	0	0	0	1	0	0	0	0	0	2	0	0	1	0	1	0	2	0	0	0	0	1	1	2	0	0	0	0	0	1	0	1	2	0	0	1	0	1	0	0	0	1	1	0	1	0	0	NA	0	0	0	0	0	0	0	0	1	0	0	0	0	0	0	0	0	NA	0	0	0	0	0	0	0	1	1	0	1	0	0	0	0	1	1	1	1	0	0	0	0	0	2	0	1	0	0	0	1	1	0	0	0	2	0	1	1	0	0	1	0	0	0	1	1	1	0	0	0	0	1	0	0	2	2	1	1	1	0	0	0	1	0	0	0	0	0	0	1	0	0	1	0	0	0	0	2	0	0	0	0	0	0	0	0	0	2	0	1	0	0	0	0	2	0	0	0	0	0	1	1	0	0	1	0	0	0	0	0	0	2	0	0	0	1	1	0	0	0	1	0	0	0	0	0	0	0	0	0	1	1	0	0	0	0	0	0	1	1	1	0	0	0	1	0	0	0	0	1	0	0	0	0	0	0	1	0	0	0	0	1	0	2	1	0	0	1	0	1	0	0	0	NA	0	0	0	0	1	0	0	0	0	0	0	0	0	1	1	0	1	0	0	1	0	1	2	NA	2	0	1	1	0	0	0	0	0	0	0	0	1	1	0	0	0	1	0	1	0	1	1	0	1	0	0	0	NA	0	0	0	0	0	1	0	0	1	0	0	NA	0	1	0	0	2	1	0	0	2	0	0	0	0	0	0	0	1	1	1	0	1	0	1	0	0	1	0	1	0	1	0	1	1	0	0	0	0	1	0	0	2	0	1	0	0	0	0	0	0	0	0	2	0	0	0	0	0	2	0	0	0	1	0	0	1	1	0	0	1	0	0	0	0	0	0	NA	0	2	2	1	1	0	0	1	0	1	0	0	1	0	0	1	1	0	1	0	0	1	0	0	0	0	0	1	0	1	0	0	0	0	0	1	0	1	0	0	0	0	0	0	0	0	1	0	NA	0	0	0	1	0	1	0	0	0	0	0	1	0	0	0	0	0	0	2	0	0	0	0	0	1	0	0	1	2	0	0	0	0	0	0	0	0	1	0	0	2	0	2	0	0	2	0	1	0	0	0	0	0	0	0	1	0	1	0	1	0	1	1	2	1	1	0	1	0	0	2	2	0	0	1	0	1	0	0	1	0	0	1	1	1	1	0	0	0	2	2	1	2	0	0	1	0	0	1	0	1	0	1	1	0	0	0	2	1	0	0	1	0	0	0	1	0	0	1	0	0	NA	0	0	0	0	0	0	0	0	0	0	1	0	0	0	0	0	1	0	1	0	0	0	0	1	0	1	0	0	0	0	0	2	0	1	0	0	0	0	0	0	1	0	0	0	0	0	0	0	0	0	0	0	0	0	0	2	0	2	0	1	1	1	2	0	0	0	0	0	0	0	1	1	0	0	0	1	0	1	0	0	0	1	0	1	2	0	0	0	1	2	0	2	1	1	0	1	1	0	2	0	0	0	1	1	0	0	1	0	0	0	0	1	0	1	1	0	0	1	0	0	1	1	0	1	0	1	0	0	0	0	2	1	0	0	0	0	0	0	2	1	0	0	0	0	0	0	1	0	0	1	0	0	0	0	0	0	0	1	0	0	1	2	0	0	0	0	0	0	0	1	1	1	0	0	0	2	0	0	0	0	0	0	0	0	0	0	0	1	1	1	0	0	0	2	0	0	1	2	0	1	1	0	1	1	0	0	0	1	0	1	1	0	1	1	1	0	1	1	0	0	0	0	1	0	0	0	1	1	0	0	0	1	1	1	0	0	1	0	0	0	0	2	0	1	NA	1	0	0	0	2	1	0	0	0	0	0	1	0	0	0	0	0	0	1	0	0	0	1	0	0	1	0	0	1	0	1	0	1	0	0	1	0	1	1	0	0	2	0	0	0	1	0	0	0	0	1	1	0	0	1	0	0	1	0	NA	1	1	1	1	1	0	1	1	0	0	0	2	0	2	0	1	1	1	2	1	1	0	1	1	0	2	0	1	0	2	0	1	2	0	0	0	0	0	0	1	0	1	0	0	0	0	0	2	1	0	0	0	NA	1	0	0	0	0	0	1	1	0	0	0	0	0	0	1	0	1	0	0	2	2	1	0	0	0	1	1	0	0	2	1	0	0	0	0	1	1	0	0	2	0	0	0	1	0	1	0	0	0	0	1	1	0	1	0	0	1	0	0	2	0	0	0	0	2	0	0	0	0	0	0	0	1	0	0	0	1	1	1	0	0	0	1	1	0	0	0	1	0	1	0	0	1	0	0	0	0	1	0	1	0	0	1	0	0	0	0	0	0	0	0	0	NA	1	1	0	1	1	0	NA	0	2	0	0	1	0	2	1	0	0	0	0	1	0	0	0	1	1	0	1	0	1	1	0	1	0	0	1	0	1	0	1	0	0	0	1	1	0	0	1	1	1	1	0	1	0	0	0	NA	0	0	0	1	1	0	0	0	0	0	0	2	0	0	0	2	NA	0	0	0	0	0	0	0	0	0	NA	0	1	0	0	0	0	0	1	0	0	0	0	0	1	0	0	0	1	0	0	0	0	2	0	0	0	0	1	0	NA	0	1	0	0	0	0	0	0	0	1	0	0	1	0	1	0	2	1	1	0	0	0	0	0	1	1	0	1	0	1	0	0	0	0	0	0	1	1	0	0	0	0	0	0	1	0	2	NA	0	1	1	0	2	0	0	1	0	0	1	0	0	0	0	0	1	1	0	1	0	0	0	1	0	1	0	0	2	0	0	0	0	0	0	0	0	0	1	0	0	1	0	0	2	0	0	1	0	0	0	1	0	0	0	0	1	1	0	0	NA	0	NA	1	0	0	1	0	0	0	1	1	1	0	0	1	1	2	1	0	0	0	0	0	1	1	0	0	1	0	2	0	0	0	2	0	1	2	0	0	0	0	0	0	2	1	0	0	1	0	0	0	0	0	0	0	2	2	0	1	0	0	0	0	0	0	0	0	1	2	1	0	0	0	0	0	0	0	1	2	1	0	0	1	0	0	0	0	NA	0	0	1	1	0	0	1	0	1	1	0	0	0	1	0	1	1	0	1	1	NA	1	0	0	0	0	0	1	0	0	0	0	1	0	1	NA	1	0	0	1	1	0	1	2	0	0	0	0	2	0	0	1	0	0	1	1	0	0	0	0	0	0	1	0	0	0	2	0	0	1	0	0	1	0	0	0	0	0	0	1	0	0	1	0	2	0	0	0	1	1	0	0	2	0	0	0	0	1	2	0	0	2	1	0	0	2	0	0	0	0	0	0	0	0	1	0	0	0	0	0	0	0	0	0	0	2	0	1	0	0	0	1	0	1	0	0	0	0	0	0	0	1	1	0	1	1	0	0	1	1	0	0	1	0	1	2	0	0	0	0	0	0	0	0	0	0	0	0	0	0	0	1	2	0	1	0	0	1	0	0	0	0	0	NA	1	0	0	0	1	1	0	0	0	1	1	0	0	1	0	1	0	0	2	1	0	0	0	0	0	0	0	0	0	2	0	0	1	0	0	1	2	2	0	NA	0	0	0	0	0	0	1	0	0	0	1	0	0	1	0	0	1	0	1	0	2	1	0	1	2	0	0	0	1	0	0	0	0	0	1	0	0	0	0	0	0	0	1	1	0	1	2	2	2	0	0	0	0	0	0	2	2	1	0	0	0	0	2	1	1	0	0	0	2	NA	0	0	0	0	0	2	0	0	1	1	0	0	1	0	1	0	0	0	1	0	0	0	0	1	1	1	0	1	0	1	0	0	1	1	0	0	1	0	1	0	1	1	1	1	0	0	0	1	1	0	0	1	0	0	0	2	0	0	0	0	0	0	0	0	0	1	0	2	2	0	0	0	0	0	0	0	1	0	0	0	1	1	0	0	0	1	0	1	0	1	1	1	0	0	2	1	2	0	1	1	0	1	1	0	2	0	0	0	1	NA	0	1	1	1	0	0	1	0	0	1	0	0	0	1	0	0	0	1	0	2	1	0	0	1	1	0	0	1	0	0	0	0	1	0	0	0	0	0	0	0	0	1	0	0	0	0	0	0	1	1	0	1	0	0	0	0	0	0	1	2	0	0	0	0	0	0	2	0	NA	0	0	0	0	0	0	1	1	0	0	0	1	0	0	0	0	0	0	0	0	1	0	1	0	1	1	0	1	1	0	0	NA	1	0	2	0	0	1	1	0	1	0	1	0	1	0	1	1	0	2	1	2	0	1	0	0	0	0	0	0	0	1	0	0	0	0	1	0	0	1	0	0	0	2	0	2	NA	0	0	0	1	0	1	1	1	1	0	0	2	0	0	2	0	0	0	1	0	1	0	0	0	1	2	0	0	0	0	NA	0	0	1	0	1	1	1	0	0	1	0	2	0	1	0	0	0	0	1	0	0	0	0	0	0	2	0	1	1	0	0	0	1	2	0	1	1	1	0	1	0	1	0	0	2	1	0	0	0	0	0	1	0	0	0	0	0	0	0	0	1	0	1	0	0	0	1	0	0	0	0	1	0	0	0	0	0	0	0	0	2	0	0	0	0	NA	0	2	0	1	0	2	1	1	0	0	1	0	2	0	1	0	1	0	0	1	0	0	0	1	0	0	1	1	2	0	0	1	0	0	0	0	0	1	0	1	0	0	0	0	0	1	0	0	1	0	0	0	0	1	1	0	1	0	0	1	2	0	1	0	0	0	0	0	0	1	0	0	0	1	1	1	0	0	0	1	0	0	1	0	2	1	0	0	0	0	0	1	0	1	0	0	0	0	0	1	0	0	0	0	0	0	0	2	0	0	0	0	1	2	0	0	1	0	1	2	0	0	0	0	1	1	0	0	0	0	1	1	1	0	1	0	0	0	0	2	0	0	0	0	0	0	NA	0	0	0	0	1	0	1	1	0	0	1	1	0	0	1	1	1	0	1	0	0	0	0	1	0	0	2	2	0	2	0	2	0	0	0	0	0	0	0	1	0	0	0	0	0	0	0	0	1	0	0	0	0	0	1	0	1	1	0	1	1	1	0	1	1	0	0	1	2	1	0	0	0	0	0	0	2	1	0	0	0	2	0	0	0	0	0	0	0	0	0	0	0	0	0	1	0	0	1	1	2	0	2	0	0	2	0	0	0	1	0	0	0	0	0	1	0	1	0	0	0	1	1	0	1	0	1	0	0	NA	2	0	1	0	2	1	0	0	1	0	0	0	0	0	0	0	0	0	0	0	1	0	0	0	0	1	1	2	2	2	2	0	0	0	1	0	1	0	0	0	2	0	0	1	0	0	0	1	0	0	1	0	0	0	0	0	0	0	0	1	0	0	0	0	0	1	0	0	1	1	0	0	2	0	0	0	0	2	0	0	1	0	0	0	0	2	2	0	0	0	0	1	0	0	0	1	0	1	0	0	1	0	1	0	0	0	1	0	1	0	1	0	0	2	1	0	1	0	1	1	0	1	0	0	1	0	1	0	0	NA	0	0	1	0	0	0	1	1	1	0	1	1	1	1	0	0	0	2	0	0	0	0	0	1	0	0	0	NA	1	0	1	1	1	2	0	0	NA	0	NA	0	0	0	1	0	0	1	0	1	0	0	1	2	2	1	0	0	0	0	0	1	1	1	1	1	0	0	0	1	2	2	1	1	0	0	0	0	0	0	0	0	1	0	0	0	0	0	0	0	0	0	0	2	0	2	2	0	1	0	0	0	0	0	0	0	0	0	0	1	0	0	0	0	2	0	0	1	1	0	1	1	1	0	2	0	0	0	1	0	0	0	0	1	2	0	0	0	0	0	0	0	1	1	0	2	0	0	0	0	0	0	0	2	0	1	0	0	NA	2	0	0	0	0	0	1	0	0	NA	2	1	0	0	1	0	NA	0	0	1	2	1	0	0	0	0	2	0	0	1	0	NA	1	0	0	0	0	0	1	0	NA	1	0	0	2	0	0	0	1	0	1	0	0	1	1	1	0	0	1	1	0	0	0	2	0	2	0	2	0	0	1	1	0	1	1	0	0	0	0	0	0	2	1	0	1	2	0	2	0	1	0	0	0	2	1	1	0	0	1	0	0	0	1	0	0	1	0	0	1	0	1	2	2	0	0	1	1	0	1	2	0	0	0	1	1	0	0	0	0	0	0	1	0	1	1	0	0	1	0	0	0	1	0	0	1	0	1	0	0	0	1	1	0	0	0	0	0	1	0	0	0	0	0	0	1	0	0	0	0	0	0	0	2	NA	0	0	1	0	0	0	0	0	0	1	1	0	1	0	0	0	0	0	1	0	1	0	1	2	0	0	0	0	0	0	0	NA	0	0	0	0	0	1	0	0	2	0	0	1	1	0	0	0	0	0	0	0	0	0	1	0	1	0	1	1	0	0	0	0	0	NA	0	1	1	0	1	0	1	1	0	0	1	1	1	1	1	0	0	1	1	1	1	0	0	0	0	0	0	0	2	0	2	0	0	0	0	0	0	1	0	0	0	0	0	0	0	0	0	0	0	0	0	0	0	2	0	0	0	0	0	0	0	0	0	0	0	0	1	0	0	0	0	1	1	0	0	1	0	0	0	0	0	0	0	0	0	0	0	0	1	1	0	0	0	0	0	0	0	0	0	0	0	0	0	0	0	0	0	0	0	0	0	0	0	0	2	0	0	0	0	0	0	1	0	0	0	0	1	0	0	0	0	0	1	0	0	0	1	1	0	1	0	0	0	2	0	0	2	0	1	2	0	1	0	0	1	0	0	0	0	0	0	0	0	1	0	2	0	0	0	0	0	0	0	0	0	0	0	1	0	0	0	0	0	2	0	0	0	0	0	0	1	1	0	0	0	1	0	0	1	0	0	0	1	1	1	0	0	0	1	0	1	1	0	0	0	0	0	0	0	0	0	0	0	0	2	0	0	0	0	2	0	1	0	2	0	0	0	0	1	0	0	2	0	1	0	1	0	0	0	0	0	1	0	0	1	1	0	1	1	0	NA	0	0	0	0	0	0	0	0	0	0	0	0	0	0	0	1	1	1	0	0	0	0	0	0	0	0	2	0	2	0	0	0	0	0	0	0	0	1	0	1	1	2	0	0	0	0	1	1	1	2	0	0	1	0	1	0	0	0	1	1	0	1	0	NA	0	0	0	1	0	0	0	1	1	0	1	NA	0	2	0	0	0	2	0	0	0	0	0	0	0	2	1	1	2	1	0	NA	2	0	NA	0	1	0	0	NA	1	0	0	0	0	0	0	0	0	0	1	0	1	1	1	0	0	NA	1	0	2	0	2	2	0	0	0	0	0	0	1	0	0	0	0	0	1	0	1	0	1	1	1	NA	0	0	0	1	2	0	0	1	0	1	0	1	0	0	0	0	0	0	0	0	0	0	0	1	0	0	0	1	0	0	0	1	2	0	0	0	1	0	NA	1	1	0	0	1	1	0	0	1	0	0	0	0	1	2	2	0	1	0	0	0	2	0	1	0	0	0	0	0	0	0	1	0	0	1	2	0	0	0	0	0	2	1	0	1	1	1	1	NA	1	0	0	1	0	0	1	0	0	0	0	0	0	1	0	0	0	0	0	1	0	0	0	0	1	0	0	0	0	0	0	0	1	0	0	0	NA	0	0	0	0	0	0	0	0	0	0	1	0	0	0	0	0	1	0	0	0	0	0	0	0	1	1	0	0	0	0	0	0	0	1	NA	0	0	0	0	1	1	1	0	1	1	0	0	1	1	0	1	0	1	0	0	0	2	0	0	2	0	0	1	0	0	0	2	0	0	0	0	1	0	0	0	0	1	1	1	0	1	NA	0	0	1	0	0	0	0	0	0	0	2	1	0	0	1	1	0	0	0	0	2	0	0	0	NA	0	0	2	0	0	0	0	1	0	0	0	0	0	0	0	0	0	0	0	0	0	1	0	0	0	0	0	0	2	0	0	0	0	0	0	NA	1	1	1	0	0	0	0	1	0	0	1	0	2	0	0	0	0	0	1	0	2	0	1	2	0	0	0	1	1	0	0	2	0	0	0	2	0	0	1	0	0	1	0	0	0	0	0	0	0	0	0	0	0	0	2	0	0	0	0	0	0	1	0	0	2	0	0	0	0	0	0	0	0	0	0	1	0	0	0	0	1	0	0	0	0	1	1	0	0	2	0	NA	0	0	NA	1	1	0	0	0	2	0	0	0	0	0	1	0	0	1	0	0	0	0	1	2	0	1	1	0	0	1	1	2	0	0	0	0	1	1	0	0	0	NA	1	2	1	0	2	0	1	0	1	0	0	0	1	0	0	0	2	0	0	2	0	0	1	0	1	0	2	0	1	0	0	1	0	0	0	0	1	0	0	2	0	1	1	1	0	0	0	0	0	1	0	0	2	0	0	1	0	2	2	1	1	0	0	0	1	1	0	0	0	0	0	0	0	0	0	0	1	1	0	1	2	2	0	1	2	0	0	0	0	0	2	NA	0	1	0	1	0	0	0	0	0	1	0	0	NA	0	0	0	0	0	0	0	1	0	0	0	0	0	0	2	1	1	0	0	0	1	1	0	0	2	0	0	0	0	1	0	0	0	0	1	0	1	0	1	0	1	0	0	0	1	0	NA	0	0	1	0	1	1	0	1	1	1	0	1	0	0	0	1	0	0	0	0	0	2	0	0	0	0	0	0	0	0	0	0	0	0	1	0	0	0	2	1	0	1	0	0	0	1	0	0	0	1	0	1	0	0	2	1	0	0	0	0	0	0	0	0	0	0	1	0	0	0	0	0	0	0	0	1	0	0	0	0	0	1	1	0	2	0	0	0	0	0	0	0	1	2	1	1	1	1	1	0	1	0	1	0	0	2	0	0	0	1	0	0	0	0	1	1	0	0	0	0	0	0	2	1	0	0	0	1	1	1	0	1	0	0	1	0	0	2	1	0	0	1	0	1	0	0	0	0	0	0	0	1	0	1	0	0	0	0	0	0	0	1	0	0	1	0	0	0	1	2	0	2	0	0	0	0	0	0	1	0	NA	2	0	0	0	0	0	NA	0	0	0	0	0	0	0	1	0	0	1	NA	1	0	0	0	0	0	0	0	0	0	0	0	0	0	0	1	0	0	0	0	0	0	1	2	1	0	0	1	0	0	0	2	0	0	1	0	0	1	1	0	0	0	0	0	0	1	0	1	2	2	1	0	1	2	0	0	0	0	0	0	0	0	0	0	0	0	0	0	0	0	0	0	1	0	0	1	0	0	0	0	1	1	0	0	0	0	NA	0	0	0	0	0	0	2	0	0	0	0	0	0	0	1	0	0	0	1	2	0	0	0	2	0	0	1	2	0	1	0	0	0	0	0	0	NA	0	1	0	0	0	0	0	0	1	1	1	1	0	1	2	0	0	0	0	2	NA	0	0	1	0	0	0	0	0	2	0	2	1	0	0	0	0	0	0	1	0	0	0	0	1	1	2	0	0	0	1	0	1	0	0	0	0	1	0	0	0	0	0	0	0	0	0	NA	1	2	1	1	0	1	0	1	0	1	0	0	0	0	0	0	1	1	2	0	0	0	1	0	0	0	0	1	1	1	1	0	0	0	0	0	0	1	1	0	1	0	1	0	0	0	0	1	0	0	1	2	0	1	0	0	0	0	0	0	1	1	0	0	0	NA	1	0	0	1	0	0	2	1	0	0	0	0	0	0	0	1	1	0	0	0	2	0	0	0	0	1	0	0	0	2	0	1	0	0	1	0	0	1	0	1	0	0	0	1	0	0	1	1	0	0	2	0	0	0	0	0	0	1	0	0	0	0	0	0	1	0	NA	0	1	0	0	1	0	0	0	0	0	1	0	1	0	0	0	0	2	1	0	1	0	0	1	1	0	0	1	0	0	1	1	0	0	0	1	0	0	1	0	1	0	0	1	1	0	0	0	0	0	0	0	0	0	0	1	0	1	1	0	0	0	0	0	0	0	0	0	0	1	0	0	1	1	1	1	0	0	1	0	0	1	1	0	1	0	1	0	1	2	1	1	1	0	1	1	0	0	0	1	0	0	0	1	1	1	0	0	2	0	0	0	0	0	0	0	1	2	0	0	0	0	0	1	1	0	0	2	0	1	1	0	0	0	0	0	1	0	0	2	0	2	0	2	0	0	0	0	0	0	0	0	0	0	0	0	0	0	0	0	0	0	0	0	1	1	0	0	0	0	0	0	0	1	1	0	0	0	0	0	1	0	0	0	1	0	0	1	0	1	0	1	1	0	0	1	0	0	0	0	0	0	0	0	0	1	2	0	0	0	0	0	0	0	0	0	0	0	1	0	0	2	0	NA	0	0	1	0	0	2	0	0	0	0	0	0	2	0	0	1	1	0	0	0	0	0	0	0	0	0	0	1	2	1	0	1	0	0	0	0	0	2	1	NA	1	0	0	1	1	0	1	0	0	0	0	0	0	0	1	2	0	0	2	1	0	0	0	0	0	0	1	0	0	1	0	1	1	2	0	1	0	0	1	0	0	0	0	0	1	2	0	0	0	1	0	0	0	0	0	1	1	0	1	1	1	0	0	0	1	0	1	0	0	0	1	0	1	2	0	2	0	1	0	0	0	0	0	0	2	0	0	NA	0	1	0	2	0	0	1	1	0	1	1	1	1	0	0	0	2	0	0	1	0	0	0	0	0	1	0	0	0	1	0	1	0	0	0	0	1	0	0	0	0	0	0	0	1	0	0	0	0	1	0	0	0	0	0	2	0	0	0	1	0	0	2	0	0	NA	0	0	1	0	1	2	NA	0	2	0	0	1	1	0	1	0	0	1	1	1	0	0	1	0	1	0	0	0	0	0	0	0	0	0	0	1	1	1	0	0	0	0	0	0	1	0	0	0	0	0	0	1	0	0	0	0	0	0	1	0	0	0	0	0	2	0	0	0	0	0	0	0	1	0	0	0	0	0	0	0	2	2	1	2	0	0	0	0	0	0	0	1	0	0	1	0	0	0	1	2	1	1	1	1	0	0	0	0	1	0	0	0	0	0	0	1	0	NA	0	0	0	1	0	0	2	NA	1	0	0	0	0	2	0	1	1	1	0	1	0	0	1	1	0	1	0	1	2	2	2	0	1	0	0	0	0	0	0	1	0	1	0	1	1	2	NA	2	1	0	1	1	2	0	0	0	0	0	0	0	0	0	0	0	0	1	0	1	0	0	0	1	1	0	0	0	0	0	1	0	0	1	0	0	0	0	0	1	0	0	NA	0	0	0	0	1	0	0	0	0	0	0	2	0	0	0	0	2	0	0	0	0	0	0	1	0	NA	1	0	0	0	0	0	0	1	0	0	0	0	0	0	0	2	0	1	1	0	0	0	1	1	0	0	0	0	0	1	0	0	0	0	0	0	1	1	0	0	0	1	1	0	1	1	1	0	2	0	0	0	0	0	1	0	0	0	0	0	0	0	0	0	0	0	2	0	0	2	1	0	0	0	1	1	1	1	0	0	0	1	0	0	1	1	2	0	1	0	0	0	0	1	0	1	0	0	0	2	0	0	0	0	1	0	2	0	0	0	2	1	0	0	0	2	0	0	1	2	NA	0	1	1	0	1	0	1	1	0	0	0	0	0	0	0	0	1	1	0	0	0	0	0	0	0	0	0	0	1	2	1	0	0	1	0	0	0	0	1	2	1	0	0	0	0	1	0	0	0	0	0	2	0	0	0	0	1	0	0	0	1	2	0	0	1	0	0	0	0	0	1	0	0	0	0	NA	1	0	1	0	NA	0	1	1	0	0	0	0	1	0	0	1	2	0	1	2	1	0	0	0	1	0	1	NA	1	0	0	0	0	0	1	0	0	0	0	0	0	0	1	0	1	0	0	0	0	1	0	1	0	0	0	0	0	0	0	1	0	0	1	0	0	1	0	0	0	0	0	1	1	1	0	0	0	1	1	1	NA	0	1	0	0	0	0	0	0	0	0	0	0	0	1	0	0	0	0	1	0	0	1	0	0	0	0	0	0	0	0	1	0	0	1	0	0	0	0	0	0	0	0	0	NA	0	0	0	0	0	0	1	0	0	0	2	0	0	0	0	0	1	0	0	1	1	0	1	0	0	0	0	0	2	0	0	0	0	1	0	0	1	0	0	2	1	0	0	0	1	0	0	1	NA	0	0	0	0	0	0	0	1	0	0	1	0	0	0	0	0	0	0	0	0	0	0	1	0	0	0	0	0	0	0	2	1	0	2	1	0	0	0	1	2	0	0	1	0	0	0	1	0	0	0	0	0	0	1	1	0	1	0	0	1	0	2	0	2	0	0	0	1	0	1	0	0	0	1	0	0	1	0	1	0	0	1	0	1	1	0	1	1	0	0	0	0	1	0	0	0	0	0	2	0	2	0	1	2	0	1	0	0	0	0	1	0	0	0	2	0	0	1	1	0	0	2	0	2	0	0	1	1	0	0	0	NA	1	0	1	0	2	NA	0	0	NA	0	2	0	0	0	0	0	0	0	1	0	1	0	0	0	1	0	0	0	0	1	0	1	0	NA	1	1	0	0	0	0	2	0	1	0	0	0	1	1	0	0	1	0	0	0	0	1	0	0	0	0	0	0	0	0	0	0	1	2	0	0	0	1	0	0	0	0	1	0	0	2	1	1	NA	0	0	0	1	1	0	1	0	0	0	1	0	2	0	0	1	2	1	0	1	0	0	1	0	1	0	0	0	1	1	1	0	0	0	0	0	0	1	0	0	0	0	1	0	0	0	0	1	0	0	0	0	0	0	0	0	1	0	0	0	0	0	0	2	0	1	1	0	2	0	0	1	0	0	0	1	2	1	0	2	0	1	0	0	2	0	1	0	0	0	0	0	0	1	0	0	2	0	0	0	0	1	1	1	1	0	1	0	0	0	NA	1	1	0	0	0	0	2	NA	0	0	0	0	1	1	0	0	0	0	0	1	0	0	1	1	0	0	0	0	NA	0	0	0	0	0	0	0	0	0	0	0	0	0	0	NA	0	1	0	0	0	0	1	0	0	0	0	0	0	0	0	1	0	0	1	0	1	2	0	0	0	0	0	1	0	2	0	1	NA	0	2	0	1	0	1	2	0	1	0	0	1	0	0	1	0	0	0	1	0	2	0	2	0	1	0	0	0	1	0	0	0	0	1	0	0	0	0	0	1	0	0	0	1	0	0	0	0	0	2	0	0	0	0	0	0	2	2	0	0	0	0	0	1	1	0	0	2	0	0	1	1	0	0	1	1	1	0	0	0	1	1	0	0	1	1	0	0	0	1	0	0	0	0	1	1	1	1	1	0	0	1	1	0	1	0	2	0	0	0	0	0	0	0	0	0	0	0	0	1	0	0	1	2	0	0	0	0	0	0	1	0	0	1	0	NA	0	1	0	0	0	0	0	0	0	0	0	0	0	0	0	NA	0	0	0	0	0	0	2	0	0	0	0	0	0	2	1	0	0	0	1	0	0	0	0	0	0	NA	0	0	0	0	0	0	0	0	0	0	0	0	0	0	0	0	0	0	0	0	0	0	0	0	0	2	1	2	0	1	0	NA	1	1	1	0	0	0	2	1	1	0	1	0	0	0	1	0	0	0	0	0	0	0	0	0	0	0	0	0	0	0	2	1	0	0	0	0	0	0	1	1	0	1	1	0	0	1	0	0	0	0	0	0	0	0	0	0	0	1	1	0	1	0	1	1	0	0	0	1	0	0	1	0	1	0	0	0	0	1	1	0	2	0	0	1	0	0	0	0	0	0	0	1	0	2	0	1	1	0	1	0	0	0	0	0	0	0	0	0	NA	1	0	0	0	0	0	1	0	0	1	1	1	0	0	0	0	0	0	1	1	0	1	0	2	0	0	0	0	0	2	1	0	0	0	0	0	0	0	0	0	0	0	0	0	0	0	0	0	0	0	0	0	0	0	0	2	0	0	0	0	0	0	0	0	0	0	0	0	1	NA	0	0	0	0	1	0	1	0	0	0	0	0	1	0	1	1	0	1	0	0	0	0	0	NA	1	0	0	0	0	0	NA	0	0	0	0	0	2	0	1	0	1	0	1	1	1	0	0	0	2	2	0	0	0	0	0	1	0	0	0	0	0	1	0	1	0	0	0	0	1	0	0	1	0	0	0	0	0	0	1	0	2	2	1	1	0	0	0	0	0	1	0	1	0	1	0	0	0	0	0	0	0	0	1	0	1	0	0	0	1	0	0	0	0	0	0	0	0	0	0	0	0	1	0	0	2	1	0	NA	NA	1	1	0	0	2	1	0	0	2	1	0	0	0	0	1	1	0	0	0	0	0	0	0	0	0	1	0	0	0	0	0	2	0	0	0	0	0	0	0	0	1	0	0	0	0	0	0	0	1	2	0	1	2	0	0	0	1	0	0	1	1	0	0	0	0	0	0	0	1	0	0	0	0	0	0	1	0	0	0	0	1	0	0	0	0	0	0	0	0	0	0	0	1	0	1	1	0	0	1	0	0	0	0	1	2	2	2	0	1	1	1	0	1	0	0	0	0	0	0	0	1	0	1	0	1	0	0	0	0	0	0	0	0	0	0	0	0	0	0	0	0	0	0	0	0	0	0	1	0	0	1	0	0	2	0	0	0	1	1	0	1	0	0	1	0	0	0	1	0	0	0	0	2	2	1	0	0	0	1	1	0	0	0	1	1	0	0	0	1	0	0	0	0	0	0	0	1	0	1	0	0	0	0	0	0	0	1	0	1	0	0	0	0	1	0	0	0	1	0	0	1	0	0	2	0	0	0	0	0	1	0	0	1	2	0	0	NA	1	0	1	0	0	0	0	0	0	1	1	0	0	0	1	0	0	0	0	0	0	1	2	0	0	0	0	1	0	0	0	0	0	1	0	1	0	0	0	0	0	NA	0	0	0	0	0	0	0	1	1	0	0	0	0	NA	0	0	0	0	0	0	1	0	0	2	0	1	0	0	1	0	0	0	0	0	1	1	0	0	0	0	1	0	0	0	0	0	1	0	0	0	0	2	0	0	0	0	0	1	1	0	0	1	1	0	1	0	0	1	1	0	0	0	0	1	1	0	0	0	1	0	0	0	1	1	0	0	0	1	1	0	1	0	0	0	0	0	0	0	0	0	0	0	0	0	0	0	0	0	0	0	0	0	0	0	0	2	0	1	1	0	0	0	0	1	0	0	1	0	1	0	0	0	0	0	2	2	0	0	0	0	0	0	2	0	0	1	1	0	1	0	1	0	0	0	1	0	0	0	0	0	0	0	0	0	0	1	0	0	1	0	0	1	0	1	0	0	0	0	0	0	0	0	0	1	0	0	1	0	0	0	1	1	0	0	1	0	1	0	0	0	0	1	0	0	0	1	1	0	0	0	0	1	2	1	0	1	1	0	0	0	1	0	NA	0	0	0	0	1	0	1	2	2	2	1	0	0	1	0	1	0	0	1	0	1	0	0	1	0	1	0	0	1	2	0	0	0	0	0	0	0	2	0	0	0	1	0	1	0	0	0	0	1	0	0	1	0	0	1	1	0	1	0	0	1	0	0	0	0	0	1	0	0	0	1	0	0	0	0	0	0	0	0	0	1	2	NA	0	0	0	0	0	0	1	0	0	0	1	0	1	0	0	0	0	0	1	0	0	0	0	1	0	0	0	0	0	2	1	1	1	0	1	1	0	0	0	1	2	0	1	0	0	0	0	0	0	0	1	1	0	0	0	0	0	0	0	0	2	0	0	1	0	0	0	1	2	1	2	0	0	1	1	1	1	0	0	0	0	0	0	0	1	2	1	0	0	0	1	0	0	0	0	0	0	0	0	1	0	0	0	0	0	0	2	0	1	0	1	0	1	2	0	0	0	0	0	0	1	0	0	0	0	0	0	0	0	1	0	1	0	0	0	0	0	0	0	0	0	0	0	1	0	0	0	1	0	0	1	0	0	0	2	0	0	0	1	0	0	0	0	1	0	1	1	0	1	2	0	0	2	0	0	1	0	1	1	0	1	1	2	0	1	0	0	0	1	0	0	0	0	0	0	0	0	2	0	0	1	1	0	1	0	0	2	0	1	0	0	0	0	0	0	0	0	0	0	0	2	1	1	1	0	0	0	0	2	0	0	0	0	0	0	1	0	1	0	0	0	0	2	0	0	2	0	0	0	0	1	0	1	0	0	1	0	0	0	0	1	0	0	1	1	1	0	2	0	0	0	0	0	1	0	1	0	0	0	0	1	0	0	0	0	1	1	1	0	0	0	1	1	0	0	0	1	0	0	0	0	0	0	1	1	0	NA	0	0	1	0	1	0	1	0	0	0	0	0	0	0	0	1	0	1	0	0	0	0	0	0	1	0	1	1	0	1	0	2	0	0	1	2	0	0	0	1	2	1	0	0	0	0	0	0	2	0	0	0	0	0	0	0	0	2	0	0	0	0	0	0	0	1	2	0	0	0	1	0	0	1	0	0	0	0	0	0	0	0	0	0	1	0	1	1	0	1	0	0	1	1	2	0	0	1	0	0	1	0	2	2	0	1	0	0	0	0	0	1	0	0	1	0	2	0	0	1	0	0	NA	0	0	0	0	1	0	1	NA	0	0	1	0	1	0	0	0	0	1	0	1	0	0	2	0	2	0	0	0	2	1	0	0	0	0	0	0	0	0	2	0	2	1	0	1	0	0	0	1	0	2	0	0	0	0	2	2	0	0	0	0	0	0	1	0	0	1	0	0	0	0	0	0	2	0	1	0	0	0	0	0	0	0	0	NA	0	0	1	1	0	0	1	1	0	2	0	0	1	0	0	0	0	0	0	0	0	0	1	0	0	0	1	1	0	1	0	0	2	0	0	1	0	0	0	0	2	0	1	1	0	2	0	0	0	1	0	1	0	2	1	1	0	0	0	0	0	0	1	0	0	0	0	1	0	0	0	1	0	0	0	0	0	0	0	1	0	0	0	0	0	0	0	1	0	0	0	0	1	0	0	1	0	0	0	0	0	0	1	0	0	1	0	0	1	1	1	0	0	0	1	0	1	0	1	0	1	2	0	0	0	1	0	0	0	0	1	0	0	0	NA	0	0	0	0	0	1	0	0	0	0	0	1	0	0	0	0	1	0	0	0	0	0	0	0	1	0	1	0	2	0	0	0	1	1	0	1	0	0	1	0	1	0	0	0	1	0	0	1	1	1	0	1	1	0	2	1	0	0	1	2	0	1	0	2	0	1	0	0	0	2	2	0	1	0	2	0	0	0	0	0	NA	0	0	0	0	0	0	0	1	1	0	0	0	1	0	1	0	0	0	0	0	2	0	0	2	0	1	0	1	0	1	0	0	1	2	0	0	0	0	2	0	0	1	1	0	0	0	0	0	0	0	1	0	0	2	0	NA	0	2	0	0	0	0	2	0	0	0	0	0	0	2	0	0	2	0	1	0	2	0	1	1	0	0	0	0	1	2	1	1	0	1	0	0	0	0	0	1	0	0	1	0	0	0	0	0	0	0	1	0	2	0	1	0	0	0	0	0	0	0	0	0	0	0	0	0	2	0	0	0	0	1	0	0	0	0	1	0	0	0	1	0	0	2	0	0	0	0	0	0	0	0	1	0	1	0	0	0	0	1	0	0	0	1	0	0	0	0	NA	1	0	0	0	NA	1	0	1	0	0	1	0	0	0	0	1	0	0	0	1	0	0	0	0	0	0	0	0	NA	1	2	1	0	1	0	1	1	NA	0	0	0	0	0	0	0	1	0	NA	0	0	0	1	0	0	0	0	1	0	0	0	0	1	0	0	0	0	2	1	0	0	1	0	1	0	NA	1	0	1	0	0	0	0	0	0	0	0	0	0	0	0	1	0	0	0	0	1	0	1	0	0	0	0	1	0	0	0	0	1	0	1	0	0	0	0	1	0	0	1	0	0	1	0	0	1	0	0	2	0	1	0	0	1	0	0	0	1	0	1	1	1	1	0	1	0	1	0	0	1	0	0	2	1	0	0	0	1	1	1	1	0	1	1	0	1	0	1	0	1	1	1	2	1	0	2	1	1	0	0	1	0	0	2	0	1	0	0	0	0	0	0	2	0	1	NA	0	0	0	0	0	0	0	0	0	2	0	0	1	0	1	1	0	0	0	0	1	1	0	0	0	0	1	0	1	1	0	0	1	0	0	1	0	0	0	0	0	1	0	0	1	1	0	0	0	0	1	1	0	0	1	2	0	0	0	0	1	0	0	0	1	2	0	0	0	1	1	0	0	0	0	0	1	2	1	0	0	1	0	0	0	1	0	1	0	2	1	0	0	0	2	NA	1	0	0	1	0	1	1	0	0	0	1	0	0	0	1	0	2	0	0	0	1	2	1	0	0	0	0	0	0	0	0	0	0	0	0	1	1	2	0	0	1	0	0	0	0	0	0	0	NA	1	0	0	0	0	0	2	0	0	0	2	1	0	1	1	1	1	0	0	0	0	0	0	1	1	1	1	0	0	0	0	0	1	0	1	1	0	0	0	0	0	1	0	2	1	2	0	0	2	0	0	0	0	0	1	0	0	0	1	1	0	1	1	1	1	0	0	2	0	1	0	0	1	1	0	0	0	1	0	0	0	2	0	1	0	0	0	1	1	0	0	0	1	2	1	1	1	0	1	1	1	0	1	0	0	0	0	0	0	0	0	0	0	0	0	0	0	0	1	0	0	0	1	0	0	1	0	0	0	0	0	1	0	0	0	0	0	1	0	0	0	0	0	2	2	0	0	0	0	0	0	0	0	0	1	0	0	2	0	0	0	0	0	0	0	0	0	1	0	0	1	0	0	0	1	0	1	0	0	1	1	0	0	2	0	0	0	0	2	2	0	0	2	0	0	1	0	2	2	0	0	1	0	0	1	NA	0	0	0	1	0	1	0	1	1	1	0	1	0	0	0	1	0	0	1	0	1	0	NA	0	1	1	0	0	1	0	0	0	1	0	0	0	0	1	0	0	0	0	0	1	0	2	2	0	1	0	0	0	0	0	0	0	0	0	1	0	0	0	0	1	0	0	0	1	0	0	1	0	1	2	0	1	0	0	2	1	0	0	0	0	0	0	0	0	0	0	2	0	NA	0	1	0	0	0	1	1	1	0	2	0	0	1	1	0	0	1	0	0	1	1	0	1	0	0	0	1	0	0	2	1	0	0	0	0	0	0	0	0	1	1	1	0	0	0	0	0	0	1	0	0	0	0	0	1	1	0	1	0	0	0	0	2	0	1	1	0	0	0	1	0	2	0	1	0	0	1	1	0	0	1	0	0	0	0	2	0	0	1	0	0	0	0	2	0	0	1	0	1	0	1	2	1	0	0	0	1	0	1	1	0	0	0	1	0	0	0	0	0	1	1	2	0	0	0	0	0	0	1	0	0	0	0	0	0	0	1	1	1	2	0	0	1	0	0	0	1	0	1	0	0	0	0	0	0	0	0	1	0	1	0	0	2	0	0	2	0	0	0	0	0	0	0	2	1	1	0	0	1	0	1	0	0	0	0	1	0	0	1	1	1	0	0	1	0	1	0	0	1	1	0	0	0	0	0	0	0	0	0	0	1	0	1	0	1	0	1	1	0	1	0	2	1	1	0	1	0	0	0	0	0	1	0	0	0	0	1	1	0	0	0	0	0	0	0	0	0	1	0	0	0	0	0	0	1	1	1	0	0	1	0	1	2	0	0	0	1	0	1	2	0	0	0	0	NA	0	0	0	0	0	0	0	0	0	1	0	1	0	0	0	1	0	0	0	0	1	0	2	0	0	0	0	1	0	2	0	1	0	0	0	1	0	1	0	1	1	0	0	NA	0	1	0	0	0	0	1	0	0	0	1	0	1	0	0	0	0	0	0	0	2	0	0	1	0	0	0	0	0	0	0	1	1	0	0	1	0	1	0	0	0	0	0	0	2	0	0	0	0	1	0	1	0	1	0	1	0	0	0	0	1	0	0	0	1	1	0	0	0	0	1	0	0	1	0	0	0	0	0	0	1	0	0	2	0	0	0	1	0	1	1	1	0	0	1	1	0	0	0	1	0	0	1	1	1	0	2	0	0	0	0	0	2	0	0	0	0	0	0	2	0	1	0	2	0	0	0	0	0	1	1	0	0	0	1	0	0	0	0	0	2	0	0	0	0	1	1	1	0	0	0	1	0	0	0	0	0	0	0	0	0	0	0	0	0	0	1	1	1	1	0	1	0	0	0	0	0	1	0	1	0	0	0	0	0	0	0	0	0	1	1	0	1	0	1	1	0	0	0	0	1	0	0	0	0	NA	0	0	0	0	0	0	1	1	2	0	0	0	0	0	0	0	1	0	1	0	1	0	0	0	1	0	2	NA	1	1	0	1	0	0	0	0	1	0	1	1	0	0	1	2	1	0	0	0	0	0	1	2	0	0	0	0	2	1	1	2	0	1	1	0	0	0	0	0	0	0	1	0	0	1	0	0	0	1	0	2	0	0	1	0	0	0	0	1	0	2	0	0	0	0	0	0	2	0	0	0	0	0	1	0	0	NA	2	1	2	0	0	0	0	1	1	0	0	NA	0	0	0	0	0	1	0	2	2	0	0	0	0	0	0	0	0	0	0	0	0	0	1	0	0	0	1	0	1	1	2	0	0	0	0	1	0	0	0	0	0	0	0	0	0	1	0	0	0	0	0	1	0	1	0	0	0	0	0	0	1	0	1	0	0	0	0	0	0	2	0	1	1	1	0	0	1	0	1	1	0	1	1	1	0	1	0	0	0	0	0	0	1	2	0	0	1	0	1	1	0	1	0	0	1	1	0	1	1	1	0	0	0	1	0	0	0	0	0	0	0	0	0	1	0	1	1	1	0	0	0	1	0	0	0	0	0	1	0	0	0	1	0	0	0	0	0	0	0	0	0	0	0	1	0	0	1	1	0	0	2	0	1	2	2	0	0	NA	0	1	1	0	1	0	0	0	0	0	0	0	1	0	0	0	0	NA	0	0	0	0	1	2	0	1	1	0	0	0	0	0	0	2	0	1	0	0	0	0	2	1	0	0	0	0	0	0	0	1	1	1	1	0	0	0	0	0	1	2	2	1	0	0	1	1	2	NA	0	0	1	1	1	1	1	1	0	1	0	1	1	0	0	0	0	2	0	0	0	1	0	2	2	0	0	0	1	0	0	0	NA	NA	0	0	0	0	0	0	0	0	1	0	0	1	2	0	0	0	0	0	0	0	NA	0	0	0	2	0	1	1	0	1	0	0	0	1	1	0	0	0	0	0	0	0	1	2	0	0	0	0	0	1	1	0	0	1	1	0	2	0	1	1	0	1	2	1	0	0	0	0	0	0	0	1	1	0	0	0	0	0	0	0	1	2	NA	0	1	0	0	0	0	0	0	2	0	0	0	2	NA	1	0	0	0	1	1	0	0	1	0	0	1	1	1	1	1	0	1	0	0	0	0	2	1	0	2	1	0	0	1	1	0	1	0	0	1	1	0	0	0	0	1	0	1	1	1	0	0	0	0	0	1	0	2	0	0	0	2	1	1	0	1	1	0	0	0	0	0	0	0	0	0	0	1	2	0	2	0	NA	NA	0	1	0	0	0	0	1	0	0	1	0	0	0	1	0	0	0	0	0	0	0	1	0	1	1	0	1	1	1	0	0	0	0	0	0	1	2	0	0	0	0	0	0	0	0	2	1	1	1	0	1	1	0	0	0	0	1	0	0	0	0	0	0	0	2	0	0	0	0	0	0	NA	0	0	0	0	0	1	0	0	0	0	0	0	0	0	1	0	0	1	1	2	0	0	0	1	1	1	0	0	2	0	0	1	0	0	0	1	1	1	0	0	0	0	0	0	0	0	0	0	0	0	1	0	1	0	0	0	0	NA	1	0	0	0	0	0	1	1	0	2	1	2	1	NA	1	2	0	0	0	0	0	0	2	0	1	0	0	0	2	0	0	0	0	0	0	0	2	0	0	0	0	0	0	0	NA	0	0	0	1	0	0	0	1	1	0	0	0	0	0	0	0	0	0	0	0	1	0	0	0	0	1	1	0	0	0	0	NA	1	0	1	0	0	0	1	0	0	0	0	0	0	1	0	0	0	0	0	0	0	0	2	0	0	0	0	0	1	1	0	0	1	0	0	0	0	0	1	0	1	1	0	0	0	0	0	0	0	0	0	1	0	2	2	0	0	2	0	0	2	1	0	0	1	0	1	0	0	1	0	2	1	0	1	0	0	1	0	0	0	2	0	0	0	0	1	1	0	0	0	0	0	1	0	1	0	0	0	0	0	1	0	1	1	1	0	0	0	0	0	0	1	NA	0	2	0	0
Sa02H10	1	0	0	0	0	2	1	0	2	1	NA	0	1	2	1	0	0	1	0	0	1	1	0	0	1	NA	NA	1	0	0	0	0	1	0	0	1	0	2	0	0	0	0	2	0	0	NA	0	0	NA	0	NA	0	0	1	1	0	NA	0	2	NA	2	1	2	0	2	1	1	1	1	0	0	0	1	1	0	0	0	1	1	0	0	NA	0	1	2	NA	0	0	2	1	2	NA	2	0	2	2	0	0	2	0	1	0	NA	0	0	1	0	0	2	0	1	0	0	0	0	0	0	0	0	0	1	1	1	0	0	0	1	0	0	2	0	0	0	1	2	0	0	0	0	0	0	0	0	0	0	2	0	0	0	0	0	0	1	1	1	0	0	NA	0	0	0	0	1	0	0	0	0	0	0	0	0	0	0	1	0	2	1	1	0	NA	0	1	0	1	2	2	0	0	0	0	0	0	0	0	0	0	0	1	0	0	1	0	0	0	0	1	0	0	2	0	1	1	2	0	0	0	NA	1	2	0	1	0	1	1	0	0	0	0	0	0	2	0	0	0	0	0	0	0	1	2	1	0	0	1	0	0	0	0	0	0	1	0	1	1	2	0	0	0	0	0	0	2	0	1	0	1	0	0	1	0	1	0	0	1	0	2	2	0	0	2	1	1	0	0	1	1	1	0	0	2	0	0	1	2	0	1	0	0	0	0	0	0	1	0	0	0	0	NA	0	0	1	0	0	0	0	1	1	0	0	2	0	1	0	0	0	NA	0	2	0	0	0	0	0	0	1	0	0	0	2	0	0	0	0	0	1	0	0	2	0	1	0	0	1	1	0	NA	0	1	0	0	0	0	2	0	0	0	NA	0	0	0	0	0	NA	0	0	0	2	2	1	0	0	2	0	1	0	0	0	0	0	0	0	1	1	NA	2	0	2	0	0	0	2	1	1	0	1	1	0	0	2	0	1	0	0	0	0	2	2	0	1	1	0	0	0	0	0	1	0	1	0	0	1	1	0	0	0	1	1	1	0	0	NA	2	1	2	0	1	0	1	0	0	1	0	0	0	0	0	0	0	0	1	0	0	NA	0	0	1	0	0	2	2	0	0	0	0	0	0	1	0	0	0	1	2	1	1	0	1	0	2	0	2	0	0	0	0	2	0	0	1	0	0	2	0	0	0	0	0	2	2	0	0	0	1	1	1	0	0	1	0	2	1	0	0	NA	0	0	0	2	0	0	0	0	0	0	0	1	1	0	0	1	0	1	2	0	0	0	0	0	0	0	1	1	2	0	0	1	2	0	0	1	1	0	1	0	0	1	1	0	0	0	NA	0	0	1	0	2	NA	NA	2	0	0	1	1	0	0	0	2	0	1	0	0	0	1	0	1	0	0	2	0	0	0	0	0	2	0	0	0	0	0	1	1	0	2	0	2	0	1	1	2	0	1	2	2	1	1	0	0	1	0	0	0	0	0	0	0	0	0	0	0	1	0	0	0	1	1	1	0	1	0	0	0	2	0	0	0	0	1	0	0	0	0	0	1	1	1	0	0	0	0	0	1	0	0	1	0	0	0	2	1	1	2	0	0	0	0	0	0	0	1	1	1	0	2	1	0	1	0	0	1	1	1	0	0	1	1	0	0	1	0	0	0	0	1	2	1	0	1	0	NA	0	0	0	0	NA	0	1	1	1	0	0	0	2	0	0	1	0	1	0	0	0	0	1	0	0	0	0	0	0	0	0	0	0	0	0	NA	NA	0	0	1	0	0	0	0	0	1	NA	0	0	0	0	0	0	0	0	0	0	1	0	0	0	1	0	0	0	0	0	NA	0	0	2	2	0	1	0	1	1	0	0	2	1	0	0	0	0	0	1	0	0	0	1	1	2	1	0	0	1	0	2	0	1	1	0	0	0	1	0	2	0	0	0	0	1	0	0	0	0	0	NA	1	0	0	0	0	0	0	1	0	0	0	0	2	0	0	0	0	0	0	1	0	2	0	0	0	1	0	1	0	0	1	0	1	0	0	0	0	2	1	0	1	0	0	2	1	0	0	1	0	0	0	0	1	0	2	1	0	1	0	1	2	1	1	1	NA	0	0	0	0	0	1	0	1	1	0	0	0	0	0	0	0	2	0	0	0	0	0	1	1	1	0	0	2	0	1	1	0	1	1	1	1	2	0	0	0	0	0	1	1	0	0	0	0	0	0	0	NA	0	0	0	0	0	2	0	1	1	0	1	0	0	NA	2	1	0	0	0	1	0	0	1	2	0	2	0	1	1	0	1	1	0	0	0	2	1	0	0	1	NA	0	1	0	NA	0	1	0	0	2	1	0	0	0	0	1	0	2	1	0	0	0	0	0	2	0	0	0	0	2	0	0	0	1	1	0	0	0	1	0	1	0	0	2	0	0	0	1	1	NA	0	0	0	2	NA	0	1	1	0	1	1	0	1	0	0	1	0	NA	0	0	0	1	0	2	1	0	0	2	0	1	0	0	1	2	0	0	1	0	0	0	0	0	0	2	0	1	0	1	0	1	0	1	0	1	1	1	0	0	1	0	1	NA	0	0	0	0	0	1	0	1	1	1	0	0	2	0	2	0	1	0	0	1	NA	0	0	0	0	0	0	0	0	0	2	0	0	2	2	0	2	0	2	1	0	2	1	1	1	0	NA	NA	2	1	1	0	1	0	0	0	1	0	1	2	0	0	0	2	0	1	0	NA	1	0	0	2	0	0	0	2	0	0	2	0	0	0	0	0	1	2	0	0	0	1	1	0	0	0	0	0	0	2	0	1	0	2	0	2	0	0	0	0	2	2	2	0	1	1	2	0	0	0	0	0	0	1	0	0	0	0	0	0	1	0	0	0	2	0	0	0	0	0	1	1	1	0	0	2	0	0	1	2	0	1	0	0	0	2	0	0	0	1	1	0	1	0	1	2	1	1	1	2	0	0	0	1	2	2	0	0	0	0	0	0	1	NA	0	1	0	1	1	2	0	1	2	0	2	1	1	0	0	0	2	0	2	0	0	0	0	0	1	1	0	2	0	2	0	1	0	0	0	0	0	2	0	1	0	1	0	1	0	0	0	0	0	0	0	0	0	1	1	1	0	0	0	0	0	0	1	2	2	0	0	0	1	1	0	0	2	0	0	0	1	0	0	0	1	1	0	0	0	2	1	0	0	0	2	1	0	0	0	0	0	0	1	0	0	0	1	0	0	1	2	0	0	NA	2	1	1	0	1	1	0	0	0	0	1	0	0	1	1	0	0	1	0	0	0	1	0	0	2	0	0	2	0	2	0	2	0	NA	0	0	0	0	0	0	0	0	2	1	0	0	0	0	0	0	0	0	1	0	0	0	0	1	1	0	0	1	1	1	0	0	0	2	0	0	0	1	1	0	0	0	0	0	0	1	0	0	0	0	0	0	0	0	1	0	0	0	0	0	0	1	0	0	NA	0	NA	NA	1	0	1	0	0	0	0	0	0	0	0	0	0	0	0	0	0	0	0	0	0	2	0	NA	0	2	0	0	2	0	0	1	0	0	0	0	0	0	0	0	1	0	0	1	0	0	0	0	0	NA	0	0	0	2	1	1	0	0	1	0	2	2	1	1	0	1	0	0	0	1	0	0	0	2	0	0	0	NA	0	1	0	2	0	0	0	0	0	1	1	0	0	1	0	0	1	1	0	1	0	0	0	2	0	0	0	0	0	0	0	0	0	0	1	0	0	2	2	2	0	0	0	0	1	0	0	1	1	1	0	0	0	0	0	0	0	0	1	0	0	0	0	2	1	0	0	0	0	0	0	0	1	0	1	0	2	0	2	0	0	1	0	1	0	0	0	2	1	0	0	2	0	1	0	0	0	1	NA	0	0	1	1	0	1	1	1	2	0	0	2	2	0	0	1	0	NA	0	0	0	0	0	1	0	1	0	0	0	1	1	1	0	2	1	1	1	0	0	0	0	0	0	0	0	2	0	0	1	1	0	2	0	2	0	0	0	0	0	0	1	0	0	NA	0	2	1	0	NA	0	0	0	0	1	0	0	2	0	0	0	0	1	0	1	0	0	0	0	1	2	0	0	0	0	0	0	0	0	0	0	0	0	0	0	0	0	0	1	0	0	1	0	1	0	2	0	1	NA	0	2	0	2	NA	1	2	1	0	1	1	0	0	1	0	1	0	0	0	0	0	1	0	0	0	0	0	0	1	0	1	0	1	1	2	1	0	1	0	2	2	2	1	0	1	0	0	0	0	1	0	0	0	0	NA	2	0	0	0	0	0	1	0	0	0	0	NA	0	0	0	0	2	0	0	1	1	0	0	1	0	1	0	0	0	0	0	0	2	0	0	2	0	2	0	0	2	1	0	0	1	0	2	1	0	0	0	0	0	NA	0	1	0	2	0	0	1	0	0	0	0	2	0	0	0	0	0	0	0	0	0	0	0	0	0	0	0	0	2	2	0	0	0	1	2	0	1	0	1	0	0	2	0	1	0	NA	2	0	0	1	0	1	0	2	0	0	1	0	1	0	0	0	0	0	1	1	0	1	0	0	0	1	0	1	0	1	NA	2	0	0	0	0	0	0	0	0	2	0	1	0	1	0	2	0	0	0	0	0	0	0	0	0	0	0	1	1	0	0	0	0	0	0	2	0	2	2	2	0	1	0	0	0	0	0	NA	2	0	1	1	1	0	0	0	0	2	0	0	0	2	1	0	0	0	1	1	0	0	0	0	0	1	2	0	2	2	0	0	2	0	0	0	0	0	1	0	0	0	1	1	0	0	0	0	0	2	0	0	0	0	0	1	0	0	1	1	1	0	2	0	1	1	0	0	2	0	1	1	0	0	0	0	1	0	0	1	0	1	0	0	1	1	0	0	0	0	0	0	0	2	0	0	NA	0	0	1	0	0	0	0	0	0	0	0	2	0	0	1	0	0	0	1	0	1	1	1	2	1	1	0	0	NA	0	0	0	0	2	1	0	0	0	1	0	0	2	1	2	0	0	1	0	0	0	0	0	0	0	2	2	1	0	0	0	0	1	0	0	1	0	0	1	2	0	0	0	0	0	0	0	0	0	2	0	0	0	0	0	1	0	0	0	1	1	1	0	0	1	1	1	0	0	0	0	1	0	0	1	0	1	1	0	0	0	0	1	1	1	0	1	0	0	0	NA	2	0	0	1	0	0	0	1	0	0	1	0	2	0	0	0	0	0	2	0	2	0	2	2	0	0	2	0	2	1	0	0	0	0	1	1	0	0	0	0	0	0	1	0	1	0	2	0	1	1	0	2	0	0	0	0	0	0	2	0	0	1	0	2	0	1	0	0	0	0	0	0	0	1	0	1	0	0	0	1	1	0	2	0	0	0	0	1	0	2	1	0	0	1	0	0	0	1	1	1	1	1	1	0	0	1	2	2	0	0	1	0	0	NA	0	0	1	0	0	0	0	0	0	0	2	0	1	0	NA	0	0	1	0	1	NA	0	1	0	0	NA	NA	1	0	1	0	0	0	2	0	1	2	0	0	0	0	1	2	0	1	0	0	0	0	1	0	0	0	2	0	2	2	1	0	0	0	0	0	0	0	0	0	0	1	NA	0	0	0	2	2	0	0	1	0	0	0	1	1	0	0	0	0	1	0	0	0	0	0	1	NA	0	2	1	0	0	0	0	0	NA	0	0	0	0	1	0	1	0	0	0	0	1	0	0	1	1	1	0	0	1	0	0	0	0	0	0	2	0	0	1	0	2	0	0	1	1	0	0	2	0	0	0	0	0	0	0	0	0	0	0	1	0	1	0	1	0	0	1	1	2	0	0	0	0	0	2	0	0	0	0	0	2	0	0	0	0	2	1	0	2	0	1	0	1	1	1	0	0	1	1	1	0	1	0	0	0	0	0	0	0	0	1	1	2	0	0	0	0	1	0	1	1	2	1	1	1	1	0	2	1	0	0	2	0	1	1	1	0	0	0	0	0	0	1	0	2	1	0	1	1	0	2	0	0	0	0	NA	1	1	0	0	1	0	0	0	0	0	0	1	0	0	0	2	0	1	0	0	1	0	0	0	2	0	1	NA	0	0	0	1	1	1	1	1	2	0	0	NA	1	0	1	0	1	0	0	2	0	2	0	0	0	1	0	0	1	0	2	0	2	0	0	0	2	0	0	1	0	0	1	1	1	1	0	0	0	0	0	0	1	NA	1	0	0	0	2	2	0	0	2	1	1	1	0	0	0	1	2	1	0	1	0	0	2	2	2	1	1	0	1	0	1	0	0	0	0	0	0	0	2	0	0	0	0	0	0	0	0	2	0	0	0	0	0	0	0	0	0	0	0	1	0	1	0	0	0	2	0	NA	1	1	0	0	0	0	0	0	0	1	2	0	0	2	0	0	1	0	0	0	0	0	2	0	2	NA	0	0	0	0	1	0	0	2	0	0	2	0	0	2	0	0	0	1	0	0	1	0	NA	0	0	1	0	2	0	0	1	1	2	0	2	1	0	0	1	0	NA	0	0	0	0	0	2	0	2	0	0	1	0	0	2	NA	1	0	NA	1	0	0	0	2	2	0	0	1	0	0	0	2	0	0	2	1	0	0	0	1	0	0	0	0	0	0	0	0	0	1	0	0	0	0	1	2	2	0	0	0	1	1	0	0	0	1	0	0	1	2	1	2	0	0	0	1	0	0	0	1	0	0	1	1	0	1	0	0	0	0	0	1	1	2	1	1	0	0	0	0	2	1	NA	0	0	0	0	0	NA	0	0	0	0	0	0	1	0	2	0	0	0	1	2	0	0	2	1	1	0	2	2	0	0	1	0	1	2	NA	0	0	0	0	0	0	2	0	0	0	2	1	1	1	2	0	0	1	1	1	1	0	0	1	1	1	1	0	1	0	2	0	0	0	0	0	1	0	0	0	0	0	0	1	0	0	1	0	0	0	0	0	1	0	0	0	0	2	0	0	1	2	0	0	1	0	0	0	0	0	0	0	0	0	0	0	1	0	0	0	0	0	0	0	1	0	1	0	0	0	NA	1	0	2	0	NA	2	2	0	0	2	0	1	2	1	0	0	2	1	1	0	0	2	1	0	0	1	1	1	0	0	0	1	0	1	0	1	2	0	0	0	0	2	1	0	0	1	2	0	0	NA	2	1	1	NA	1	0	0	0	1	2	0	0	0	0	NA	1	0	0	1	0	0	0	2	0	0	0	0	0	1	1	1	1	2	2	0	1	0	0	0	2	0	1	2	0	NA	0	0	0	1	1	0	0	0	0	2	0	0	0	0	0	0	0	0	2	0	0	1	1	0	0	0	0	1	0	0	2	1	2	0	1	0	NA	0	0	1	2	0	0	0	2	1	1	0	2	0	1	0	0	0	0	0	0	1	0	0	1	0	0	0	0	0	1	0	0	0	1	0	2	1	0	0	0	0	2	2	2	NA	0	0	2	0	0	0	2	0	1	2	1	0	0	0	0	0	0	0	2	2	NA	0	0	0	0	0	0	0	1	2	2	0	0	2	0	2	1	0	0	1	0	0	0	1	0	0	2	0	0	1	0	0	0	0	0	0	0	0	0	1	0	0	1	0	2	0	0	0	1	0	1	2	2	1	0	0	0	0	0	0	2	0	1	0	0	0	0	0	0	2	0	2	0	0	0	0	1	0	0	2	1	0	1	0	1	0	2	0	1	1	0	2	1	1	1	2	NA	1	0	0	NA	1	1	2	0	0	0	0	0	0	0	0	0	0	1	0	0	0	1	2	0	2	0	1	0	1	2	0	0	0	2	0	0	2	0	0	0	1	1	0	0	1	2	1	1	0	1	0	2	0	2	0	1	2	1	0	0	1	1	0	0	0	0	1	0	1	0	0	0	0	0	0	NA	0	0	0	0	2	0	0	0	2	0	1	0	1	0	1	1	0	0	0	2	1	0	NA	0	0	0	0	0	1	0	0	1	1	1	0	1	0	1	1	0	0	0	0	0	0	0	0	1	2	2	2	1	1	0	0	0	0	NA	0	0	2	0	1	0	0	1	1	0	0	2	0	2	0	1	0	2	1	0	1	0	2	2	0	1	0	0	1	2	0	0	2	0	0	0	1	1	0	0	0	1	0	0	1	0	0	0	0	0	0	1	NA	NA	2	1	0	0	0	0	1	0	0	0	1	0	0	0	1	0	0	0	0	2	0	0	0	0	1	1	1	1	0	2	2	2	0	1	2	1	1	1	1	1	1	1	0	NA	0	0	0	0	1	2	0	0	0	2	0	1	2	0	0	0	0	0	0	2	2	0	0	1	0	1	0	0	0	0	0	1	1	1	0	2	0	1	0	NA	0	1	2	0	0	0	1	0	0	0	1	2	0	0	1	1	1	0	2	0	0	0	0	0	0	0	0	0	0	2	0	0	0	0	0	0	0	1	0	2	0	0	0	0	1	1	0	1	0	0	0	2	1	1	1	1	2	0	0	NA	0	0	1	1	NA	0	2	2	0	0	0	0	2	0	0	2	1	2	0	0	1	0	0	1	0	0	2	0	0	1	1	1	NA	2	0	1	2	1	0	0	0	1	0	0	0	0	0	1	1	0	0	1	1	2	1	0	0	0	0	0	0	0	1	0	1	2	2	0	1	1	0	0	0	0	0	0	0	0	2	0	0	1	1	0	0	2	0	0	0	NA	0	1	0	NA	1	1	0	1	0	0	0	0	0	0	0	1	0	0	2	0	0	0	0	1	1	0	2	0	2	2	0	0	1	0	0	0	0	0	0	1	1	0	0	0	0	0	1	0	0	0	0	0	0	1	0	0	0	NA	2	0	1	1	2	0	1	0	0	2	1	0	0	NA	0	NA	0	0	0	1	0	1	0	1	0	0	0	0	1	1	0	0	1	0	0	1	2	2	0	0	1	0	0	0	0	1	0	0	0	2	2	0	1	2	0	1	0	0	1	0	2	0	0	2	0	1	0	0	1	0	0	0	1	0	0	2	0	1	1	0	1	0	0	0	0	1	0	2	2	1	0	0	0	0	0	NA	0	NA	1	0	0	0	1	NA	0	0	0	0	2	0	2	0	1	0	1	NA	0	0	1	1	0	0	0	0	0	0	1	1	1	1	0	0	1	0	0	0	0	1	0	0	0	0	1	2	0	0	1	0	2	0	1	1	2	0	0	0	1	2	1	0	1	0	0	0	0	2	1	0	1	1	2	1	0	1	1	0	0	1	1	0	0	0	0	0	2	2	0	0	1	1	2	1	0	0	1	0	1	1	0	2	2	2	0	0	0	0	1	1	1	2	0	0	2	2	1	0	0	1	0	0	0	0	1	2	0	0	2	NA	0	0	0	1	1	2	0	0	0	0	0	0	2	2	0	0	0	0	0	0	0	0	0	0	2	0	0	0	0	0	0	1	0	0	2	0	0	0	0	0	1	1	0	0	2	0	0	0	0	0	1	1	0	1	2	1	0	1	2	0	0	NA	0	0	0	0	0	0	1	0	0	0	1	NA	0	0	0	1	0	1	0	0	0	1	0	0	0	0	1	1	0	0	0	2	1	0	1	1	2	1	0	0	0	1	0	0	0	1	0	0	0	2	1	2	0	0	2	2	0	1	0	0	2	0	1	0	0	0	0	1	1	0	0	0	0	0	1	0	NA	2	2	0	0	NA	2	1	0	0	0	1	0	0	2	0	1	0	1	1	0	0	0	0	1	2	1	0	0	1	NA	1	0	0	0	1	0	0	0	0	2	1	1	0	1	0	1	0	0	0	0	0	0	0	0	NA	NA	0	0	1	2	1	0	0	2	0	0	0	0	1	1	1	1	0	1	2	1	0	0	1	1	1	0	0	0	2	1	2	0	1	1	2	0	2	0	1	1	0	1	1	0	1	0	NA	0	0	0	0	1	NA	0	2	0	0	0	2	1	0	2	0	0	0	0	1	0	1	0	1	0	2	0	1	1	NA	0	0	NA	0	0	0	0	0	0	0	0	2	0	0	1	0	0	1	0	0	0	0	0	0	2	0	1	0	0	0	0	0	1	0	1	0	0	1	0	2	1	0	NA	1	0	0	0	1	0	1	0	0	0	1	0	0	1	0	0	0	0	NA	0	0	1	0	0	2	0	0	0	0	0	0	2	0	1	0	0	0	0	0	0	NA	0	0	0	1	1	1	0	0	0	0	2	0	1	0	0	2	NA	2	2	2	0	0	0	2	0	0	0	0	0	2	0	0	0	1	1	0	1	0	0	0	1	0	0	0	0	2	0	0	0	0	2	0	0	0	1	0	2	0	0	0	2	0	1	0	0	0	1	0	0	1	0	0	2	1	0	1	0	0	0	0	0	0	2	0	2	1	0	0	0	0	0	1	0	0	0	1	NA	0	0	0	1	0	0	1	0	0	0	0	1	0	0	0	0	2	1	1	0	0	0	0	0	0	2	1	0	0	0	2	0	1	0	0	0	1	0	0	0	0	0	0	0	2	2	0	0	2	1	0	2	0	0	0	0	0	0	0	0	0	0	0	NA	0	0	0	0	NA	0	0	0	0	0	0	1	0	1	0	0	0	0	0	2	1	0	1	1	0	0	0	0	0	0	0	0	1	1	1	2	2	0	0	0	0	0	1	2	NA	2	1	0	0	NA	1	1	0	2	0	NA	2	1	0	1	0	1	1	0	0	1	0	0	0	0	0	0	0	0	1	0	1	2	0	0	1	0	0	1	NA	2	0	1	0	0	0	0	2	0	0	0	1	0	0	0	1	1	0	0	1	0	0	0	0	0	0	0	2	0	0	0	0	2	0	0	0	0	0	0	0	0	0	0	2	1	1	1	0	0	2	0	2	0	0	1	0	0	0	0	0	0	0	0	0	0	0	0	0	0	0	1	0	0	0	0	0	0	2	0	0	1	0	0	0	0	0	0	NA	1	0	1	1	0	2	0	0	0	0	2	0	0	0	0	0	0	0	0	2	0	0	1	2	2	NA	1	0	0	0	0	2	2	2	2	0	0	1	0	0	1	1	0	1	0	0	0	2	1	0	0	0	1	1	0	0	0	0	0	0	0	1	1	2	0	2	2	0	1	1	0	1	1	0	1	0	0	1	0	0	0	0	1	0	2	0	0	2	0	NA	0	0	1	0	1	0	1	0	0	0	0	0	NA	0	0	0	0	0	0	0	0	0	1	0	0	1	0	1	0	0	0	0	0	1	0	1	0	0	0	0	0	0	1	0	0	1	0	0	0	NA	2	1	0	0	0	NA	0	0	1	2	1	0	0	0	0	1	0	0	1	0	0	1	2	NA	0	0	0	0	0	2	0	0	0	2	0	2	2	1	0	0	0	0	2	2	NA	0	NA	2	2	1	0	1	2	0	2	0	2	1	1	0	0	2	0	NA	0	0	0	0	0	0	1	2	0	1	2	0	1	0	1	0	1	0	2	2	2	2	2	2	1	1	0	2	1	0	2	0	0	1	1	1	2	1	0	0	2	2	0	NA	NA	1	0	0	0	0	0	1	1	0	0	0	0	0	NA	NA	0	0	1	1	0	0	1	0	1	1	2	0	0	0	1	0	1	NA	1	0	0	1	0	0	0	1	0	0	0	1	0	0	0	0	0	0	1	2	0	0	0	0	0	1	0	1	1	0	1	1	0	0	NA	0	0	0	0	0	1	0	NA	1	2	2	0	0	1	0	0	0	NA	1	0	0	0	1	0	0	1	2	1	0	1	1	0	0	0	0	0	0	1	0	0	2	0	0	0	0	0	0	0	0	0	0	2	0	1	0	0	1	1	0	2	0	0	1	0	1	0	0	0	1	2	2	0	0	2	0	0	0	1	0	0	2	0	2	0	0	0	1	1	0	1	1	0	0	0	0	0	0	0	1	0	0	1	0	0	0	2	0	2	0	0	0	0	0	0	0	0	0	0	2	0	0	0	0	0	2	0	0	1	0	1	0	0	0	0	0	0	0	0	0	NA	0	0	0	0	0	0	0	0	0	0	0	NA	0	1	1	1	0	0	0	2	0	0	0	0	0	1	NA	0	0	0	0	0	0	1	1	0	0	0	0	0	1	0	1	2	2	0	1	0	2	2	0	1	NA	0	1	1	0	0	1	1	2	NA	0	1	0	0	0	0	0	1	0	1	0	0	0	1	0	NA	0	0	2	0	0	0	0	1	0	1	0	0	0	1	0	0	1	2	0	0	0	2	0	1	NA	1	0	0	0	0	0	0	0	0	1	2	0	1	1	0	0	0	1	0	0	0	1	0	0	0	0	0	0	0	0	0	2	0	2	1	0	0	0	2	0	1	0	2	0	0	0	0	0	0	0	1	0	1	0	2	0	0	0	0	1	1	0	1	0	0	1	1	2	1	0	1	0	1	2	0	0	0	0	0	1	0	0	1	0	1	1	0	2	0	0	0	0	0	NA	0	0	2	0	2	0	1	0	NA	1	1	0	1	2	0	2	0	1	0	1	0	0	1	0	1	2	0	2	0	1	1	0	0	0	1	0	0	1	2	1	1	1	0	2	0	0	0	1	0	0	0	0	1	2	0	0	1	2	1	0	1	0	0	0	0	2	1	2	2	1	0	1	0	0	2	0	0	0	0	2	NA	0	0	0	0	1	0	0	0	0	1	1	2	2	2	0	0	0	1	0	2	0	2	2	0	0	0	0	1	0	2	0	0	0	0	0	1	0	1	0	NA	2	2	0	1	0	0	1	2	0	0	1	2	1	2	0	0	0	1	1	0	0	0	0	0	0	0	1	1	NA	0	1	0	0	0	0	1	0	2	0	0	NA	2	2	0	0	0	1	0	0	1	0	1	0	0	0	0	0	1	0	1	NA	2	0	1	0	0	0	0	2	0	0	1	0	0	0	0	1	0	1	0	0	0	0	0	NA	0	0	0	0	0	0	1	0	0	1	1	1	0	1	1	0	0	0	1	2	0	1	0	0	0	1	0	0	0	0	2	1	0	1	0	2	1	0	2	0	0	0	0	0	0	0	0	0	0	0	0	0	0	0	1	1	0	0	0	1	0	1	1	1	0	0	1	0	0	0	0	0	2	0	0	0	0	2	0	0	0	0	0	0	2	0	2	1	0	0	NA	0	0	1	0	0	0	0	0	2	0	0	2	0	0	2	0	0	0	2	0	0	0	1	0	0	0	0	0	1	0	0	0	0	0	0	0	0	0	0	0	0	0	1	0	1	0	0	0	NA	0	0	0	2	1	1	0	2	1	2	0	0	2	0	0	0	1	0	0	1	0	1	0	0	1	0	0	1	0	0	0	1	1	0	0	0	NA	0	2	0	0	0	0	0	0	0	0	0	1	0	0	NA	0	0	0	0	0	1	0	1	1	1	0	1	0	1	1	0	0	0	0	0	1	0	2	0	0	1	0	0	1	1	0	2	2	0	0	1	0	0	0	0	0	2	0	1	0	1	0	0	2	0	0	0	1	0	0	2	0	0	1	0	0	0	0	0	0	0	0	0	1	2	0	0	0	0	2	0	0	0	0	0	NA	0	NA	2	0	1	0	1	0	2	1	1	1	0	1	0	2	1	1	2	0	0	0	0	0	0	0	NA	0	0	1	0	0	0	0	0	2	NA	1	0	0	1	2	0	0	1	1	0	1	1	0	0	2	0	0	0	0	0	0	2	1	2	0	0	2	0	0	1	1	0	1	0	0	0	2	0	2	0	0	1	0	1	0	0	1	0	0	2	0	NA	0	1	0	0	0	1	2	2	2	1	1	0	2	1	0	0	1	0	1	2	0	0	2	0	NA	0	0	1	0	0	1	1	1	1	1	2	0	0	2	1	0	2	1	0	0	0	0	0	2	NA	0	0	0	0	0	0	0	0	0	0	1	0	0	0	0	0	0	0	0	0	1	1	0	0	0	0	0	0	0	1	1	0	0	1	0	1	0	1	0	0	1	0	1	0	0	0	0	1	0	2	0	1	0	0	0	1	0	0	0	0	0	0	0	0	0	0	0	2	0	0	0	0	2	1	0	0	0	1	0	0	0	1	0	1	0	0	0	0	0	0	0	0	NA	0	1	0	0	0	NA	2	0	0	0	0	0	0	0	0	0	1	1	0	0	1	1	2	0	1	0	0	0	0	0	0	0	0	0	1	0	0	0	0	0	1	0	0	0	0	0	0	0	0	0	0	1	0	1	0	0	1	2	0	2	1	NA	1	1	0	0	0	0	0	1	1	0	1	1	0	1	1	1	0	0	0	0	1	0	0	0	0	0	0	2	0	NA	2	0	1	0	1	1	2	0	0	0	0	0	0	0	0	0	0	0	0	0	0	0	0	0	0	0	1	0	1	0	0	1	0	0	0	0	1	0	0	2	0	1	0	0	2	0	2	1	0	0	0	0	2	0	0	0	NA	0	1	0	1	2	0	0	1	0	0	0	0	0	2	0	1	0	2	2	0	0	0	NA	0	0	0	0	0	0	1	0	0	0	0	0	0	0	0	1	0	0	2	0	0	0	0	1	0	0	2	0	1	0	NA	0	1	1	0	1	0	0	0	0	0	0	1	2	2	2	0	2	2	0	0	1	NA	0	0	0	NA	0	2	0	0	0	0	1	0	0	1	1	0	0	1	1	0	1	1	0	0	0	0	0	1	0	0	1	1	NA	0	0	0	0	0	2	0	0	0	0	0	1	1	1	1	2	0	0	0	0	0	0	0	2	0	NA	0	0	0	0	0	1	0	NA	1	0	0	0	0	0	1	2	0	1	1	0	0	2	1	0	0	0	0	NA	1	0	0	0	0	0	0	0	0	0	0	0	0	2	NA	0	0	0	0	0	1	0	0	1	0	2	0	0	0	1	1	2	0	2	1	0	1	0	0	0	0	0	0	1	0	0	0	0	2	0	0	0	0	0	1	0	2	0	0	0	0	0	0	0	1	2	1	0	0	2	0	0	0	1	1	2	2	0	0	0	0	0	1	NA	0	1	0	2	1	2	2	0	0	0	1	0	2	0	1	0	2	0	0	0	0	0	0	2	0	NA	1	0	0	0	0	2	0	0	0	2	0	0	0	0	0	0	0	0	2	NA	0	0	0	2	1	0	0	0	0	0	1	0	2	1	2	0	0	1	2	0	1	0	1	1	2	0	1	0	NA	1	1	0	1	2	2	0	0	1	0	0	2	0	0	0	0	0	0	1	0	0	1	2	0	2	2	0	0	1	0	0	2	0	0	1	1	2	2	2	1	0	1	0	1	2	0	1	0	0	0	1	2	1	0	0	0	2	0	NA	1	0	1	2	0	1	1	0	0	0	1	1	0	0	0	0	0	0	0	2	2	0	0	0	0	0	0	0	0	0	0	0	0	1	1	1	0	1	0	0	1	0	1	1	0	0	0	0	1	0	0	0	0	2	0	0	0	NA	0	2	0	1	0	0	0	2	2	1	0	0	1	0	NA	0	1	0	0	1	0	0	0	0	0	1	0	0	0	0	0	1	1	0	2	0	1	1	0	2	0	1	0	1	0	2	0	NA	0	0	1	0	NA	0	1	1	1	0	0	0	0	0	0	0	1	2	0	1	0	0	0	0	0	0	0	1	0	1	2	0	0	0	0	NA	0	0	2	0	0	0	0	0	1	0	0	0	0	1	0	0	0	1	0	0	2	2	0	0	0	1	2	0	0	0	0	0	1	0	0	0	0	0	NA	0	0	1	0	0	0	0	0	1	0	1	1	0	2	0	0	0	2	0	0	2	0	0	0	0	0	0	0	0	0	0	1	1	2	1	NA	2	0	0	0	0	0	1	1	1	2	0	1	1	2	0	1	0	0	0	0	0	0	0	1	2	0	0	1	0	0	0	0	0	2	0	0	0	1	0	0	0	0	2	0	1	0	1	1	0	0	0	0	1	1	2	1	0	0	0	0	0	0	0	1	0	0	0	1	0	1	0	0	1	1	NA	0	0	0	0	1	1	2	1	1	2	0	1	0	0	0	0	0	NA	1	0	0	NA	0	2	0	0	1	2	0	0	1	0	1	0	1	0	0	0	1	0	0	0	2	0	0	0	0	1	0	0	0	0	0	1	0	0	0	0	0	0	0	0	1	0	1	0	1	0	1	0	0	2	NA	1	0	0	NA	2	0	0	0	0	0	1	1	2	1	NA	0	0	2	0	1	1	0	1	0	0	0	0	0	0	1	0	NA	1	0	1	0	1	0	0	1	0	0	1	1	1	0	0	0	0	0	2	0	1	0	1	0	1	0	0	2	0	0	0	0	NA	0	0	0	0	0	0	1	0	1	0	1	0	0	2	2	0	0	0	1	0	0	0	0	0	0	0	0	0	0	1	2	2	NA	2	0	1	0	0	0	0	1	0	0	0	1	0	1	0	1	2	2	1	2	2	0	0	0	0	2	0	0	0	0	0	0	0	0	0	0	0	0	1	0	0	2	NA	0	0	0	2	0	1	0	0	0	2	0	1	1	0	1	0	0	1	0	0	1	1	0	0	0	0	0	0	1	0	1	0	0	0	1	2	2	2	2	1	0	0	1	0	2	0	1	1	1	0	0	0	0	0	0	0	0	1	0	2	0	0	0	0	1	0	0	0	0	0	1	0	0	2	2	2	0	0	0	2	0	0	1	0	0	0	0	1	0	0	0	0	0	1	1	0	0	0	0	2	0	0	0	0	0	0	1	0	1	1	0	0	0	0	0	0	1	NA	0	1	0	0	0	0	2	0	0	1	0	0	0	0	2	0	0	0	0	0	2	0	0	NA	0	0	0	1	2	0	0	0	2	2	1	0	1	0	1	NA	0	0	0	0	0	0	0	0	0	0	1	1	0	1	0	0	0	1	0	2	1	2	0	0	0	2	2	0	1	0	0	0	2	0	0	0	2	2	0	2	0	0	0	0	1	0	0	0	1	1	1	0	1	0	0	2	0	2	0	0	0	2	0	1	0	NA	0	0	0	2	0	0	2	0	0	0	1	0	2	2	0	0	0	0	0	0	0	0	0	1	1	0	0	0	0	0	1	0	1	0	2	0	2	0	0	2	0	0	0	0	0	2	1	1	0	0	1	2	0	1	1	1	0	2	0	1	1	0	0	0	0	1	0	2	0	0	0	0	0	0	0	0	0	1	0	0	0	0	0	0	0	0	0	0	2	0	0	0	0	0	1	0	0	2	NA	0	2	2	0	0	0	0	2	0	1	1	0	0	1	0	0	1	0	0	0	0	0	1	0	1	2	0	0	1	0	1	0	2	0	0	0	0	1	0	0	0	0	0	0	0	1	1	0	0	0	0	0	0	0	2	0	2	1	0	1	0	0	0	0	0	0	2	2	0	1	0	NA	0	1	1	0	1	1	0	0	0	0	2	0	0	1	1	1	1	2	0	1	0	0	2	0	1	0	0	0	0	0	1	0	1	1	0	1	0	1	0	1	0	2	2	0	0	0	1	0	2	0	0	1	0	NA	0	1	1	0	1	1	0	1	0	0	0	0	0	0	0	NA	0	0	2	1	2	0	0	1	1	0	1	1	0	1	2	0	0	0	0	0	0	0	1	0	0	0	0	0	0	0	0	0	0	0	0	0	0	0	0	0	0	1	0	NA	2	2	0	0	1	1	0	1	1	2	0	0	0	0	0	0	0	1	1	0	1	0	0	0	2	0	0	1	0	0	1	1	NA	0	2	0	0	0	1	0	0	0	0	0	0	0	0	0	0	2	1	1	2	0	2	2	1	0	0	0	0	0	0	1	0	0	0	0	0	2	0	NA	0	1	1	0	2	0	0	1	NA	0	0	0	1	1	0	0	2	2	0	1	NA	0	1	0	0	2	1	0	0	0	0	1	0	0	1	2	1	0	0	NA	0	2	2	0	0	0	0	0	0	0	0	1	0	0	0	1	0	0	0	1	1	0	1	2	2	1	0	0	0	0	0	1	0	1	0	0	0	0	0	0	0	0	0	0	0	0	2	0	0	0	0	0	0	0	0	0	0	0	1	2	2	0	2	0	0	0	0	2	1	0	1	0	1	0	1	1	0	NA	0	0	0	1	0	1	1	2	NA	0	0	0	2	0	1	0	1	1	0	0	0	0	0	0	0	0	0	0	1	0	1	1	0	0	1	0	0	0	1	0	0	1	0	2	0	0	1	0	1	0	0	0	2	0	0	0	0	0	0	2	0	2	2	1	0	0	1	0	NA	0	2	0	1	0	0	2	0	2	0	1	1	1	2	0	0	1	1	0	2	2	1	0	2	0	0	0	1	1	1	1	1	0	2	0	0	1	0	0	0	1	0	0	0	2	2	2	0	0	0	NA	2	0	0	0	0	0	2	0	0	2	0	0	1	0	0	1	1	0	0	0	0	2	0	1	1	1	0	0	0	0	1	0	1	0	0	0	0	1	0	0	NA	0	0	0	0	1	0	0	0	0	0	1	0	0	0	1	1	0	1	2	NA	0	2	1	1	2	0	0	1	0	0	0	0	0	0	1	0	1	1	0	0	0	2	0	2	0	0	0	0	0	1	0	0	0	0	1	2	2	0	1	0	0	0	1	1	0	0	0	0	0	0	0	0	2	0	0	0	0	0	0	2	2	0	0	0	0	0	1	1	0	0	2	0	0	2	0	0	0	1	2	0	0	0	1	2	0	0	0	0	0	0	0	0	1	0	0	0	0	1	2	NA	2	1	0	1	2	2	0	2	0	1	0	1	0	0	0	0	0	0	0	0	2	0	2	0	0	0	2	0	0	0	1	1	0	1	0	0	2	0	0	0	0	0	1	0	0	0	1	0	2	0	0	0	0	1	2	0	0	0	1	0	1	1	1	NA	1	1	1	0	2	2	0	0	0	2	0	0	0	1	0	0	0	1	0	0	0	0	1	0	0	0	1	0	0	0	0	0	0	0	2	0	0	2	0	0	0	0	2	1	0	0	0	1	0	0	0	2	0	1	0	NA	1	0	0	0	0	0	NA	1	0	0	0	0	1	1	0	0	0	0	0	0	0	0	1	2	0	0	0	0	0	0	NA	0	1	0	0	0	0	0	0	0	0	0	0	0	0	NA	0	1	0	0	1	2	0	0	1	0	0	0	0	0	0	1	0	0	1	0	0	1	0	0	2	0	1	2	2	0	1	1	0	0	1	1	0	1	0	0	1	0	1	0	0	2	0	0	0	2	0	0	0	0	2	1	0	0	0	0	0	1	0	0	0	1	2	2	1	0	2	0	0	0	0	0	1	0	0	NA	NA	2	0	0	0	NA	0	0	0	0	0	NA	0	0	0	0	0	0	0	0	0	0	1	0	0	0	NA	0	0	0	0	0	0	0	0	0	1	0	0	0	0	1	1	0	0	0	0	0	0	0	0	0	0	0	0	0	0	0	0	0	0	0	0	2	0	0	0	0	0	0	NA	0	0	1	0	0	2	0	0	0	0	0	1	0	2	0	0	1	0	0	0	0	0	0	1	2	0	0	0	1	0	NA	1	0	0	0	2	1	0	1	0	0	0	1	1	1	1	0	0	1	1	0	1	0	0	0	2	2	2	0	1	0	0	1	0	2	0	1	2	0	0	0	1	0	1	NA	0	0	1	0	1	0	0	NA	0	1	2	0	2	0	0	1	0	2	0	0	0	2	0	0	2	2	0	0	0	0	1	0	0	2	1	0	1	1	1	0	0	2	0	1	0	0	0	2	0	0	0	1	0	0	1	0	1	0	1	0	2	0	1	0	0	0	0	0	1	0	0	0	1	0	0	1	1	0	2	0	0	1	0	0	0	2	1	1	2	1	0	1	0	0	2	0	0	NA	0	0	0	0	0	0	0	0	0	0	0	1	0	0	0	0	0	0	0	0	0	0	0	0	0	0	0	0	0	0	NA	0	0	0	NA	0	0	2	0	0	0	1	1	0	NA	0	0	0	0	0	0	0	0	0	0	0	1	0	0	1	1	0	0	0	1	0	0	1	0	0	0	0	0	1	0	1	0	0	2	0	0	2	0	0	2	0	1	0	0	0	NA	2	0	0	0	0	0	0	0	0	0	0	0	1	1	1	0	0	1	1	1	0	0	0	0	0	1	0	0	0	2	0	0	0	0	0	1	0	0	1	0	0	0	0	0	0	1	0	0	1	0	0	0	1	0	0	2	0	1	0	1	0	0	0	1	0	0	0	1	0	1	0	0	0	1	0	0	0	0	0	0	1	0	1	0	1	0	0	2	0	0	0	NA	0	0	0	0	0	0	1	2	0	0	0	1	2	0	1	1	0	0	1	1	0	0	0	0	2	0	0	0	0	1	0	0	2	0	0	0	0	0	0	0	NA	0	0	0	0	1	0	0	0	0	0	0	0	0	1	2	0	0	0	0	1	0	0	2	0	2	0	1	0	1	0	1	0	2	0	0	0	0	2	0	0	2	0	1	2	1	0	0	0	2	2	0	0	2	1	2	0	2	1	0	0	0	0	0	1	0	NA	0	0	0	2	0	1	0	0	0	NA	2	0	1	1	0	0	0	0	1	0	0	0	0	0	0	0	0	0	0	0	0	1	0	0	0	2	2	1	2	0	0	0	0	0	0	0	2	0	NA	1	1	1	0	2	1	1	1	0	1	0	0	0	0	0	0	1	2	0	0	1	0	0	1	0	2	1	0	0	0	0	1	0	0	0	0	0	0	0	2	0	0	0	0	0	NA	0	0	0	0	0	0	1	0	1	0	0	0	1	0	0	2	NA	0	0	1	1	1	0	1	NA	0	0	0	0	0	0	1	0	0	0	0	2	2	1	1	0	2	1	2	1	2	1	1	0	2	0	0	0	0	0	1	0	2	1	1	0	1	0	1	0	0	0	0	1	0	0	1	0	0	0	2	1	1	0	0	NA	1	0	0	0	1	0	0	0	0	0	0	1	0	0	1	1	0	0	0	0	NA	0	0	0	NA	1	0	0	0	0	1	0	0	0	0	0	0	2	0	0	0	1	0	1	0	0	0	1	0	1	0	0	1	0	1	0	1	NA	0	0	0	0	0	0	2	1	0	1	2	0	0	0	1	1	1	0	0	0	0	0	1	0	0	0	0	0	1	0	1	2	2	0	2	1	1	0	1	1	0	NA	0	2	2	0	0	2	2	2	2	2	2	0	0	2	0	0	0	2	0	2	1	1	0	2	0	1	2	0	0	0	0	1	0	0	1	2	0	1	0	0	2	0	0	0	0	1	0	0	0	2	0	0	2	1	0	0	1	0	2	1	1	1	0	1	1	0	2	0	2	1	2	0	0	1	0	0	1	0	0	1	0	0	0	0	1	0	0	0	0	0	2	0	0	0	0	0	0	0	1	2	0	0	0	0	0	0	0	0	0	0	0	0	0	2	1	2	2	0	1	2	0	0	2	0	1	0	0	1	1	0	0	0	2	1	2	0	0	0	0	0	0	0	0	1	0	0	0	1	1	1	2	2	0	1	0	1	1	1	2	0	0	0	0	1	0	0	0	0	0	NA	1	1	0	0	0	1	1	2	2	1	0	0	1	0	0	2	1	0	0	2	2	1	2	NA	0	2	0	0	0	0	0	1	0	0	0	2	0	0	0	1	1	0	0	0	1	0	0	2	1	0	0	0	0	0	0	NA	1	0	1	1	2	1	1	0	0	2	0	1	1	0	0	0	0	0	0	1	0	1	2	0	0	2	1	NA	2	0	NA	0	1	2	0	0	1	2	0	0	0	0	0	0	0	0	2	0	0	0	0	0	0	1	0	0	0	2	0	0	0	0	1	0	0	1	2	0	0	1	1	1	1	0	0	0	0	0	1	1	0	0	0	0	1	1	1	0	2	0	0	0	0	0	1	1	2	2	0	0	0	0	0	0	0	0	0	0	0	NA	1	0	0	0	1	2	0	1	1	0	2	0	0	2	1	2	1	1	0	0	0	1	0	2	1	0	0	0	0	0	0	0	0	0	0	1	0	1	0	0	1	0	1	0	2	0	2	0	0	0	0	0	0	0	0	0	1	0	1	0	0	0	1	0	0	1	1	1	2	0	0	1	2	1	0	0	0	0	0	0	0	0	2	0	2	1	0	0	0	0	0	0	0	2	0	0	0	0	2	2	0	1	0	1	0	0	0	0	0	0	0	1	0	0	0	0	0	0	2	1	0	0	0	1	0	0	2	0	0	0	2	0	0	0	2	2	NA	1	0	0	0	0	2	0	0	0	0	1	1	0	0	0	0	0	2	1	0	0	1	1	2	1	0	1	0	1	0	0	2	2	0	0	0	2	2	1	0	0	0	0	0	2	2	0	0	0	1	0	0	0	2	0	1	0	0	0	0	1	NA	0	0	0	0	0	0	0	0	1	0	0	1	0	0	0	0	0	0	0	0	0	2	0	0	1	0	0	1	0	0	0	1	0	0	1	0	1	1	0	0	0	0	0	2	0	2	2	1	0	0	0	0	2	0	0	0	0	0	0	2	0	0	0	NA	2	0	0	0	0	0	1	0	0	0	0	2	0	1	0	0	1	0	0	0	0	0	0	0	0	0	1	NA	2	0	1	1	0	0	1	1	0	1	2	0	2	1	0	1	NA	0	0	1	0	2	0	1	0	0	0	0	0	0	1	2	1	1	0	0	0	2	0	0	NA	2	2	0	1	0	2	0	0	0	0	0	1	0	0	1	0	0	0	0	0	1	0	0	1	1	0	2	1	1	0	1	0	2	1	1	1	1	1	0	1	1	1	0	0	1	0	0	0	0	0	2	0	0	1	1	1	0	0	0	0	0	0	0	0	1	2	0	1	0	2	0	1	1	0	2	0	0	1	0	1	0	1	0	0	2	0	1	0	1	0	1	0	0	0	0	0	1	0	2	0	1	0	0	1	0	NA	0	2	0	0	0	0	0	0	0	1	0	0	1	1	2	0	1	0	0	0	0	0	1	0	0	0	0	1	0	0	1	0	0	1	NA	2	0	1	0	1	1	2	0	1	1	0	1	1	0	0	0	1	0	0	0	2	1	0	NA	0	0	0	1	1	0	0	1	0	1	0	0	2	0	0	0	1	0	1	1	1	1	0	1	0	0	0	NA	0	1	0	1	0	0	0	0	NA	0	1	0	1	0	0	0	2	0	2	0	0	0	2	0	0	0	1	1	0	2	0	0	0	0	0	0	0	0	0	1	0	0	0	0	0	0	0	0	0	1	NA	0	2	1	0	0	1	0	1	0	0	0	1	1	0	0	0	0	1	0	0	0	0	0	0	0	2	NA	1	0	0	0	0	2	0	0	0	1	0	0	0	0	0	0	0	0	0	0	0	0	0	0	0	0	0	0	1	0	0	2	0	0	2	0	0	0	0	1	0	0	0	1	0	1	1	2	1	0	1	1	0	0	0	0	0	0	2	0	0	0	0	0	0	0	0	1	2	0	0	2	0	2	0	2	1	0	1	0	0	1	0	2	0	1	0	0	1	2	0	2	0	0	0	0	0	0	0	0	1	0	1	0	0	0	2	2	1	1	0	2	0	0	0	1	2	0	0	0	1	2	1	0	0	0	0	0	2	0	0	NA	1	0	1	0	0	1	2	0	1	0	0	2	0	0	0	0	1	0	0	0	0	0	0	0	1	2	1	0	0	1	0	0	0	0	0	0	0	1	1	2	1	0	0	0	0	1	0	2	0	0	1	2	0	0	0	1	0	1	0	1	2	0	0	0	0	0	0	1	0	1	0	0	1	2	2	1	0	0	2	0	0	0	2	0	0	0	1	0	0	1	0	1	0	0	0	0	0	0	0	1	0	1	2	2	2	2	0	0	0	0	0	NA	0	0	2	1	0	0	0	0	0	1	1	0	0	1	0	0	2	0	0	2	0	0	1	0	0	0	1	0	0	0	1	1	0	0	1	1	0	1	0	2	2	0	0	0	0	1	1	0	2	0	0	0	0	0	1	0	0	0	0	NA	0	0	2	1	0	0	2	0	0	NA	2	0	0	2	0	0	0	2	0	0	2	0	0	0	2	1	0	0	0	0	2	0	0	0	0	1	2	2	1	1	0	2	1	0	0	1	0	0	0	0	2	0	0	0	2	1	1	0	0	0	0	1	0	0	0	1	0	0	0	1	0	0	0	0	2	0	0	0	0	1	0	0	1	0	0	0	1	2	0	0	0	0	0	0	0	0	0	1	0	0	2	0	0	0	1	0	0	0	0	2	2	1	1	1	1	0	0	2	1	NA	0	1	0	1	1	0	2	0	0	0	0	2	2	1	1	2	1	0	0	0	2	2	0	1	2	0	0	0	0	0	1	0	2	0	0	2	1	2	0	0	0	0	0	0	2	0	NA	0	0	2	0	2	0	2	2	0	0	2	1	0	0	2	0	0	0	0	2	0	0	0	0	1	1	0	1	2	0	1	2	0	0	0	0	0	0	0	0	0	1	0	0	0	0	1	0	0	1	0	0	1	0	0	2	0	1	0	2	2	1	0	1	1	2	0	0	0	0	0	0	2	0	2	1	2	1	0	0	2	2	1	2	1	0	0	0	0	0	0	1	0	0	NA	0	0	1	1	0	1	2	2	0	0	2	0	0	0	0	0	0	0	2	0	0	0	0	1	0	1	0	0	1	0	1	1	0	0	2	2	0	0	0	0	0	0	1	0	NA	0	1	1	0	2	0	1	1	0	0	0	0	0	1	1	0	0	1	1	0	2	0	2	2	0	0	2	0	1	1	0	NA	1	0	0	2	0	1	1	1	0	1	0	0	2	0	0	1	1	0	0	0	0	0	1	0	2	0	0	0	2	0	0	2	0	0	1	0	0	0	0	1	2	0	2	0	0	0	1	0	0	1	0	1	0	0	0	0	0	0	0	0	0	0	1	0	0	2	0	1	2	0	0	0	1	1	0	1	2	0	1	0	0	0	0	0	0	0	0	0	0	1	0	0	0	1	0	0	2	0	1	1	0	0	0	0	1	0	0	0	0	1	1	0	1	1	1	1	0	2	0	0	1	0	0	0	2	0	1	0	1	0	0	0	2	0	2	0	0	0	0	0	1	0	2	0	0	0	0	0	0	0	1	0	1	0	0	0	0	1	2	0	0	0	0	0	2	1	0	0	NA	1	0	1	0	0	0	0	0	0	0	0	0	0	1	0	0	0	0	0	0	0	0	0	0	1	0	0	0	1	2	0	2	0	0	0	0	1	0	2	0	0	0	0	1	1	1	0	1	0	2	0	0	2	0	0	0	1	0	2	1	0	0	0	1	0	0	0	0	0	0	0	0	0	2	0	0	0	0	0	0	0	0	0	1	1	0	0	0	0	2	0	0	0	0	0	0	1	2	0	0	0	1	2	0	0	0	2	1	2	0	1	0	0	2	0	0	0	2	0	0	0	0	0	1	0	0	1	0	1	0	0	0	0	0	1	0	2	0	0	1	1	0	2	0	0	0	0	0	0	1	0	0	2	0	0	2	0	1	1	2	0	1	0	0	0	2	0	0	0	0	2	0	1	0	1	1	0	0	0	0	0	2	1	0	0	1	0	0	0	0	0	0	0	2	0	0	0	1	2	0	2	0	0	0	2	1	0	1	0	0	0	0	1	0	0	0	0	0	1	1	0	0	0	0	1	0	0	1	0	0	0	1	1	1	0	1	1	0	0	0	1	0	0	2	2	1	0	NA	1	0	0	0	0	2	1	0	1	0	2	1	0	2	0	2	0	0	2	NA	1	0	0	0	0	0	0	1	0	1	0	2	0	0	2	2	2	2	0	0	0	0	NA	1	1	1	0	0	2	0	0	1	0	2	0	0	0	1	1	0	0	2	1	0	0	0	0	2	0	2	NA	1	2	2	0	0	0	0	0	1	0	2	0	0	2	1	0	1	2	0	1	NA	0	NA	1	0	0	0	2	0	1	0	2	0	0	0	0	2	1	0	0	0	0	0	2	0	0	1	1	0	0	0	0	0	0	2	0	1	0	0	0	1	0	1	0	0	0	2	1	NA	0	0	1	0	0	0	0	0	0	1	0	1	0	0	0	1	0	1	0	1	2	0	1	0	0	0	0	0	0	NA	0	0	0	0	2	1	0	0	1	0	0	0	2	NA	0	0	0	0	1	0	0	0	0	0	0	1	0	0	2	0	0	2	1	2	0	2	1	2	1	0	1	0	1	0	0	0	0	0	0	1	2	NA	1	1	0	0	0	2	1	0	0	0	0	0	0	0	0	0	0	0	0	0	1	2	1	0	0	0	0	0	0	1	2	0	2	2	1	0	0	0	2	1	0	0	1	0	2	0	0	1	1	0	0	0	0	0	0	0	0	2	0	0	1	0	0	2	0	0	0	1	0	1	1	2	0	0	1	2	1	1	0	0	0	1	1	NA	0	0	0	0	1	0	0	0	2	0	0	0	0	2	1	2	0	1	0	0	0	0	1	0	2	0	1	NA	0	0	1	2	1	0	0	0	0	0	0	0	0	2	0	1	0	0	1	0	1	0	1	0	0	0	0	0	2	0	NA	0	0	0	0	1	0	2	0	0	0	1	0	1	0	0	1	2	0	2	0	0	1	0	2	2	0	0	0	2	0	0	0	2	0	0	0	0	0	0	0	0	0	0	0	0	2	1	NA	1	0	2	0	0	0	0	0	1	0	0	2	0	0	1	1	0	0	0	0	1	0	0	0	0	0	0	1	1	2	0	0	0	0	2	2	2	0	0	0	1	0	2	1	0	2	0	0	1	1	0	2	1	1	1	1	0	2	2	0	0	2	0	0	0	1	0	1	0	0	0	1	0	0	1	1	1	NA	0	0	1	0	1	0	0	1	1	1	2	0	0	1	0	0	0	2	0	0	1	1	2	0	NA	0	0	2	0	0	2	1	2	0	0	0	0	2	0	0	0	1	0	1	0	0	1	0	0	NA	0	0	0	0	1	0	1	0	2	1	0	1	2	0	2	0	0	0	0	0	0	0	0	0	1	1	NA	0	2	0	0	2	1	0	0	0	0	1	1	0	0	0	0	0	2	0	0	0	2	0	0	0	0	0	2	0	0	0	0	2	0	1	1	1	0	0	0	1	1	1	0	2	2	0	0	0	0	1	1	1	1	2	1	1	0	0	0	0	0	1	0	1	0	0	0	0	0	0	1	0	0	0	0	0	0	0	1	0	0	0	0	0	0	1	0	0	2	0	0	0	1	0	0	0	0	0	1	1	0	2	0	0	0	0	0	1	0	0	0	0	0	0	1	1	2	0	0	0	0	2	1	1	0	0	0	0	1	0	0	2	0	2	0	0	2	0	0	0	0	2	2	0	0	0	1	1	2	0	1	0	2	0	2	0	1	0	0	2	0	2	0	0	0	2	0	0	0	1	1	0	0	2	0	0	1	1	0	0	0	NA	1	0	1	1	0	0	0	0	2	1	NA	1	0	0	0	0	1	0	0	0	1	0	0	1	1	0	1	0	0	0	0	NA	0	0	2	0	0	0	2	0	0	2	0	0	1	1	0	0	0	0	0	0	0	0	2	0	0	1	0	1	1	0	0	0	1	0	0	2	0	0	2	1	0	1	1	1	0	0	0	0	0	0	1	0	0	2	1	0	0	1	0	0	1	0	1	0	2	0	0	0	1	NA	0	2	0	0	0	0	0	1	0	1	0	0	0	0	0	1	0	2	1	0	0	0	2	0	1	NA	1	0	1	0	2	1	0	0	1	0	0	1	0	0	0	0	2	1	0	2	0	1
Sa03B02	1	NA	NA	0	1	NA	1	0	1	NA	0	0	0	1	NA	NA	NA	0	0	0	0	0	NA	0	NA	0	0	NA	0	0	0	0	0	0	NA	0	0	NA	NA	NA	NA	0	0	0	0	0	0	0	NA	0	0	NA	0	1	0	NA	2	0	0	NA	NA	0	2	0	2	0	0	0	0	1	0	0	0	NA	0	0	0	0	0	0	0	1	0	0	NA	2	0	NA	0	0	NA	0	0	2	2	0	0	0	2	NA	0	0	0	0	0	0	NA	0	1	1	1	0	0	0	0	0	1	1	0	0	0	NA	0	0	NA	0	0	0	0	NA	0	NA	0	0	0	NA	0	0	0	0	0	0	0	0	0	2	0	0	0	0	0	0	NA	0	0	0	NA	0	0	0	0	0	0	0	0	NA	NA	NA	2	0	NA	NA	0	0	0	NA	0	0	1	0	0	0	NA	0	NA	NA	0	1	NA	0	NA	0	0	0	0	NA	1	NA	0	0	NA	0	NA	1	0	NA	NA	NA	NA	NA	0	0	NA	0	0	NA	2	0	1	0	0	0	NA	0	0	NA	1	0	0	0	NA	0	0	0	NA	0	0	0	0	1	NA	1	1	1	0	0	0	0	0	1	0	NA	0	0	0	0	0	NA	0	0	0	2	0	0	NA	0	0	1	NA	0	NA	0	0	1	0	2	2	NA	0	0	NA	0	0	0	0	2	NA	NA	0	1	0	2	0	2	1	1	NA	0	0	NA	1	NA	0	0	NA	0	0	NA	0	0	NA	0	0	0	0	0	0	NA	NA	NA	1	0	1	NA	1	1	0	NA	0	0	0	0	1	0	0	0	0	0	NA	2	0	0	0	0	0	0	NA	1	0	NA	0	0	0	NA	0	0	0	0	NA	0	0	NA	NA	0	0	0	0	0	NA	0	0	0	2	NA	NA	0	0	0	NA	0	0	1	0	0	0	0	NA	0	0	0	NA	2	0	0	1	NA	NA	2	0	0	2	0	1	NA	NA	NA	0	NA	0	0	NA	0	0	0	0	NA	0	0	2	NA	0	0	0	0	0	NA	0	0	0	NA	0	2	0	1	0	NA	0	0	0	0	0	0	0	1	0	1	0	0	0	NA	0	NA	NA	NA	0	0	0	0	0	1	NA	0	0	0	0	0	0	0	2	2	0	NA	0	0	NA	0	0	0	0	0	0	0	0	NA	0	2	0	1	0	1	0	0	0	0	NA	NA	0	0	0	NA	0	1	1	NA	0	1	0	NA	0	0	1	NA	0	1	0	0	NA	0	0	0	0	0	NA	0	0	0	1	NA	0	0	0	0	0	NA	1	1	0	NA	NA	0	0	0	1	0	0	0	0	0	0	0	1	2	0	0	NA	0	NA	0	1	2	0	1	0	0	1	0	0	0	0	NA	NA	0	1	0	NA	0	2	NA	2	0	0	0	NA	NA	0	1	0	0	0	0	0	1	NA	0	0	0	0	0	0	0	NA	0	NA	0	1	1	0	0	0	0	1	2	0	1	NA	1	0	0	0	0	NA	2	NA	NA	2	0	0	0	0	0	0	1	NA	0	0	NA	NA	0	1	1	NA	NA	1	NA	1	0	1	0	0	NA	0	1	0	0	0	NA	2	0	NA	0	NA	NA	0	0	0	2	0	0	1	2	0	0	0	0	0	0	NA	NA	NA	1	NA	0	NA	0	NA	0	NA	1	1	0	0	1	1	0	NA	0	1	0	NA	0	NA	0	0	NA	0	0	0	0	0	0	0	0	NA	0	NA	2	NA	0	0	0	0	0	0	NA	0	2	0	0	0	0	1	NA	0	0	0	0	NA	NA	0	0	0	0	NA	0	NA	0	NA	0	0	0	0	0	0	NA	NA	0	0	0	0	NA	NA	0	0	0	0	0	0	0	NA	0	0	NA	NA	0	0	1	NA	0	NA	0	0	0	0	0	1	NA	0	0	NA	NA	0	0	0	1	1	0	0	2	0	0	0	NA	0	0	NA	0	0	0	NA	0	2	0	NA	0	0	NA	2	0	NA	NA	0	0	0	0	0	NA	NA	0	0	NA	0	0	NA	NA	0	0	1	0	NA	2	0	0	0	0	0	0	0	0	0	1	NA	0	0	1	NA	0	2	0	0	1	0	NA	0	1	0	1	0	NA	0	0	0	0	0	0	1	1	0	0	0	0	0	2	NA	0	NA	0	0	0	0	NA	NA	NA	0	2	0	0	0	2	NA	0	1	0	0	0	0	0	0	1	NA	0	0	NA	NA	0	0	0	NA	NA	1	0	0	0	0	0	0	0	0	0	0	1	2	0	0	0	0	0	0	1	NA	0	0	1	1	0	1	1	0	0	NA	0	0	0	0	0	1	0	0	0	0	0	0	0	0	0	0	0	0	NA	NA	NA	0	0	0	0	0	0	0	NA	0	0	NA	0	1	0	0	1	0	0	0	2	NA	NA	0	0	NA	0	2	NA	2	NA	0	NA	0	1	0	0	1	0	1	1	0	NA	0	0	NA	0	0	2	1	NA	0	0	1	2	0	2	0	0	1	0	0	0	0	1	NA	0	NA	2	0	NA	1	1	NA	1	NA	0	0	NA	0	1	NA	1	1	0	1	0	1	0	0	0	NA	0	0	0	0	0	0	0	1	0	0	2	0	NA	1	0	1	NA	0	0	NA	NA	1	0	1	2	0	2	NA	NA	NA	NA	NA	0	0	1	NA	0	NA	2	0	0	NA	0	0	NA	0	0	0	2	NA	0	0	2	0	1	0	0	NA	0	0	0	0	0	0	0	NA	0	1	2	1	0	0	NA	0	0	2	0	NA	2	2	NA	1	NA	0	2	1	NA	NA	0	0	NA	NA	0	NA	NA	0	0	0	0	0	0	0	1	0	1	0	0	0	2	0	1	NA	1	0	0	NA	2	0	0	NA	1	NA	0	2	NA	2	0	2	0	NA	1	0	0	0	NA	NA	0	0	0	NA	0	0	0	0	NA	0	0	2	1	0	0	0	NA	NA	2	2	NA	1	0	1	NA	0	1	0	0	1	NA	1	0	0	0	1	0	0	NA	0	NA	2	NA	0	0	NA	0	NA	NA	1	0	0	NA	1	NA	NA	NA	NA	1	NA	NA	0	2	0	0	NA	1	2	NA	1	NA	1	0	0	0	1	0	NA	0	0	0	NA	0	0	0	0	0	NA	1	0	NA	0	0	NA	1	0	NA	0	0	0	1	0	0	NA	0	0	NA	1	0	1	1	0	NA	0	0	1	1	0	NA	0	1	NA	0	0	0	0	NA	0	1	1	0	0	0	0	0	0	0	NA	0	0	0	0	0	0	NA	2	1	NA	0	0	0	0	0	0	1	NA	0	0	1	0	0	0	1	2	0	0	NA	0	1	1	0	1	NA	0	1	1	0	NA	0	0	NA	2	NA	0	0	0	0	0	0	1	NA	0	1	0	0	1	0	NA	0	1	0	0	NA	1	0	NA	0	0	0	0	0	1	0	0	NA	NA	0	0	0	0	0	0	0	0	0	0	0	NA	1	NA	NA	0	1	0	NA	0	0	0	0	NA	1	0	0	1	0	2	NA	0	0	1	NA	0	0	NA	1	NA	0	0	1	NA	NA	0	0	1	1	0	0	0	NA	1	0	0	2	1	NA	0	0	0	NA	1	NA	0	0	0	0	0	0	0	0	0	0	0	0	NA	1	1	2	NA	NA	0	0	NA	1	0	1	1	0	NA	0	0	1	0	1	NA	0	NA	1	0	0	NA	0	0	0	NA	NA	NA	NA	0	0	0	0	NA	NA	0	NA	0	0	NA	0	0	NA	0	0	2	0	NA	NA	2	0	0	NA	0	2	0	0	NA	NA	0	0	1	0	1	0	0	1	0	NA	1	0	0	0	0	NA	0	0	NA	2	0	0	0	0	NA	0	0	NA	0	0	0	0	0	0	NA	0	0	NA	0	0	0	0	0	1	2	0	0	1	1	0	0	0	0	NA	0	0	0	0	1	0	0	NA	1	1	0	0	0	0	0	0	0	NA	0	1	0	NA	NA	0	0	0	0	NA	NA	0	0	0	0	NA	NA	0	0	0	0	0	0	0	NA	NA	NA	0	2	0	2	2	0	0	1	0	0	1	1	0	NA	2	0	1	0	1	0	0	NA	0	NA	0	0	0	0	0	1	1	1	NA	NA	NA	1	2	0	0	0	0	0	0	1	0	1	NA	NA	NA	0	0	0	0	0	0	0	0	1	2	0	0	0	2	0	0	1	0	0	0	NA	NA	NA	0	NA	NA	0	0	NA	0	1	1	0	0	0	0	0	0	0	1	NA	0	0	0	1	0	0	0	0	0	0	1	0	0	0	0	0	0	0	0	0	0	NA	NA	NA	0	0	0	NA	0	0	0	0	0	0	1	0	0	0	0	NA	0	1	0	0	NA	1	0	NA	1	NA	0	0	NA	NA	NA	2	0	0	1	NA	0	NA	0	0	0	0	0	NA	NA	0	0	0	NA	NA	0	0	NA	2	NA	0	0	0	2	0	0	0	1	NA	NA	NA	0	NA	1	NA	NA	0	NA	0	NA	0	NA	NA	0	1	0	1	0	NA	0	0	0	1	0	1	NA	1	NA	0	NA	0	0	0	0	NA	1	0	0	0	0	0	NA	0	1	0	0	0	NA	0	NA	NA	0	NA	NA	0	1	0	0	0	0	0	NA	0	0	2	0	0	0	0	0	NA	NA	0	0	0	NA	NA	0	2	0	0	0	0	2	0	NA	NA	0	0	0	0	NA	1	0	0	0	0	0	0	NA	NA	1	NA	0	0	NA	2	0	0	0	NA	0	1	1	0	1	0	0	0	NA	0	0	0	0	0	NA	0	0	1	1	0	0	0	0	0	0	0	2	NA	0	NA	0	NA	2	0	NA	0	NA	1	0	1	0	0	0	0	NA	0	0	2	NA	2	0	0	NA	2	0	0	0	0	0	1	0	0	0	0	NA	1	0	0	0	0	0	0	NA	NA	0	1	1	1	0	0	0	1	NA	0	0	0	NA	0	0	NA	NA	0	1	1	NA	NA	NA	0	0	NA	0	0	1	NA	0	1	0	0	0	0	0	NA	1	0	1	1	0	NA	NA	1	0	0	NA	0	NA	NA	NA	NA	0	1	0	0	0	0	0	1	0	0	0	0	NA	0	0	0	NA	1	NA	0	1	1	1	1	0	NA	0	0	1	NA	NA	0	0	0	NA	0	0	NA	0	1	0	1	0	NA	0	0	0	0	0	0	0	NA	0	0	NA	NA	0	NA	0	0	NA	0	0	NA	0	0	0	NA	0	0	NA	1	0	2	0	0	0	1	2	1	1	0	NA	NA	0	0	0	1	1	0	0	NA	NA	NA	0	0	1	1	1	1	0	0	1	NA	NA	NA	1	NA	0	NA	NA	1	0	NA	0	0	1	1	NA	0	0	1	1	0	0	0	0	0	0	0	0	0	0	NA	0	0	0	0	0	0	0	0	0	0	0	1	NA	0	1	0	1	0	0	0	NA	1	0	NA	2	0	2	NA	1	0	NA	0	0	0	1	NA	0	0	NA	NA	0	0	0	0	0	0	NA	0	0	0	0	2	0	1	0	0	0	0	0	1	0	2	NA	NA	NA	0	0	1	NA	2	0	0	0	NA	0	1	NA	0	0	0	0	0	1	0	1	NA	0	NA	2	1	NA	0	2	0	0	0	NA	0	1	NA	0	0	0	1	0	0	NA	0	NA	0	NA	0	0	0	0	0	2	NA	0	2	0	1	1	1	0	NA	0	NA	0	0	NA	1	0	1	NA	0	0	0	1	2	1	0	0	0	2	0	0	0	0	NA	0	0	1	0	0	2	0	0	0	NA	0	NA	0	NA	1	NA	0	0	0	1	0	0	NA	0	0	NA	0	0	NA	1	0	2	NA	NA	0	NA	NA	0	2	2	0	NA	NA	0	0	NA	NA	2	0	1	0	0	0	1	0	0	1	0	2	0	NA	0	0	0	0	0	0	0	0	0	0	0	0	0	NA	0	0	0	2	NA	0	0	NA	NA	0	1	0	0	0	0	1	0	0	0	0	0	0	0	0	0	0	2	0	0	NA	0	0	1	NA	0	2	NA	0	1	0	0	0	0	1	1	2	NA	1	0	0	0	0	0	1	NA	NA	0	1	0	0	NA	0	NA	NA	NA	0	0	0	NA	1	NA	0	1	0	0	0	NA	0	NA	0	0	0	0	0	0	NA	0	0	NA	NA	NA	NA	0	NA	0	0	0	NA	0	0	0	1	0	NA	0	2	1	1	0	0	0	1	1	2	0	0	NA	0	NA	0	0	1	0	0	0	1	0	NA	0	0	0	0	0	0	1	NA	1	0	0	NA	0	0	0	0	1	NA	NA	2	1	1	0	0	NA	0	0	1	1	NA	0	0	0	0	0	0	0	0	0	0	NA	2	NA	NA	NA	1	0	NA	0	0	NA	0	NA	1	0	0	NA	0	0	0	NA	0	0	0	NA	0	0	0	NA	0	NA	0	0	NA	0	NA	0	1	0	0	NA	0	NA	0	0	NA	0	0	NA	2	0	0	0	0	0	NA	0	0	NA	NA	1	0	NA	0	0	0	0	0	0	0	0	NA	0	NA	0	0	0	2	NA	0	0	1	0	1	0	0	0	0	0	0	0	NA	0	0	0	0	0	1	NA	0	1	1	0	NA	0	0	0	0	0	0	1	NA	NA	0	2	NA	0	2	0	0	0	NA	NA	0	NA	0	NA	0	0	0	0	1	NA	NA	0	0	0	0	0	0	1	NA	NA	0	1	0	0	0	0	0	NA	0	1	0	0	0	NA	0	0	0	0	0	0	NA	0	0	0	0	0	NA	NA	0	0	2	1	0	NA	0	0	0	0	0	0	0	0	1	0	1	1	NA	NA	0	1	0	0	1	0	0	0	0	NA	0	NA	1	0	NA	1	0	1	1	NA	NA	NA	NA	0	0	2	0	0	1	0	0	0	0	0	0	0	1	NA	0	0	0	0	0	0	NA	0	NA	0	0	NA	0	0	0	0	0	0	1	2	2	0	0	2	NA	0	0	2	0	0	1	0	NA	1	NA	0	NA	NA	0	0	1	0	0	0	0	NA	0	0	NA	0	NA	0	0	0	0	0	0	0	0	0	0	1	0	NA	1	1	0	NA	0	1	0	0	0	0	0	0	0	0	1	0	1	1	0	NA	0	2	0	0	0	0	0	0	1	NA	NA	0	NA	0	0	1	1	NA	NA	0	0	0	0	NA	NA	1	1	0	0	NA	0	NA	0	NA	NA	NA	0	0	NA	0	0	1	2	1	0	NA	2	0	0	0	0	0	1	NA	1	0	0	NA	1	NA	1	NA	0	0	NA	0	0	NA	2	0	0	NA	0	0	2	0	NA	NA	NA	0	0	NA	0	NA	NA	NA	0	0	0	0	NA	0	0	0	0	0	NA	NA	0	0	0	0	1	NA	0	0	1	0	0	NA	0	NA	0	0	2	0	0	0	NA	1	0	0	0	0	0	NA	0	0	NA	1	NA	0	0	0	0	0	0	0	0	0	NA	NA	0	0	0	1	0	1	0	0	NA	1	0	1	1	0	1	NA	0	NA	0	2	1	NA	1	0	2	NA	0	NA	NA	0	0	0	0	0	2	0	0	0	0	NA	0	NA	0	0	2	NA	1	NA	NA	0	0	NA	0	NA	0	NA	2	NA	NA	0	0	0	0	NA	0	0	1	0	NA	0	0	0	0	0	0	2	0	0	NA	NA	0	0	0	NA	0	2	2	NA	0	0	NA	0	2	0	1	1	NA	0	0	NA	1	0	0	0	0	0	0	NA	1	NA	0	0	0	0	0	1	NA	0	NA	0	0	NA	NA	1	1	0	0	0	NA	0	NA	1	NA	0	0	0	0	NA	NA	0	0	0	1	0	0	NA	1	0	2	1	NA	0	NA	0	NA	0	NA	0	1	0	0	0	0	0	0	0	NA	0	0	1	1	NA	0	0	NA	0	1	2	NA	NA	1	0	0	0	0	0	1	0	0	1	1	0	0	0	0	1	1	0	NA	1	0	NA	0	0	0	0	NA	0	0	NA	2	0	0	NA	1	2	0	0	0	2	0	0	NA	2	0	0	2	0	0	0	NA	0	0	0	0	NA	0	0	NA	0	1	0	NA	0	NA	0	NA	1	2	0	NA	2	2	NA	0	0	0	0	0	0	2	NA	1	NA	NA	2	NA	2	1	NA	0	0	NA	0	0	NA	0	0	0	1	0	NA	2	0	NA	NA	0	NA	NA	NA	NA	2	0	NA	0	1	NA	NA	0	1	NA	1	1	1	NA	0	0	NA	NA	NA	0	0	2	0	1	0	NA	1	0	1	NA	1	0	1	0	1	NA	0	0	0	NA	0	0	1	1	0	0	0	0	0	NA	0	NA	0	NA	NA	1	NA	0	0	1	0	NA	NA	NA	0	1	0	NA	NA	0	NA	NA	0	0	NA	0	0	0	NA	0	0	0	0	0	NA	0	0	0	0	0	0	0	0	NA	0	NA	0	0	1	NA	0	1	0	0	1	0	0	0	0	NA	0	0	NA	1	1	NA	1	NA	0	1	0	0	1	0	0	NA	0	0	0	1	2	NA	1	NA	NA	0	0	0	0	0	0	1	NA	1	0	0	0	NA	1	0	0	1	0	2	0	NA	0	1	0	NA	NA	0	0	1	0	NA	NA	0	NA	NA	0	1	2	NA	0	0	NA	0	NA	0	0	0	0	0	0	0	0	0	0	0	0	0	0	0	NA	0	1	0	0	0	NA	1	1	0	1	0	0	0	0	NA	0	NA	0	0	0	NA	0	0	NA	2	0	NA	NA	1	2	2	0	0	NA	0	0	0	1	1	0	0	0	0	0	0	0	0	0	NA	0	NA	0	1	0	0	NA	NA	1	0	NA	0	1	NA	0	NA	2	NA	NA	0	1	1	0	NA	0	0	0	0	0	NA	0	0	0	NA	0	NA	2	0	0	1	0	0	0	0	NA	1	0	0	NA	0	1	NA	NA	0	1	1	1	0	0	0	NA	1	0	0	NA	0	0	NA	NA	0	0	NA	0	2	1	0	0	0	NA	1	0	NA	0	0	0	NA	0	NA	1	1	NA	0	0	NA	0	0	0	1	NA	0	NA	NA	0	1	NA	NA	0	NA	0	2	0	0	NA	0	1	0	0	0	0	0	1	0	0	0	1	0	0	2	0	0	NA	0	0	0	0	0	NA	0	0	0	0	1	1	1	1	2	1	1	NA	0	0	0	0	0	0	NA	1	NA	NA	NA	NA	0	NA	0	0	NA	0	0	NA	0	0	NA	NA	0	NA	0	0	0	NA	2	NA	0	NA	1	NA	1	NA	0	0	0	0	0	NA	0	NA	0	NA	0	NA	NA	0	0	2	0	NA	0	0	0	0	0	NA	0	NA	0	0	NA	NA	NA	1	0	0	NA	0	NA	NA	0	NA	0	0	NA	NA	0	NA	0	NA	NA	1	0	0	0	0	NA	1	0	0	1	0	1	NA	0	0	NA	NA	0	0	NA	NA	NA	1	1	1	0	0	0	0	0	0	0	0	0	NA	1	NA	0	NA	0	0	NA	2	NA	0	0	0	0	0	0	0	0	0	0	NA	1	0	0	0	0	1	0	0	0	NA	0	2	0	1	NA	2	0	0	0	NA	0	0	NA	0	0	NA	0	0	0	0	0	0	1	NA	1	NA	NA	2	2	2	0	NA	NA	0	1	NA	NA	2	NA	NA	NA	0	0	2	2	1	0	NA	1	2	NA	0	0	NA	0	0	NA	0	NA	0	1	0	0	1	0	NA	0	2	0	0	NA	0	0	0	0	1	NA	0	0	NA	0	0	1	NA	0	0	NA	NA	0	0	1	0	NA	NA	NA	0	0	NA	0	NA	1	0	0	0	0	0	0	NA	0	1	0	NA	0	NA	0	0	NA	0	NA	NA	0	0	0	0	0	0	0	1	0	0	0	NA	1	0	0	0	NA	0	NA	0	NA	NA	1	0	0	2	NA	2	0	NA	2	0	1	NA	0	2	0	0	0	1	0	0	1	1	NA	0	0	1	0	0	1	NA	0	0	1	0	NA	0	1	0	2	NA	0	0	1	0	0	0	NA	0	0	NA	0	1	0	0	0	0	0	0	NA	0	NA	NA	0	0	NA	0	0	NA	1	0	1	0	NA	0	0	0	0	NA	NA	0	0	0	0	0	0	NA	0	NA	NA	0	0	0	0	0	NA	NA	0	NA	0	1	0	0	0	0	0	NA	0	0	1	0	NA	0	1	1	0	2	NA	0	0	0	NA	0	2	0	0	NA	NA	0	1	0	1	0	NA	0	1	NA	NA	NA	NA	NA	0	1	0	0	0	NA	NA	0	0	0	0	0	0	0	1	0	0	1	0	0	0	1	0	2	0	0	0	0	1	0	0	NA	NA	NA	0	0	2	0	0	2	0	0	0	NA	0	0	0	0	NA	1	2	0	NA	0	0	NA	NA	0	1	0	NA	1	NA	0	0	NA	NA	2	0	NA	0	NA	0	NA	NA	NA	0	0	0	0	0	2	0	1	1	0	0	0	1	NA	NA	NA	NA	NA	0	NA	0	1	NA	0	2	NA	0	0	0	NA	0	1	NA	0	0	NA	0	NA	0	0	1	0	1	NA	0	0	NA	0	0	0	0	1	0	0	0	0	NA	0	0	NA	2	0	0	0	0	NA	NA	2	NA	1	0	2	2	1	NA	0	NA	0	NA	NA	NA	NA	NA	0	0	1	0	0	0	NA	NA	0	1	1	1	0	0	1	0	0	0	0	0	NA	0	NA	0	0	0	0	0	NA	0	0	NA	0	0	0	0	1	NA	0	1	0	0	NA	2	0	1	0	0	NA	0	0	0	NA	0	0	NA	NA	NA	1	0	NA	NA	2	NA	0	1	0	2	NA	0	0	0	0	0	1	0	NA	0	0	0	0	0	1	NA	0	0	0	0	0	NA	1	0	0	NA	NA	NA	1	NA	0	2	0	0	1	NA	0	0	NA	1	NA	0	0	0	0	2	0	1	0	0	0	0	0	0	NA	0	0	NA	0	0	0	NA	0	0	0	0	1	0	NA	1	NA	NA	NA	2	0	0	2	1	NA	0	0	0	NA	0	0	2	0	0	1	1	0	NA	NA	1	0	0	0	0	NA	0	NA	1	0	0	0	0	0	NA	NA	0	0	2	NA	0	NA	0	0	0	0	1	NA	0	1	2	1	NA	NA	NA	0	1	1	0	NA	0	0	0	1	NA	NA	1	0	0	0	NA	0	1	0	0	NA	0	0	0	NA	NA	2	0	0	2	0	0	0	NA	1	NA	NA	0	0	1	0	0	0	0	0	0	1	NA	2	NA	0	0	NA	NA	NA	NA	NA	0	0	0	2	0	0	0	0	0	2	0	NA	NA	0	NA	1	NA	NA	0	0	0	0	NA	1	0	1	NA	0	0	NA	0	NA	0	0	0	1	0	1	2	0	0	2	0	2	0	0	0	0	2	0	0	0	0	0	NA	0	NA	0	NA	0	1	0	0	0	NA	NA	0	NA	0	2	0	0	NA	0	0	0	2	0	0	1	0	0	0	0	NA	0	0	0	2	0	0	0	NA	0	NA	0	0	0	NA	NA	0	0	0	NA	1	0	NA	0	0	2	NA	0	0	0	NA	0	0	NA	0	NA	1	1	0	NA	1	2	NA	0	NA	0	0	1	0	0	NA	NA	0	NA	0	0	0	NA	0	0	NA	0	0	1	0	0	0	1	0	0	NA	NA	NA	0	0	NA	0	2	NA	0	NA	2	0	0	0	0	1	0	NA	0	0	NA	NA	0	0	NA	0	NA	0	0	NA	0	1	1	1	0	2	0	0	0	1	NA	2	NA	NA	1	NA	1	0	0	NA	0	1	0	0	0	0	0	0	NA	0	NA	0	1	0	NA	NA	0	0	0	0	NA	0	0	0	0	0	NA	0	1	0	NA	0	0	NA	0	NA	NA	0	NA	0	0	NA	NA	NA	1	NA	NA	NA	0	NA	0	0	0	0	NA	0	1	0	0	0	0	0	NA	0	0	0	0	0	0	0	0	0	NA	0	NA	1	0	0	0	0	0	0	NA	0	0	NA	0	0	NA	1	NA	0	0	0	NA	NA	0	NA	NA	0	0	1	NA	NA	0	NA	0	0	2	0	0	NA	0	0	0	0	0	0	2	0	0	0	0	1	0	NA	1	NA	NA	0	0	0	NA	1	0	1	2	1	0	0	0	0	2	2	1	0	0	1	NA	0	NA	0	1	0	NA	NA	NA	0	NA	1	1	NA	NA	NA	1	0	0	0	0	0	0	1	0	0	1	0	NA	0	NA	0	0	0	NA	2	2	0	0	0	0	0	0	2	0	0	2	0	0	NA	0	1	NA	1	0	0	2	1	0	NA	0	2	1	0	NA	0	0	0	0	NA	0	1	0	NA	0	1	0	NA	1	1	0	0	1	1	0	NA	2	0	0	0	NA	NA	0	NA	0	0	NA	NA	0	0	0	NA	0	0	NA	NA	1	0	0	NA	0	0	0	NA	0	0	0	1	0	0	0	NA	0	0	2	2	0	NA	0	0	0	NA	0	1	NA	0	0	2	NA	1	1	0	NA	0	0	0	NA	0	0	0	NA	0	2	NA	0	1	0	NA	2	1	0	NA	0	NA	0	0	2	NA	NA	NA	1	0	0	0	0	0	0	0	0	0	0	0	1	0	NA	2	NA	NA	0	0	NA	2	0	0	NA	NA	0	0	1	2	0	0	2	NA	0	NA	0	0	NA	0	NA	NA	NA	NA	0	0	0	0	0	0	0	0	0	0	0	0	0	0	0	0	1	0	0	0	2	0	0	0	0	0	0	0	0	0	0	0	0	1	0	0	0	NA	NA	NA	0	0	NA	0	0	0	0	NA	1	0	0	0	0	NA	0	0	0	0	0	0	0	0	0	0	0	0	0	0	NA	0	0	0	0	0	NA	0	0	0	NA	0	0	2	0	0	0	NA	0	0	0	NA	0	0	0	NA	NA	0	NA	0	1	1	0	NA	0	NA	1	NA	0	0	0	1	1	0	NA	NA	0	1	NA	0	2	0	0	0	0	0	0	1	0	0	0	0	NA	0	NA	0	1	NA	0	0	0	0	NA	0	1	0	NA	0	NA	0	0	1	2	1	0	NA	0	0	0	NA	0	0	0	NA	1	0	0	0	0	0	0	0	0	0	0	0	0	0	0	1	0	0	0	0	0	0	NA	0	0	0	NA	0	0	NA	1	0	0	0	2	0	0	0	NA	0	0	NA	0	2	0	0	2	0	0	0	NA	0	NA	0	0	0	0	0	1	NA	0	NA	2	NA	0	NA	0	0	NA	0	NA	0	NA	0	0	0	0	0	0	0	0	NA	1	1	0	0	0	0	0	0	NA	0	2	0	2	0	NA	0	0	NA	0	0	NA	1	0	1	1	2	0	0	NA	0	NA	2	NA	2	0	0	1	0	NA	0	0	0	NA	NA	0	1	0	NA	0	NA	0	NA	0	0	0	NA	1	0	NA	NA	NA	2	NA	NA	0	2	0	0	0	0	NA	0	0	NA	1	1	2	1	NA	NA	2	0	NA	0	1	0	0	NA	1	0	0	0	0	0	0	0	0	NA	1	1	NA	0	0	NA	1	NA	0	0	2	0	2	2	0	0	1	0	NA	0	1	0	0	0	0	0	1	NA	0	0	0	0	NA	NA	0	NA	1	NA	NA	0	1	1	0	NA	0	0	0	NA	NA	0	0	NA	0	0	0	NA	NA	1	NA	NA	0	1	0	0	0	0	NA	0	1	NA	0	1	NA	1	NA	NA	0	1	0	1	0	NA	NA	0	0	0	0	NA	NA	0	0	0	2	0	NA	0	NA	0	1	1	0	NA	0	0	0	0	0	1	0	NA	0	0	NA	NA	0	0	0	NA	0	0	0	0	NA	0	0	0	NA	0	NA	1	2	0	0	0	0	NA	1	NA	0	1	0	0	0	2	0	0	NA	0	0	0	0	1	0	2	NA	NA	0	0	0	0	0	0	0	0	0	0	NA	0	0	1	0	0	NA	NA	1	0	0	0	2	0	0	0	0	0	0	0	0	NA	0	0	0	0	0	2	0	0	0	0	0	0	NA	0	2	2	0	0	0	NA	0	0	0	NA	NA	0	0	NA	0	NA	0	0	0	2	0	0	0	NA	0	0	0	0	NA	0	0	0	0	0	0	0	NA	0	0	0	0	0	0	0	0	0	0	2	0	NA	0	0	0	0	2	0	0	2	0	NA	0	2	2	2	0	0	NA	NA	0	0	0	0	NA	0	0	0	1	1	0	0	NA	0	1	0	0	NA	NA	0	0	0	0	0	1	1	1	0	0	NA	0	0	NA	1	NA	0	NA	0	0	0	0	0	0	0	0	1	NA	NA	0	NA	NA	NA	0	0	0	1	NA	0	NA	0	NA	0	0	1	0	0	1	1	NA	0	2	0	NA	0	0	NA	0	NA	0	NA	0	0	1	NA	0	NA	NA	0	0	0	2	NA	1	2	NA	0	1	1	0	1	0	NA	0	0	0	0	2	1	0	NA	0	0	NA	0	0	0	0	1	1	0	NA	1	0	NA	0	0	1	NA	2	0	1	0	0	NA	0	1	0	0	2	0	NA	0	0	0	1	0	NA	NA	NA	0	0	0	NA	NA	2	1	0	NA	0	0	1	1	0	0	2	2	NA	NA	1	NA	2	0	0	0	0	0	0	0	1	NA	0	0	1	NA	NA	1	0	0	1	0	0	0	2	0	NA	0	0	2	0	0	0	2	1	NA	0	1	0	2	0	NA	0	0	0	0	0	2	0	NA	1	NA	NA	2	NA	1	NA	1	0	1	0	1	NA	NA	0	0	0	NA	0	0	NA	NA	0	0	2	0	0	NA	NA	1	0	NA	1	0	0	NA	NA	0	1	0	0	0	NA	0	NA	NA	0	0	0	NA	NA	0	1	NA	0	1	0	NA	0	0	0	0	0	NA	0	0	0	1	0	0	0	0	NA	NA	0	0	0	0	0	0	1	0	NA	NA	0	NA	0	2	NA	0	2	1	0	2	NA	NA	0	NA	0	NA	0	0	0	0	0	NA	1	1	NA	0	0	NA	NA	0	0	0	NA	0	0	0	0	1	0	0	0	0	0	0	0	NA	1	0	0	0	1	0	0	NA	NA	2	0	0	NA	0	0	0	0	NA	0	1	1	2	0	1	0	1	0	0	NA	1	NA	0	0	NA	1	0	NA	0	0	NA	0	0	1	NA	0	1	2	0	0	NA	1	0	1	0	0	0	NA	0	0	0	NA	0	1	0	NA	0	0	NA	0	0	0	0	0	0	NA	0	0	0	1	NA	NA	0	NA	0	NA	0	0	0	0	0	0	NA	NA	0	2	2	0	0	0	2	0	1	NA	1	NA	0	0	0	NA	0	0	0	0	0	NA	0	0	0	NA	0	1	0	0	NA	0	0	0	0	1	0	0	2	NA	0	1	0	0	0	NA	0	NA	0	NA	NA	1	NA	0	NA	0	1	NA	NA	0	NA	0	0	0	NA	0	0	0	0	0	NA	0	2	0	1	0	0	2	0	0	0	NA	NA	0	0	0	0	0	0	0	0	0	NA	0	1	NA	0	0	0	0	0	2	0	0	NA	0	0	0	0	0	NA	0	NA	NA	NA	0	NA	NA	0	0	0	0	NA	NA	NA	0	NA	NA	NA	NA	2	NA	NA	1	NA	0	NA	0	0	0	1	0	NA	0	1	1	NA	0	0	1	0	0	NA	0	0	0	0	0	0	0	0	0	0	0	0	0	0	NA	0	0	0	0	0	1	NA	0	0	0	0	2	0	1	2	NA	0	0	0	0	0	0	0	1	1	1	0	0	0	0	0	2	0	NA	1	NA	0	0	NA	0	0	2	0	0	1	NA	0	1	0	0	NA	1	0	2	0	0	1	0	0	0	0	NA	0	NA	0	NA	0	1	0	0	0	0	0	0	0	0	0	0	0	2	0	0	0	NA	0	NA	1	1	0	0	1	0	0	1	0	0	0	0	0	0	NA	1	NA	0	1	0	0	0	NA	0	1	NA	0	0	0	0	0	NA	1	2	0	0	0	1	0	0	NA	NA	NA	1	1	NA	0	NA	0	0	0	NA	1	NA	0	NA	NA	NA	0	0	0	0	1	0	2	NA	NA	0	1	0	0	0	1	NA	NA	0	0	NA	NA	NA	1	2	0	0	1	NA	0	1	1	0	NA	0	NA	0	0	0	2	1	NA	0	0	NA	NA	0	NA	0	0	0	0	0	1	1	2	0	NA	0	1	0	1	0	0	0	NA	0	2	0	0	2	0	0	NA	NA	NA	0	0	0	0	0	NA	0	0	0	0	0	NA	2	0	1	0	2	0	NA	NA	NA	0	1	NA	0	2	0	1	0	0	0	1	1	NA	0	0	NA	NA	NA	0	0	0	0	0	0	2	NA	NA	0	0	2	0	NA	1	NA	1	0	0	1	2	NA	0	0	0	0	0	0	0	0	0	0	0	2	2	0	0	0	0	0	0	NA	0	0	0	NA	0	0	1	0	1	NA	0	0	1	0	0	NA	1	0	2	0	NA	NA	0	1	NA	2	NA	0	1	NA	0	0	1	1	0	0	0	0	2	1	0	0	1	0	0	0	0	NA	0	0	NA	NA	0	0	0	0	0	NA	NA	0	0	0	0	0	NA	NA	0	0	0	1	0	0	0	NA	NA	1	0	2	0	NA	0	0	0	0	0	NA	0	0	0	0	0	NA	NA	0	0	0	0	0	1	1	0	0	0	0	0	0	0	1	1	NA	0	0	0	NA	1	NA	NA	0	NA	0	0	NA	0	1	0	1	NA	1	0	NA	0	0	NA	NA	0	0	0	0	0	NA	NA	0	0	0	0	NA	0	0	NA	0	0	0	NA	0	NA	1	NA	NA	0	0	NA	0	0	2	NA	0	1	0	0	1	1	0	NA	NA	NA	0	0	0	NA	0	NA	0	0	NA	0	NA	2	NA	0	1	0	0	0	NA	0	NA	NA	0	1	0	0	1	1	0	1	NA	0	0	0	0	NA	0	NA	2	NA	0	2	1	0	0	0	0	0	0	1	1	0	1	0	1	2	2	0	NA	NA	NA	1	0	NA	0	0	0	NA	2	0	NA	0	1	0	NA	0	0	0	0	1	NA	NA	1	NA	0	0	0	NA	NA	1	NA	0	0	NA	NA	1	2	0	2	0	NA	0	0	0	0	0	0	NA	0	0	NA	0	NA	0	NA	0	0	1	1	0	1	1	0	NA	0	0	0	2	NA	0	0	1	0	0	0	0	1	0	0	0	NA	0	1	0	0	0	0	NA	0	0	0	0	0	0	0	1	0	0	0	0	2	0	0	NA	0	0	2	0	0	0	NA	NA	NA	0	2	NA	NA	0	1	2	0	2	0	NA	0	0	0	0	2	1	0	NA	1	NA	NA	NA	NA	0	0	1	0	NA	NA	0	1	1	0	1	0	0	0	0	1	NA	0	1	1	NA	2	1	NA	1	0	0	0	0	1	0	0	0	1	0	NA	0	0	0	NA	0	0	0	2	0	1	0	0	0	0	0	0	0	NA	0	NA	NA	0	NA	0	NA	1	NA	1	NA	0	0	0	NA	NA	NA	1	0	0	1	0	NA	0	1	NA	2	1	NA	2	0	0	0	NA	NA	0	0	0	0	0	0	0	0	1	NA	0	0	NA	NA	0	1	0	0	0	NA	0	0	NA	0	0	0	2	0	NA	1	0	2	0	NA	0	1	0	NA	1	1	0	NA	0	0	0	0	0	NA	0	0	NA	NA	2	2	0	NA	1	2	NA	NA	0	1	NA	0	0	0	0	NA	0	0	0	0	0	0	2	0	2	0	1	1	NA	2	0	0	NA	0	0	1	1	0	2	NA	1	NA	0	0	2	0	0	NA	0	0	0	0	0	NA	0	0	0	0	NA	NA	0	0	0	1	1	1	1	0	NA	0	NA	2	NA	NA	NA	0	NA	NA	0	NA	0	0	0	0	0	1	0	0	1	NA	NA	NA	NA	0	0	NA	NA	NA	1	NA	0	0	NA	2	NA	0	0	NA	0	0	NA	2	1	NA	NA	0	0	NA	1	2	0	1	0	0	1	0	0	0	NA	0	0	0	NA	0	1	0	2	NA	NA	0	NA	0	0	1	1	0	NA	1	NA	1	0	0	NA	0	0	NA	0	NA	0	0	0	0	NA	0	0	NA	0	0	NA	NA	NA	0	0	1	NA	NA	0	NA	2	1	0	0	NA	0	1	0	2	0	NA	2	0	0	1	1	NA	1	0	NA	0	2	0	1	NA	0	2	0	0	0	0	0	0	0	1	NA	0	0	NA	NA	1	0	0	0	0	1	0	2	0	0	1	1	0	0	0	0	1	0	NA	NA	0	1	0	1	NA	NA	0	0	2	0	0	NA	0	1	0	0	0	NA	1	NA	0	NA	NA	2	0	0	0	1	NA	0	0	0	NA	NA	1	1	0	0	0	0	1	0	0	0	0	NA	NA	0	0	2	0	NA	NA	0	0	NA	0	NA	NA	NA	0	NA	0	0	0	1	NA	0	NA	1	0	0	0	0	0	2	0	0	0	NA	1	0	1	0	0	0	0	0	0	0	0	0	1	0	0	2	0	0	1	0	NA	0	0	0	1	NA	1	0	NA	0	NA	NA	1	NA	0	1	0	0	0	0	0	0	0	0	0	0	0	NA	0	0	0	0	1	0	0	1	0	0	0	0	0	0	0	0	1	0	0	0	0	0	0	0	0	0	0	0	0	NA	0	0	0	0	0	0	1	0	0	0	2	NA	NA	0	NA	0	NA	NA	0	NA	1	0	1	NA	0	0	0	0	2	0	NA	0	0	NA	0	0	NA	0	0	2	1	0	0	0	NA	0	0	NA	1	0	0	0	0	0	0	0	NA	0	0	NA	0	0	NA	0	0	0	0	0	NA	0	0	1	0	0	0	NA	0	0	0	2	1	NA	2	NA	0	0	0	1	2	0	0	0	0	0	0	1	0	0	0	0	0	0	0	1	0	1	0	0	1	0	NA	0	2	0	0	0	NA	0	NA	0	0	0	1	0	0	NA	0	NA	0	0	1	0	1	0	0	1	NA	0	NA	0	0	0	0	0	0	0	0	2	0	2	0	1	2	0	1	NA	0	0	NA	NA	0	NA	NA	2	0	0	1	NA	0	0	2	0	2	NA	0	1	NA	NA	NA	0	NA	NA	0	1	0	2	1	0	0	NA	0	2	0	0	0	0	0	0	0	1	0	1	0	0	0	NA	0	0	NA	0	1	0	1	NA	NA	NA	1	0	0	0	NA	2	0	1	0	0	0	NA	1	0	NA	1	0	0	0	0	NA	0	NA	0	0	0	0	0	0	0	0	1	2	0	0	0	1	0	0	0	0	1	NA	0	NA	2	1	0	NA	0	0	1	1	0	NA	0	0	0	NA	0	2	NA	0	1	2	NA	0	1	0	0	1	0	1	0	0	0	1	1	NA	0	0	0	0	0	0	0	0	NA	0	0	1	0	0	NA	0	NA	0	NA	0	0	NA	0	0	NA	2	NA	0	0	0	0	0	2	0	2	1	0	NA	NA	0	NA	0	0	0	1	2	1	0	2	0	0	0	0	2	0	NA	0	0	0	0	0	0	1	0	0	2	0	0	0	0	1	NA	1	1	0	1	0	NA	NA	NA	2	1	0	0	NA	0	NA	NA	0	0	0	0	1	1	0	0	0	NA	0	1	NA	NA	1	NA	0	0	0	0	1	0	NA	NA	0	0	0	0	0	NA	NA	0	NA	0	0	1	0	0	1	0	0	NA	1	0	0	0	0	1	0	0	0	NA	0	0	1	0	2	1	0	0	0	0	0	1	0	1	0	1	1	NA	2	0	1	0	NA	NA	0	NA	NA	0	NA	0	0	1	NA	0	0	NA	0	2	0	NA	0	NA	0	0	0	1	0	NA	NA	NA	NA	0	0	0	0	0	0	0	0	0	2	NA	0	0	0	NA	1	0	NA	0	1	2	1	1	2	NA	NA	0	0	NA	0	0	0	0	NA	0	0	1	1	0	0	1	0	0	0	0	0	NA	0	0	0	0	0	NA	0	0	0	0	0	NA	0	1	NA	0	NA	0	0	0	1	1	0	1	0	1	0	0	0	0	0	NA	0	0	0	0	2	0	0	0	0	NA	2	0	0	2	0	0	0	1	0	0	0	0	1	0	1	NA	NA	0	0	0	0	0	NA	1	1	0	NA	0	NA	1	NA	NA	0	NA	0	2	0	0	0	0	0	NA	1	NA	NA	0	0	NA	0	1	0	1	0	NA	0	1	0	0	1	1	NA	1	NA	0	2	NA	0	NA	NA	0	0	1	0	1	NA	NA	0	0	0	0	2	1	2	0	0	NA	0	0	0	NA	0	1	1	1	NA	0	0	0	0	0	0	NA	0	0	0	0	0	NA	0	0	0	0	0	0	0	0	0	2	0	NA	0	0	0	0	NA	0	0	NA	0	0	0	NA	0	0	0	0	0	0	0	0	0	0	0	NA	2	NA	0	0	0	0	0	0	NA	0	0	0	0	0	NA	2	0	NA	0	NA	0	NA	0	NA	0	NA	1	0	0	0	0	NA	1	1	2	0	2	0	1	1	0	1	0	0	NA	2	0	0	1	0	NA	0	NA	0	NA	1	NA	NA	0	0	0	NA	0	1	0	0	0	1	0	NA	0	0	0	0	0	1	0	NA	0	0	0	NA	0	0	0	0	0	0	0	0	0	0	0	0	0	0	0	0	0	0	NA	0	0	0	NA	0	0	2	NA	1	0	NA	0	0	0	0	NA	0	0	0	NA	0	0	0	0	NA	2	NA	0	0	0	0	NA	0	0	0	0	0	0	NA	NA	0	NA	NA	0	1	0	0	0	NA	NA	NA	NA	0	0	0	0	0	2	0	NA	NA	1	1	1	1	NA	0	0	0	NA	2	0	0	NA	NA	0	NA	0	1	0	0	0	NA	1	NA	0	0	0	0	NA	0	NA	0	NA	2	NA	0	1	0	0	NA	1	NA	NA	0	1	0	1	0	NA	0	NA	NA	NA	0	NA	0	0	0	NA	NA	0	NA	0	0	0	0	0	0	1	0	0	0	0	0	0	0	NA	0	0	0	0	1	0	0	NA	0	0	1	NA	1	NA	0	0	2	NA	0	0	NA	1	0	0	0	0	NA	NA	0	0	NA	0	0	0	0	0	NA	NA	NA	0	0	NA	NA	2	0	0	0	0	NA	0	NA	0	NA	0	0	0	0	0	0	0	1	NA	0	1	2	0	0	0	2	0	0	1	1	0	0	0	0	0	0	0	NA	0	0	0	0	0	0	1	0	0	0	0	1	0	0	0	0	0	0	0	NA	0	0	0	1	0	1	NA	0	0	NA	0	0	NA	0	NA	2	2	2	NA	NA	NA	1	0	1	0	0	NA	NA	0	0	0	0	0	1	0	NA	0	0	0	0	0	0	0	0	0	0	0	0	0	0	0	0	NA	0	0	0	0	0	NA	0	0	NA	0	0	NA	NA	0	NA	1	NA	0	NA	0	0	NA	0	0	0	1	0	0	0	0	2	2	NA	0	0	0	1	1	0	0	NA	1	0	0	NA	0	1	0	0	0	0	0	0	0	1	0	1	0	0	0	NA	0	0	NA	NA	0	1	0	0	0	0	NA	NA	NA	0	2	0	0	1	NA	0	NA	0	0	0	0	0	NA	0	0	NA	2	0	0	NA	NA	0	1	0	0	0	0	0	0	0	1	NA	NA	0	NA	NA	0	0	0	0	0	1	2	NA	0	0	0	NA	0	0	NA	0	0	NA	0	NA	0	0	0	0	0	0	0	0	0	0	0	0	NA	1	1	0	NA	0	0	1	0	0	0	0	0	0	1	NA	0	NA	NA	1	0	NA	NA	0	0	0	0	NA	NA	NA	0	NA	NA	0	1	0	0	0	0	0	1	0	0	0	0	NA	0	NA	0	0	0	2	NA	0	0	NA	NA	0	1	0	0	1	1	0	0	0	NA	1	2	0	0	0	NA	0	0	NA	1	NA	0	0	0	1	1	0	2	1	0	0	0	0	NA	NA	0	0	0	0	NA	0	0	0	NA	NA	0	0	0	0	0	0	NA	2	0	NA	1	NA	0	NA	0	1	0	0	NA	0	0	0	2	0	0	0	0	1	1	0	NA	0	0	0	0	1	0	0	1	0	0	0	1	1	NA	NA	1	NA	0	0	NA	0	NA	0	0	0	0	0	0	NA	2	0	NA	0	0	1	NA	0	0	0	NA	0	0	NA	0	1	1	NA	1	2	1	0	NA	NA	0	NA	0	NA	NA	1	0	0	1	NA	0	0	0	NA	1	0	0	0	0	0	NA	0	NA	0	2	0	0	1	0	2	1	0	0	0	0	0	0	0	1	1	0	2	0	0	NA	0	0	1	0	0	NA	1	0	0	NA	0	0	0	0	2	NA	0	0	0	1	1	NA	0	0	0	NA	1	NA	NA	NA	0	0	0	NA	NA	NA	0	0	0	0	0	1	1	NA	1	NA	0	NA	0	0	NA	0	0	0	0	0	1	0	0	1	1	NA	1	0	0	0	0	0	NA	2	0	0	0	0	0	NA	NA	NA	NA	0	0	0	0	NA	0	NA	1	NA	NA	0	0	1	1	NA	0	0	0	0	NA	NA	0	0	0	1	0	0	0	NA	1	NA	0	2	1	NA	0	NA	0	0	0	0	2	NA	NA	0	1	NA	1	NA	NA	NA	NA	0	1	0	0	0	2	0	NA	0	2	NA	NA	NA	1	NA	NA	0	NA	NA	0	NA	1	NA	NA	NA	1	NA	0	NA	2	0	0	0	0	NA	0	0	2	0	0	1	0	0	0	NA	0	1	NA	0	1	0	2	0	NA	1	0	1	NA	NA	0	0	NA	0	0	0	NA	1	0	0	NA	1	0	0	0	0	NA	0	NA	1	0	2	1	0	0	0	0	0	2	0	0	0	NA	0	1	NA	NA	0	0	NA	NA	1	2	NA	NA	1	0	1	1	NA	0	1	NA	NA	0	NA	NA	1	NA	0	0	1	2	2	0	0	0	0	0	0	NA	0	2	0	0	NA	0	2	1	NA	2	0	0	1	NA	1	0	2	0	0	1	1	0	0	0	NA	0	0	0	1	NA	0	0	NA	0	0	NA	1	0	0	1	0	0	NA	1	NA	2	0	NA	0	0	1	1	0	NA	0	0	NA	0	0	1	0	0	1	NA	0	0	1	0	NA	0	NA	0	1	0	0	0	0	0	NA	0	0	0	0	NA	0	0	1	NA	2	0	0	2	0	2	0	NA	1	NA	NA	1	NA	0	0	0	NA	0	0	NA	0	1	0	1	NA	0	NA	NA	0	1	0	NA	0	1	0	0	0	NA	0	NA	0	0	1	0	1	0	0	0	NA	0	0	0	0	1	NA	NA	1	0	2	0	0	1	2	0	0	0	1	2	1	0	NA	NA	0	0	0	2	0	0	NA	NA	0	0	0	0	2	0	0	0	0	NA	NA	0	1	2	0	0	0	2	0	NA	NA	NA	0	NA	0	NA	0	NA	0	NA	0	NA	0	NA	NA	0	1	0	0	NA	2	2	0	0	1	0	0	1	0	2	2	0	NA	0	0	0	0	0	1	0	0	2	0	2	0	0	1	0	0	NA	0	0	0	0	1	1	1	NA	0	0	NA	0	NA	0	0	NA	0	0	0	1	0	NA	2	0	2	0	0	0	2	1	0	0	0	NA	0	0	0	0	2	0	2	NA	0	1	0	0	0	NA	0	2	0	0	NA	NA	2	2	0	0	0	0	NA	0	1	0	0	NA	0	0	0	NA	NA	0	NA	NA	1	0	0	0	0	0	0	0	0	NA	0	0	NA	0	0	0	1	1	0	2	0	0	NA	NA	0	NA	NA	0	0	0	0	0	1	0	0	0	1	NA	NA	NA	0	NA	2	0	1	1	0	NA	NA	0	NA	0	1	NA	0	2	0	0	0	1	0	1	0	2	NA	0	0	0	0	0	0	0	NA	0	0	0	0	1	0	0	0	NA	NA	NA	0	NA	0	0	NA	1	0	NA	0	0	NA	0	0	NA	0	0	0	0	1	0	NA	1	0	0	0	0	0	0	1	0	0	1	NA	0	0	1	NA	0	0	NA	1	0	1	0	1	0	1	2	0	0	0	1	0	0	0	0	NA	0	0	0	NA	0	0	0	0	0	1	0	0	NA	NA	0	1	0	0	0	0	NA	NA	0	0	NA	1	0	NA	NA	0	NA	0	1	0	0	0	0	0	0	2	0	0	1	0	2	0	NA	0	2	NA	0	1	1	2	0	NA	2	NA	1	1	NA	0	NA	1	NA	1	NA	1	0	2	0	0	0	NA	NA	0	0	NA	1	0	0	0	0	0	0	0	0	0	0	NA	0	0	NA	0	0	NA	0	NA	0	2	1	NA	0	0	0	NA	NA	0	NA	0	NA	0	2	0	0	0	0	1	NA	0	NA	0	0	1	0	0	0	NA	NA	0	0	0	0	0	0	0	0	NA	2	0	0	0	2	0	NA	0	0	1	0	0	NA	0	0	NA	2	NA	NA	1	0	2	1	1	0	1	0	0	0	0	0	1	1	NA	0	NA	NA	NA	0	NA	0	0	1	0	0	1	NA	0	0	0	0	0	NA	NA	1	2	0	0	0	0	0	NA	0	0	0	0	1	1	NA	0	1	2	0	0	NA	0	NA	NA	0	0	1	0	0	0	NA	1	0	0	2	0	0	0	0	NA	NA	0	2	0	0	0	0	0	0	2	0	0	1	1	0	0	0	0	0	NA	0	0	0	0	NA	NA	NA	1	0	0	0	0	0	0	0	1	0	NA	0	0	0	0	0	0	NA	0	0	0	0	0	NA	0	1	0	NA	0	NA	NA	0	0	0	0	0	NA	0	0	NA	0	0	0	0	NA	NA	0	NA	0	0	NA	0	0	0	0	0	NA	0	0	NA	NA	0	0	1	NA	NA	0	NA	1	1	NA	0	0	0	0	0	0	0	0	0	0	NA	NA	1	0	NA	0	0	0	NA	1	0	0	0	0	0	0	0	0	0	0	1	NA	0	0	1	0	1	0	0	NA	NA	0	NA	0	0	2	0	NA	NA	1	NA	NA	0	2	0	0	1	NA	0	NA	0	0	0	0	1	0	2	0	0	NA	1	0	NA	0	0	0	0	0	0	NA	0	0	2	0	NA	1	0	1	0	NA	2	NA	1	0	0	1	NA	1	0	NA	NA	0	1	1	0	1	0	NA	0	0	0	0	0	0	NA	0	1	0	0	0	2	NA	0	NA	NA	NA	0	NA	1	1	0	0	0	NA	0	0	0	2	0	0	NA	0	2	NA	NA	2	0	0	1	0	0	NA	0	0	0	0	1	2	0	0	0	NA	0	0	0	0	0	NA	0	0	NA	1	0	0	0	1	NA	0	1	0	2	NA	0	0	NA	2	1	1	0	NA	0	1	0	1	0	0	0	NA	NA	1	0	0	2	0	0	0	NA	0	0	0	0	0	0	0	0	0	0	0	0	0	NA	0	0	0	1	0	0	0	1	NA	0	0	1	1	NA	0	0	0	NA	0	0	NA	0	0	0	0	0	NA	1	1	0	0	0	0	0	2	0	0	0	0	0	1	0	0	0	0	NA	2	0	1	1	2	2	NA	0	1	1	NA	0	0	NA	0	0	NA	NA	NA	NA	NA	0	0	NA	0	0	NA	NA	0	0	0	0	0	0	0	NA	0	NA	0	2	0	NA	2	0	0	0	NA	0	0	NA	0	0	0	1	0	0	0	2	1	0	NA	2	0	NA	0	0	0	0	NA	1	NA	NA	NA	0	0	1	1	2	0	0	0	NA	0	0	0	0	2	2	2	NA	0	NA	1	0	0	0	0	NA	0	0	NA	NA	0	NA	NA	0	NA	0	0	0	1	0	0	NA	0	0	0	0	0	0	0	0	0	NA	0	0	NA	0	0	0	0	0	0	NA	0	1	0	2	2	0	NA	0	0	NA	NA	0	0	0	NA	NA	0	NA	0	1	0	0	NA	0	0	0	0	NA	0	1	0	0	NA	0	NA	0	0	0	NA	1	1	0	0	NA	NA	0	0	0	NA	NA	0	0	2	0	0	0	0	2	2	0	0	2	0	0	NA	0	0	0	0	1	0	1	1	2	0	0	0	1	NA	0	0	1	NA	NA	NA	0	1	0	0	0	1	1	NA	1	1	0	0	0	NA	0	0	0	0	NA	NA	0	0	NA	0	0	NA	1	2	0	NA	2	0	0	0	0	0	0	0	0	NA	0	0	NA	0	0	0	NA	0	1	0	0	1	NA	1	2	0	0	0	1	1	NA	0	1	0	NA	0	NA	NA	0	0	1	NA	0	NA	0	2	0	0	1	1	1	2	1	2	0	0	NA	0	0	0	1	0	0	1	1	0	1	0	0	0	1	0	0	2	NA	0	0	0	0	0	0	0	0	1	2	NA	0	0	0	0	0	0	1	0	NA	0	0	0	1	NA	0	0	0	0	0	0	2	0	NA	NA	0	0	0	0	0	2	NA	1	0	0	NA	1	0	0	1	0	0	0	0	2	0	NA	1	NA	0	0	0	NA	0	0	NA	0	NA	0	2	1	NA	1	NA	0	1	0	1	NA	0	0	0	2	0	0	0	0	0	2	0	0	0	0	0	0	0	NA	0	0	0	0	0	NA	NA	0	1	1	0	1	0	NA	1	0	0	NA	NA	0	0	0	NA	NA	0	0	0	0	NA	0	NA	0	0	0	1	0	0	NA	0	2	NA	NA	0	0	0	1	2	NA	0	0	NA	0	0	0	0	NA	0	1	0	0	1	0	NA	NA	1	2	0	NA	NA	0	1	NA	0	0	0	0	0	0	0	NA	0	0	2	0	1	0	1	NA	1	1	0	1	0	1	0	NA	0	1	NA	0	NA	NA	0	0	0	0	0	0	2	1	0	0	0	0	0	0	0	NA	NA	1	0	NA	0	0	0	1	0	0	0	0	0	NA	0	0	1	2	0	0	1	0	NA	0	0	0	0	0	NA	0	0	0	0	NA	0	NA	0	0	NA	NA	NA	0	0	0	NA	0	0	0	NA	1	0	NA	0	0	0	0	NA	0	1	0	1	NA	0	0	2	NA	1	0	NA	2	NA	0	NA	NA	0	0	NA	NA	2	NA	NA	NA	0	1	NA	0	NA	1	0	1	NA	0	0	1	0	0	0	NA	0	0	0	0	NA	0	NA	0	NA	NA	NA	NA	0	0	0	0	0	0	1	1	NA	2	0	0	NA	NA	NA	0	1	2	NA	NA	NA	NA	0	1	0	0	1	NA	1	1	0	NA	1	0	1	0	1	2	NA	NA	0	0	NA	0	NA	0	NA	NA	1	NA	2	0	2	0	1	0	0	0	0	0	0	1	2	NA	NA	0	0	0	0	1	0	0	0	0	0	NA	0	0	NA	NA	NA	0	NA	NA	NA	0	1	0	0	0	0	NA	NA	NA	NA	2	0	NA	NA	1	NA	0	NA	1	0	0	NA	1	NA	1	1	1	0	0	NA	1	0	0	0	0	0	NA	1	0	0	0	1	0	0	1	0	1	1	NA	1	0	0	0	0	1	1	NA	0	0	0	0	0	0	0	0	0	0	0	NA	NA	0	0	0	0	NA	0	0	0	1	1	NA	0	0	2	1	0	2	0	2	NA	0	NA	1	NA	0	0	0	0	0	0	0	0	2	NA	NA	1	0	0	NA	NA	NA	0	1	NA	0	1	0	1	NA	0	0	1	0	0	0	0	NA	0	2	0	0	NA	NA	0	2	0	NA	NA	0	0	0	0	2	NA	0	0	NA	NA	NA	1	NA	2	NA	0	1	2	NA	NA	0	0	0	NA	0	0	2	0	0	0	NA	1	0	1	1	NA	1	0	1	NA	0	0	1	NA	0	NA	0	0	0	NA	NA	NA	1	NA	0	0	0	0	0	0	2	NA	0	0	0	0	0	0	NA	NA	0	NA	1	0	0	1	0	NA	1	0	2	0	NA	0	0	0	2	0	0	1	0	0	0	2	2	2	0	NA	0	1	0	NA	NA	NA	0	0	0	1	0	2	0	0	0	NA	0	0	0	NA	NA	0	0	NA	0	0	1	0	2	NA	NA	0	0	0	0	2	0	0	NA	0	NA	0	1	0	1	0	NA	0	1	1	0	0	NA	0	0	0	0	NA	1	NA	1	0	1	0	NA	1	0	NA	0	0	0	0	0	0	0	0	0	0	0	NA	NA	0	0	0	0	0	0	0	1	2	0	1	1	NA	0	0	0	1	NA	0	0	0	0	0	0	NA	NA	1	NA	1	NA	1	0	0	NA	0	NA	0	NA	1	0	0	1	2	1	0	1	0	0	NA	NA	1	NA	1	NA	0	1	0	0	0	0	0	NA	0	0	0	1	0	0	0	1	NA	NA	0	NA	0	NA	1	1	NA	2	0	1	NA	0	0	1	NA	1	1	0	0	0	0	2	2	0	NA	NA	0	0	0	NA	1	2	1	1	0	0	1	0	1	1	1	NA	NA	0	0	0	2	NA	NA	2	1	0	0	1	0	NA	0	0	0	0	0	0	2	0	1	NA	NA	1	NA	0	0	NA	2	2	0	0	0	1	0	NA	0	NA	NA	NA	0	0	0	0	0	NA	0	NA	0	NA	0	2	2	0	0	0	0	NA	0	NA	0	0	0	2	0	NA	0	0	0	0	0	0	0	NA	1	0	0	0	1	0	0	1	NA	0	NA	0	0	NA	NA	1	0	0	0	1	0	2	0	0	0	NA	NA	NA	1	0	0	0	0	0	0	0	1	2	0	0	0	0	NA	0	0	1	NA	0	0	NA	0	NA	0	NA	0	0	0	1	0	0	1	0	0	0	0	0	2	NA	1	0	1	NA	0	0	NA	0	0	0	0	0	1	0	0	0	2	0	0	2	0	0	0	1	1	0	NA	0	0	NA	1	0	0	NA	NA	2	0	0	2	0	0	0	NA	0	0	NA	0	1	0	0	0	NA	0	2	0	0	2	NA	0	NA	NA	NA	NA	0	0	NA	0	0	1	0	1	0	NA	0	0	NA	0	NA	0	0	0	0	0	2	0	0	0	NA	0	0	0	0	0	0	0	NA	0	NA	2	0	NA	1	1	NA	NA	0	0	0	0	1	NA	0	0	0	0	NA	0	0	0	1	0	2	NA	0	NA	1	NA	0	NA	NA	1	0	0	NA	0	0	0	1	NA	0	0	0	0	NA	NA	0	0	0	0	0	0	NA	0	0	0	0	0	0	0	0	NA	0	0	1	1	1	0	0	NA	NA	1	1	0	0	2	NA	0	NA	0	0	0	1	NA	NA	0	0	0	0	0	0	0	0	0	0	NA	0	NA	0	NA	0	0	0	0	0	1	0	NA	NA	0	NA	NA	1	0	2	1	2	NA	0	1	2	0	0	0	0	NA	0	2	0	NA	0	NA	0	NA	0	0	0	0	0	0	0	2	0	NA	0	0	0	0	0	NA	0	0	0	1	NA	NA	NA	1	1	0	0	0	0	0	0	0	0	0	0	0	1	0	NA	0	0	1	1	0	0	0	0	NA	0	0	NA	NA	0	0	NA	0	0	NA	0	0	0	1	NA	0	0	NA	0	0	0	0	2	0	0	0	NA	NA	2	1	0	0	0	0	0	0	0	NA	1	0	1	1	NA	0	0	0	NA	0	0	0	0	2	0	2	2	0	0	2	0	0	2	1	0	0	1	0	NA	0	0	0	0	2	1	0	1	0	0	1	0	0	NA	NA	0	0	0	NA	1	1	0	0	NA	0	NA	1	0	1	0	0	0	0	0	1	NA	0	1	1	0	0	1	NA	0	0	NA	NA	0	2	0	0
Sa06G06	NA	0	0	0	1	1	1	0	0	1	0	0	1	0	0	0	1	0	0	0	1	0	1	0	0	0	0	0	0	NA	0	1	0	0	1	0	0	1	0	0	2	0	1	0	0	0	0	0	0	0	0	0	0	1	1	1	1	0	0	0	1	0	2	0	1	1	0	1	1	0	0	0	0	1	0	0	0	0	0	0	1	1	0	0	0	1	0	0	0	0	0	1	0	2	2	0	0	1	1	0	0	0	0	0	0	0	0	0	1	2	1	0	0	0	0	0	0	0	0	0	0	0	1	1	0	0	1	1	0	0	0	0	1	0	0	1	0	0	0	0	0	1	0	1	1	2	1	0	1	1	1	0	0	0	0	0	0	0	0	0	0	1	1	0	0	0	0	0	0	0	0	0	1	0	0	1	0	1	1	0	0	0	0	1	1	1	0	0	1	0	1	0	0	0	0	0	NA	1	0	0	0	0	0	1	0	2	NA	0	1	0	0	1	0	0	0	0	2	0	1	0	0	1	0	0	0	0	0	0	0	0	0	0	0	0	NA	0	1	0	0	1	1	0	1	2	0	0	0	0	1	1	0	0	0	1	0	0	0	0	0	0	0	2	0	0	0	0	1	0	0	0	NA	0	0	1	0	2	2	0	0	1	1	0	0	0	1	1	1	1	0	1	0	2	0	0	0	1	1	0	0	1	0	1	0	0	0	0	0	NA	0	0	1	0	0	0	0	0	1	0	0	1	0	0	0	NA	0	1	0	1	0	0	0	0	0	0	0	0	0	0	1	1	0	0	0	0	0	0	0	1	0	1	0	0	0	0	0	1	0	1	0	0	0	0	2	0	1	0	1	0	0	0	0	0	2	0	0	0	1	1	1	0	1	0	0	1	0	1	2	1	0	1	0	1	0	0	0	NA	0	2	0	1	2	1	0	NA	0	0	1	1	0	1	NA	1	1	0	0	1	0	0	1	1	0	0	1	0	1	2	0	0	0	0	1	1	0	0	0	1	1	1	1	0	NA	2	0	0	1	1	0	0	NA	0	0	0	0	0	0	0	0	0	0	0	0	0	2	0	0	1	0	0	1	1	0	0	2	0	2	0	1	0	0	0	0	1	0	2	0	1	0	2	0	0	1	0	0	2	1	1	0	0	0	0	0	0	0	1	0	0	1	1	0	0	1	1	1	0	1	1	0	0	2	0	0	0	0	0	0	0	1	0	0	0	0	0	0	0	1	0	0	0	1	0	0	2	0	0	0	0	0	0	0	2	0	1	1	0	0	1	0	0	0	1	0	1	0	0	1	1	0	0	0	0	0	0	1	0	NA	2	2	2	0	0	0	1	0	0	0	0	0	0	0	0	1	0	NA	1	0	1	0	0	0	1	NA	0	1	1	0	0	0	0	0	0	1	1	0	2	0	2	0	0	0	1	0	1	0	0	1	1	0	1	0	0	0	1	1	0	0	2	0	0	0	2	1	1	2	0	1	0	0	0	0	1	2	1	0	0	1	1	0	0	2	NA	0	0	2	0	2	0	0	0	0	0	0	0	1	1	0	0	2	2	1	2	0	0	0	0	0	0	0	0	1	0	0	1	1	0	0	1	1	0	1	0	0	0	0	2	1	0	1	0	0	0	0	1	1	0	0	0	0	0	0	1	0	0	0	0	0	0	0	0	0	2	0	0	0	1	0	0	0	0	0	0	0	0	0	0	0	0	NA	0	0	0	1	0	0	1	0	NA	0	0	0	0	NA	0	0	1	NA	0	0	0	0	0	0	0	NA	0	0	1	0	0	0	0	0	NA	0	0	0	0	0	0	1	2	1	1	0	2	0	1	0	1	0	1	1	2	0	1	0	1	0	1	1	1	1	0	0	0	0	0	1	0	NA	1	0	0	0	0	0	1	0	0	0	0	1	0	0	0	0	0	0	0	0	0	0	0	1	0	0	0	0	0	0	0	0	0	0	0	0	0	NA	0	2	0	0	0	0	0	0	0	0	NA	0	0	0	0	0	0	2	0	0	0	0	0	1	0	0	0	1	0	1	0	0	2	2	1	0	0	1	0	2	2	0	2	1	1	0	0	0	0	0	0	1	0	0	0	1	0	0	0	2	0	0	0	0	0	0	0	0	0	NA	1	1	1	0	1	0	0	0	0	0	0	2	0	0	0	1	0	0	2	1	0	1	0	1	0	0	1	0	0	0	1	1	1	0	0	0	0	0	0	0	0	2	0	0	0	0	0	0	0	0	2	0	1	NA	1	2	0	0	1	0	0	0	2	1	0	0	0	0	0	1	0	2	0	0	0	0	1	1	1	0	0	0	0	0	0	0	0	0	0	0	0	1	0	0	0	0	2	NA	0	0	1	1	0	0	NA	1	1	0	1	0	2	0	0	0	2	1	1	2	0	0	1	NA	0	0	1	1	0	0	0	0	0	0	1	0	1	0	0	0	0	0	1	1	0	0	2	0	1	1	0	1	0	0	1	0	0	0	0	0	1	0	1	0	1	0	1	0	0	0	1	0	1	NA	1	0	0	0	0	0	1	0	0	0	2	0	0	0	1	0	1	0	0	2	0	0	0	0	1	2	1	NA	0	0	0	0	0	0	0	0	1	2	0	1	2	2	0	1	1	1	2	1	1	1	NA	0	NA	0	0	1	NA	0	0	0	0	0	0	0	1	0	1	0	0	0	NA	0	1	0	2	NA	0	0	2	0	0	1	1	0	0	2	0	1	0	1	0	0	0	0	1	0	1	1	1	0	0	0	0	0	0	0	0	0	0	2	1	0	0	0	0	1	2	2	0	1	0	1	1	0	1	0	0	1	0	1	0	0	0	1	0	0	1	0	1	2	0	0	0	0	0	1	2	1	0	1	2	1	1	0	0	0	1	0	0	0	2	0	1	0	2	2	0	1	0	0	0	1	0	1	1	0	0	0	0	2	1	0	0	1	0	1	2	1	0	NA	0	1	0	1	1	0	0	1	0	0	1	1	0	0	0	1	0	1	1	0	0	0	0	2	1	0	2	0	1	0	0	0	0	0	0	0	1	1	0	0	0	0	0	0	1	2	1	1	0	1	1	1	0	2	0	0	0	0	0	0	0	0	2	2	0	0	1	0	0	0	1	2	0	0	0	0	1	1	0	1	1	0	0	0	0	1	1	0	0	2	2	0	0	0	0	0	0	1	0	0	0	0	0	1	0	0	0	0	0	1	0	0	0	0	0	0	0	0	0	2	0	0	1	0	0	1	0	0	0	0	0	0	0	0	0	0	2	0	1	0	1	0	0	0	0	0	1	1	0	0	NA	1	0	2	1	0	0	0	0	0	0	0	0	0	0	0	1	NA	0	0	0	2	0	0	0	0	1	1	0	0	1	0	0	0	0	0	1	0	0	0	1	0	0	0	0	0	0	1	0	0	0	NA	1	0	2	0	1	NA	0	2	0	1	0	1	0	NA	0	0	1	0	0	0	0	0	0	0	0	0	0	0	0	1	0	0	1	0	1	0	0	1	0	0	0	0	0	0	0	0	0	0	0	2	0	2	0	2	0	0	0	1	1	0	0	0	0	0	1	1	0	1	0	1	1	0	0	0	1	0	0	0	1	0	0	0	2	0	0	0	0	0	1	0	2	0	0	0	0	1	1	1	0	0	0	0	0	0	0	0	1	1	0	0	1	1	0	0	0	0	1	1	1	1	0	1	1	0	2	0	1	0	0	0	0	1	0	0	0	1	2	0	0	2	0	0	1	1	0	2	0	0	0	0	1	0	1	0	0	0	0	0	0	0	1	0	0	2	0	2	1	0	0	0	0	0	1	0	1	NA	1	0	1	0	1	1	0	0	0	1	1	0	1	1	0	2	1	0	2	0	0	1	1	0	0	1	0	0	0	0	0	1	1	1	0	0	0	0	0	0	0	0	0	0	2	0	0	0	2	0	0	0	0	0	0	0	0	0	NA	0	0	0	0	1	0	1	1	0	0	0	0	0	0	0	1	1	0	0	0	1	0	0	0	0	0	0	1	1	0	0	0	0	0	1	0	0	0	1	0	1	1	0	0	1	0	0	0	2	1	0	1	0	1	1	0	1	1	0	0	1	0	0	0	0	0	0	0	0	1	1	0	1	1	0	2	NA	0	0	1	1	0	0	0	2	0	1	0	1	0	0	0	0	1	2	1	0	0	0	2	0	0	0	1	1	0	2	0	1	NA	1	1	0	1	0	0	0	0	0	0	1	0	1	0	1	0	0	0	1	0	1	1	1	1	0	0	0	0	0	0	0	1	0	0	0	0	0	1	0	1	0	0	0	1	0	0	1	0	1	2	0	1	0	0	0	1	0	0	0	0	2	0	0	0	0	0	0	0	0	0	0	2	1	0	2	0	0	0	0	2	0	NA	0	0	0	0	0	0	1	0	0	0	1	0	0	0	2	1	1	0	0	1	2	0	0	0	1	0	1	1	0	1	0	0	0	0	0	0	0	0	0	2	0	0	1	1	0	0	0	0	0	0	0	2	1	1	0	0	0	2	0	1	0	0	1	0	1	0	0	0	0	0	0	0	2	1	2	0	0	0	2	0	0	0	0	1	1	0	0	0	0	0	1	0	0	0	0	0	1	NA	1	0	1	1	1	0	0	0	1	0	0	0	0	1	0	0	1	NA	0	1	1	1	2	2	0	0	1	0	0	1	0	0	1	0	0	0	0	0	0	1	0	1	2	0	0	NA	1	0	0	1	0	1	1	1	NA	0	1	0	0	0	0	0	1	0	0	0	0	0	0	0	0	0	1	NA	0	1	1	1	1	0	2	0	0	1	1	1	1	0	0	2	0	0	0	1	2	0	1	1	0	0	0	0	0	NA	0	0	1	0	0	0	0	0	0	0	0	1	0	NA	2	0	0	0	1	0	0	1	1	0	2	1	NA	0	1	1	0	2	0	0	NA	0	0	0	1	2	1	0	0	0	NA	0	0	2	1	1	1	0	0	1	0	1	0	1	0	0	2	2	1	0	NA	0	0	1	1	NA	0	0	1	2	1	0	0	0	0	0	0	0	0	0	2	0	0	0	0	0	0	0	0	0	1	0	1	0	0	0	1	1	0	0	0	1	0	0	0	1	0	1	1	1	0	1	0	0	0	0	0	0	0	0	0	1	1	0	0	1	0	1	0	0	0	0	1	0	1	0	0	0	0	0	2	0	NA	1	1	1	0	0	2	NA	1	1	0	0	0	0	1	0	0	1	0	0	0	1	0	1	2	0	1	NA	0	0	0	1	0	0	0	0	0	1	1	0	0	0	1	0	0	2	0	0	0	0	0	0	0	0	0	1	1	0	1	0	1	0	1	0	NA	0	1	1	1	1	1	0	0	NA	0	1	0	1	1	0	0	1	0	0	0	0	0	2	1	0	1	0	0	NA	0	2	0	0	0	0	0	0	1	1	0	0	0	0	0	0	0	1	0	0	0	0	0	0	0	1	1	0	1	0	0	0	0	1	1	1	1	0	0	0	0	0	2	0	1	0	0	0	1	1	0	0	0	2	0	1	1	0	0	0	0	0	0	1	1	NA	0	0	0	NA	1	0	0	2	2	1	1	1	0	0	0	1	0	0	0	0	0	0	1	0	0	1	0	0	0	0	2	0	0	0	0	0	0	NA	0	0	2	0	1	0	0	0	0	2	0	0	0	0	0	1	1	0	0	1	0	0	0	0	0	0	2	0	0	0	1	1	0	0	0	1	0	0	0	0	0	0	0	0	0	1	1	NA	0	0	0	0	0	1	1	1	0	0	0	NA	0	0	0	0	1	1	0	0	0	0	0	1	0	0	0	0	1	0	1	1	0	0	1	0	1	0	0	0	1	0	0	0	0	1	0	0	0	1	0	0	0	0	1	1	0	1	0	0	NA	0	1	2	NA	2	0	1	1	0	0	0	0	0	0	0	0	1	1	0	0	0	1	0	1	0	NA	1	0	NA	0	0	0	NA	0	0	0	0	0	1	0	0	1	1	0	1	0	NA	0	0	2	1	0	0	2	0	0	0	0	0	0	0	1	1	1	0	NA	0	1	0	0	1	0	1	0	1	0	1	1	0	0	0	0	1	0	0	1	0	1	0	1	0	0	0	0	0	0	2	0	0	0	0	0	2	0	0	0	1	0	0	1	1	0	0	1	0	0	0	0	0	0	0	0	2	2	1	1	0	0	1	0	1	0	0	1	0	0	1	0	0	1	NA	0	1	0	0	0	0	0	1	0	1	0	0	0	0	0	1	0	1	0	0	0	0	0	0	0	0	1	0	NA	0	0	0	1	0	1	0	0	0	0	0	1	0	0	0	0	0	0	2	0	0	0	0	0	1	0	0	1	2	0	0	0	0	0	0	0	0	1	0	0	2	0	2	0	0	2	0	1	0	0	0	0	0	0	0	1	0	1	0	1	0	1	1	2	1	1	0	1	0	0	1	2	0	0	1	0	1	0	0	1	0	0	1	1	1	1	0	0	0	2	2	1	2	0	0	1	0	0	1	0	1	0	NA	2	0	0	0	2	1	0	0	1	0	0	0	1	0	0	1	0	0	NA	0	0	0	0	NA	0	0	0	0	0	1	0	0	0	0	0	1	1	1	0	0	0	0	0	0	0	0	0	0	0	0	1	0	1	0	0	0	0	0	0	2	0	1	0	0	0	0	1	0	0	0	0	0	0	1	1	0	1	1	NA	1	2	1	0	2	0	0	0	0	0	0	1	0	0	0	0	0	1	0	0	0	0	0	1	1	0	0	0	2	1	0	1	1	0	0	1	1	0	1	NA	1	0	1	0	0	0	1	0	0	0	0	1	0	1	2	0	0	2	0	0	2	0	0	1	2	1	0	1	0	1	1	1	0	0	0	0	0	0	1	1	0	0	0	1	0	0	1	0	0	2	0	0	1	0	0	NA	0	1	0	0	2	1	0	0	0	1	0	0	0	1	1	NA	0	0	0	1	1	0	0	0	0	NA	0	0	0	0	0	NA	1	1	0	0	0	1	0	0	0	1	0	2	1	0	1	NA	0	1	0	2	0	1	0	0	2	1	1	0	1	0	0	0	0	0	2	0	0	0	0	2	0	0	0	0	2	1	0	0	1	0	0	0	0	1	0	0	2	2	0	0	0	1	0	0	0	0	0	0	1	0	0	0	0	0	0	2	0	0	0	0	0	0	1	0	0	2	1	1	0	1	0	0	2	0	0	0	1	0	1	1	0	0	1	0	0	0	0	2	1	0	0	0	0	0	1	0	0	0	0	1	1	0	0	0	0	0	0	0	1	0	1	0	2	1	0	1	0	1	1	1	1	0	1	0	0	0	1	0	2	1	0	0	0	0	1	0	1	0	1	0	0	0	0	0	1	1	0	0	0	NA	1	1	0	0	0	0	1	2	1	0	1	0	0	0	1	0	1	0	0	1	1	1	0	0	0	2	1	0	2	1	1	0	0	0	0	1	1	0	0	1	1	0	0	2	0	2	0	0	0	1	1	1	0	2	0	0	1	0	0	1	0	0	0	0	1	0	0	0	0	0	1	0	1	0	0	0	NA	2	2	0	1	1	2	1	0	0	0	1	0	1	0	0	1	1	NA	1	0	2	0	2	0	0	0	0	0	0	0	0	0	1	2	0	NA	1	2	0	1	0	0	2	0	1	1	0	1	NA	1	2	0	1	0	1	1	1	0	0	1	NA	0	0	NA	1	0	0	0	0	NA	1	0	0	0	2	0	1	0	1	1	0	0	1	0	1	1	1	0	0	1	0	1	0	0	0	2	1	0	0	1	0	0	0	1	0	1	1	1	0	0	0	0	1	0	0	NA	0	0	1	0	1	0	0	0	0	0	1	0	0	0	0	0	1	0	0	0	1	0	0	0	0	2	0	0	0	0	1	0	NA	0	1	0	0	0	0	NA	0	1	0	1	0	2	0	1	0	2	0	1	0	0	0	0	1	1	1	0	1	0	1	0	0	0	0	0	0	0	1	0	0	0	0	0	1	0	0	1	0	1	1	0	0	1	0	0	0	0	0	1	0	0	0	0	0	2	0	0	0	0	0	0	2	0	2	0	0	1	0	0	0	0	0	0	0	0	0	1	0	0	1	0	1	1	0	1	2	0	0	0	2	0	0	0	0	1	1	0	0	1	0	0	0	0	0	2	0	0	0	1	2	2	0	0	1	1	1	0	1	0	0	0	0	0	1	0	0	0	NA	1	0	0	0	1	0	0	1	1	0	0	0	0	0	1	1	0	1	2	0	0	1	0	0	0	0	1	1	0	0	0	0	0	0	0	0	1	1	0	1	2	0	0	0	0	0	1	0	1	NA	1	1	0	2	0	0	1	1	1	0	0	NA	2	0	0	0	0	1	1	0	0	0	1	0	2	1	0	1	1	1	0	0	1	0	0	0	1	0	0	0	0	1	0	1	1	0	NA	0	1	1	NA	1	1	0	1	0	0	1	0	0	2	0	0	0	0	0	0	0	0	0	0	0	0	0	0	1	0	0	2	0	0	2	0	0	0	0	0	0	0	0	NA	1	1	1	0	NA	1	1	1	0	0	1	0	0	0	0	0	1	0	1	1	1	0	0	1	0	0	0	0	0	0	0	0	1	0	0	0	0	NA	0	1	0	0	0	1	0	1	0	0	0	0	0	1	0	0	0	0	0	0	0	2	0	0	2	0	0	0	1	1	0	0	1	0	2	1	0	0	0	1	1	0	0	0	0	0	0	0	1	0	0	0	1	0	1	0	0	1	0	0	0	0	0	0	1	0	0	0	1	2	0	0	0	0	1	0	0	1	0	1	1	0	1	0	0	0	0	0	0	0	0	0	1	1	0	0	1	1	0	1	1	1	0	NA	0	0	0	0	0	0	1	0	0	0	2	0	0	2	1	0	1	0	1	0	1	2	0	2	1	NA	1	0	1	0	0	0	NA	0	1	1	0	0	0	0	0	0	0	0	0	0	1	1	1	0	NA	1	0	1	0	0	0	1	0	1	0	0	1	1	2	0	1	1	1	0	0	0	1	0	0	1	0	0	0	2	0	0	1	0	0	0	1	0	1	NA	0	0	1	0	1	1	0	0	0	0	0	2	NA	0	0	0	1	0	0	0	0	1	1	0	0	0	0	0	1	0	0	1	0	0	0	0	0	0	1	0	0	0	0	0	0	1	0	2	2	0	0	0	0	0	1	0	0	0	0	0	NA	1	0	0	0	0	0	0	1	1	1	1	NA	0	0	1	0	0	0	1	0	0	1	0	1	0	0	0	NA	0	0	0	2	1	0	0	1	0	0	0	2	1	0	2	0	0	0	0	0	0	2	2	0	0	0	0	0	1	0	0	0	0	1	0	0	0	1	0	0	NA	0	0	1	0	0	1	0	0	NA	0	0	2	1	NA	0	0	0	0	0	1	NA	2	0	0	0	NA	0	0	0	NA	0	1	0	0	1	0	1	1	0	0	1	0	0	0	0	0	0	0	0	1	0	1	0	0	0	0	1	1	0	0	0	2	0	1	1	0	0	0	0	0	0	1	0	0	0	1	0	0	0	1	1	1	0	1	1	1	NA	0	0	0	1	0	0	0	0	2	0	0	0	2	0	0	0	0	2	0	0	0	0	0	0	0	0	2	0	0	0	1	0	0	1	0	0	0	2	0	1	0	0	0	1	0	2	0	0	0	NA	0	0	1	NA	0	0	0	0	0	0	0	1	0	NA	0	0	0	0	0	1	0	0	0	0	0	1	0	0	2	1	0	0	0	NA	NA	0	1	1	0	1	1	1	1	0	1	0	0	1	0	0	1	0	0	0	1	1	2	0	1	1	1	2	1	0	0	0	0	0	1	0	0	0	0	0	0	0	1	1	0	0	1	0	0	1	1	0	0	1	0	0	1	0	1	0	1	0	2	0	1	0	0	0	0	0	0	0	0	0	0	0	0	0	0	0	2	0	0	0	0	0	0	0	0	0	0	0	0	0	0	1	0	0	1	0	0	1	0	NA	0	0	1	0	0	0	0	0	1	0	0	0	0	0	1	0	0	0	0	0	0	1	1	1	0	0	0	0	0	0	0	0	2	0	0	0	0	1	0	0	0	1	0	0	1	0	1	0	0	1	0	0	0	0	0	0	0	0	0	1	0	2	0	0	1	NA	0	2	0	0	0	1	2	1	0	0	0	0	1	1	1	0	2	0	1	0	0	2	0	0	1	0	0	0	2	0	0	0	0	2	0	0	0	0	0	2	0	0	0	2	1	1	0	0	0	0	0	0	2	0	0	1	1	0	1	0	1	0	0	0	NA	1	0	1	1	0	0	0	0	0	0	0	0	0	2	0	0	0	NA	0	0	0	1	0	0	1	1	1	1	1	0	0	1	1	0	0	0	0	0	1	0	1	1	0	0	0	1	0	1	0	0	0	0	0	0	0	0	1	0	0	2	0	0	0	1	1	1	1	0	0	1	0	0	0	0	0	0	1	1	2	1	0	0	0	0	2	0	0	0	0	0	2	0	0	0	0	0	2	0	1	2	0	2	NA	0	1	0	0	0	0	0	1	0	1	1	0	0	0	0	0	0	0	1	1	1	1	2	0	0	2	0	2	0	0	0	0	2	0	0	0	0	0	NA	0	0	0	NA	0	NA	0	0	0	0	1	0	2	0	2	0	0	1	0	0	0	2	0	0	1	0	0	0	0	1	0	0	0	2	0	0	0	0	0	0	0	0	0	0	1	0	0	0	0	1	0	0	0	0	2	0	0	0	0	0	0	NA	0	0	1	1	1	0	1	1	1	1	0	1	0	0	1	0	0	0	0	0	0	0	0	0	0	0	0	0	0	0	1	0	0	0	1	0	0	1	1	2	0	0	0	0	2	0	0	NA	1	0	0	0	0	1	0	0	0	0	2	0	0	0	0	0	0	0	0	1	0	1	1	1	1	NA	0	NA	0	1	0	2	2	1	1	1	1	0	1	0	0	1	0	0	0	0	0	0	0	0	0	0	1	0	1	0	0	0	0	0	1	0	0	0	0	0	1	0	1	0	0	0	0	0	0	1	2	0	0	0	0	0	1	0	1	0	1	2	NA	0	0	0	0	0	1	0	1	0	0	0	0	0	0	0	0	0	0	0	0	0	0	0	1	0	0	1	0	0	0	0	0	0	0	0	0	1	0	0	0	1	0	0	0	0	0	1	0	0	NA	0	0	1	NA	1	0	0	0	0	2	0	0	0	0	NA	0	0	0	0	1	0	0	0	0	1	0	2	1	1	1	0	0	0	0	1	0	1	1	1	0	0	0	0	2	1	1	0	0	1	1	0	0	0	1	0	1	0	1	0	0	1	1	1	1	1	1	0	0	0	0	0	0	1	0	0	1	0	1	0	2	0	0	0	1	2	2	0	0	0	0	0	0	2	0	0	NA	0	0	1	0	1	0	0	1	0	1	NA	0	2	0	1	0	0	0	1	0	0	0	0	0	1	1	0	1	2	0	0	1	0	0	0	1	0	0	1	1	1	0	0	1	1	1	NA	0	0	0	NA	1	0	0	0	0	0	0	2	1	0	0	0	0	0	0	1	0	0	0	1	0	0	0	0	0	0	2	2	0	1	NA	0	0	0	0	2	1	1	0	2	1	0	1	0	0	0	0	0	0	NA	0	0	0	0	2	0	0	1	0	1	2	1	0	0	0	0	0	0	NA	0	0	1	0	0	0	0	0	0	0	0	0	0	0	0	1	0	0	2	0	0	0	0	0	2	1	1	NA	1	0	0	1	2	1	1	1	0	0	0	0	0	1	1	1	1	1	0	0	0	0	0	1	0	0	0	0	0	0	0	0	0	0	0	0	0	0	0	2	0	0	0	0	0	0	0	0	0	0	0	0	1	0	0	0	0	1	1	0	0	1	0	0	0	0	0	0	0	0	0	0	0	0	1	1	0	0	0	0	0	0	0	0	0	0	0	0	0	0	0	0	0	0	0	0	0	0	0	0	2	0	0	0	0	0	0	1	0	0	0	0	NA	NA	0	0	0	0	1	0	0	0	1	1	0	1	0	0	0	2	0	0	2	0	2	2	0	1	0	0	1	0	0	0	0	0	0	0	0	1	0	2	0	0	0	0	0	0	0	NA	0	0	0	1	0	0	0	0	0	2	0	0	0	0	0	0	2	1	0	0	0	1	0	0	1	0	0	0	1	1	1	0	0	0	1	0	1	0	0	0	0	0	0	0	0	0	0	0	0	0	2	0	0	0	0	2	0	1	0	1	0	0	NA	0	NA	0	0	1	0	1	2	0	0	0	0	0	0	2	0	0	1	NA	0	1	1	0	1	0	0	0	1	0	0	1	0	0	0	1	0	0	1	1	0	0	0	0	NA	0	1	1	NA	0	1	0	0	1	1	1	0	NA	1	2	0	1	0	0	2	0	0	0	0	0	0	1	0	0	1	0	0	0	0	2	0	0	0	2	0	0	1	2	NA	0	0	0	2	0	0	0	0	1	0	2	0	1	1	0	0	0	1	0	0	1	0	0	0	0	1	1	1	1	2	0	0	1	0	0	0	0	1	0	2	1	0	0	0	0	0	0	0	0	0	0	0	2	1	2	0	0	1	1	0	1	0	1	1	0	0	0	0	0	0	1	0	0	0	NA	0	1	0	0	0	NA	0	0	0	0	0	1	1	1	1	1	1	0	1	0	0	0	0	0	0	0	0	0	0	0	0	0	1	0	1	0	1	0	0	1	0	2	0	1	0	0	1	1	1	0	0	0	1	0	1	0	1	2	0	0	0	0	1	0	0	0	0	2	0	1	0	0	0	1	1	0	1	0	0	0	0	0	1	0	0	0	0	1	0	0	0	0	0	0	0	0	0	0	0	0	0	1	0	1	1	2	0	0	0	0	1	1	0	0	1	0	0	0	2	0	0	2	NA	0	0	0	1	0	1	1	NA	0	0	NA	0	0	0	0	0	0	0	1	0	0	1	0	0	0	2	1	0	0	0	2	0	0	0	0	0	0	0	0	0	0	0	0	0	0	2	0	0	0	0	0	0	0	0	2	2	0	0	0	0	0	0	0	1	0	0	0	NA	0	0	0	0	0	2	0	0	0	1	0	0	0	0	NA	0	0	0	0	0	0	0	0	0	0	0	0	0	0	0	0	0	0	2	0	1	0	0	0	0	1	0	0	2	0	0	0	2	2	2	0	0	NA	1	0	0	0	0	1	0	0	0	1	1	0	0	0	0	1	0	0	0	1	0	0	0	0	0	1	0	1	0	0	0	0	0	1	1	0	0	1	0	0	0	0	0	0	0	0	1	1	0	0	1	1	1	0	0	0	1	1	1	1	0	1	0	0	1	0	0	1	1	1	0	2	0	0	0	0	1	0	1	0	NA	0	0	1	NA	0	1	1	0	0	0	NA	0	1	2	0	0	1	1	0	1	0	0	0	0	0	0	2	1	0	0	0	0	1	0	0	0	0	1	1	0	2	1	0	0	0	0	1	1	2	0	NA	0	1	0	1	1	0	1	2	0	1	0	0	0	1	0	0	1	NA	0	0	0	2	0	2	1	0	1	0	0	1	1	0	0	2	2	1	1	1	0	1	0	0	0	0	0	0	0	1	1	0	0	1	1	0	1	NA	0	1	0	0	0	1	0	1	0	0	NA	0	0	0	1	1	0	0	2	0	1	1	1	0	0	0	0	0	1	0	0	2	0	0	1	0	2	2	1	1	0	0	0	1	1	0	0	0	1	0	0	0	0	0	0	1	1	0	1	2	2	NA	1	2	0	0	0	0	0	2	NA	0	1	0	1	0	0	0	0	0	1	0	0	1	0	0	0	0	0	0	0	1	0	0	0	0	0	0	2	1	1	0	0	0	1	1	NA	0	2	0	0	0	0	1	NA	0	0	0	1	0	1	0	1	0	1	0	0	0	1	0	0	0	0	1	0	1	NA	0	1	NA	1	0	1	0	0	0	1	0	0	0	0	0	2	0	0	NA	0	0	0	0	0	0	0	0	0	1	0	0	0	2	1	0	NA	0	0	0	1	0	0	0	1	0	1	0	0	2	1	0	0	0	0	0	0	0	0	0	0	1	0	0	0	0	0	0	1	0	1	0	0	0	0	0	1	1	0	2	0	0	0	0	0	0	0	1	2	1	1	1	NA	1	0	1	0	1	0	0	2	0	0	0	NA	0	0	0	NA	1	1	0	0	0	0	0	0	2	1	NA	0	0	1	1	1	0	1	0	0	1	0	0	2	1	0	0	1	0	1	0	0	0	0	0	0	0	1	0	NA	0	0	0	0	0	0	0	1	0	0	1	0	0	0	1	2	0	2	0	0	0	0	0	0	1	0	1	2	0	0	0	0	0	0	0	0	0	0	0	NA	0	1	0	0	2	1	1	0	0	0	0	0	0	0	0	0	0	0	0	0	0	1	0	0	0	0	0	0	1	2	1	0	0	0	0	0	0	2	0	NA	NA	0	0	1	1	0	0	0	0	0	0	NA	0	1	2	2	1	0	1	1	0	0	0	0	1	0	0	0	0	0	0	0	0	0	0	0	0	0	1	0	0	1	0	0	0	0	1	1	0	0	0	0	NA	0	0	0	0	0	0	2	0	0	0	0	0	0	0	1	0	0	0	1	2	0	0	0	2	0	0	1	2	0	1	0	0	0	0	0	0	NA	0	1	0	0	0	0	0	0	1	1	1	1	0	1	2	0	0	0	0	2	NA	0	0	1	0	0	0	0	0	1	0	2	1	0	0	0	0	1	0	1	0	1	0	0	2	1	1	0	0	0	2	0	2	0	1	0	0	2	1	0	0	0	0	0	0	0	0	NA	1	1	NA	1	0	2	0	0	0	2	0	0	0	0	0	0	0	2	1	0	0	0	1	0	0	0	1	0	1	1	0	1	0	0	0	0	0	0	2	0	2	0	0	0	1	1	0	1	0	1	0	2	0	1	0	0	0	NA	0	0	2	2	1	1	0	NA	0	1	1	0	1	1	2	0	1	0	1	0	0	0	0	1	0	0	0	0	2	0	0	0	0	1	0	0	0	NA	0	1	1	NA	0	1	0	0	0	1	0	1	0	NA	1	NA	1	2	0	1	2	NA	0	0	1	0	0	NA	1	0	0	0	0	0	1	0	0	0	1	1	0	2	0	0	0	0	0	1	1	0	0	0	0	2	2	1	0	2	0	0	1	0	1	0	2	1	0	1	1	0	0	0	1	0	0	0	1	0	2	0	0	1	1	0	0	0	0	0	1	0	0	0	1	0	1	0	0	1	0	0	0	0	0	0	1	0	1	0	1	1	NA	0	1	0	0	1	0	0	1	0	0	0	0	1	0	0	0	1	1	0	0	0	0	0	0	0	0	NA	0	0	2	1	1	0	0	1	0	0	0	0	0	0	0	0	NA	0	0	0	0	0	1	NA	0	0	2	0	1	0	0	0	0	0	1	0	0	0	1	0	1	1	1	1	1	0	0	0	0	1	0	0	0	0	0	0	0	0	0	0	2	0	0	0	0	0	0	0	1	0	1	0	0	2	0	0	2	0	0	0	0	0	0	0	0	0	1	1	0	0	0	0	1	0	0	0	0	0	0	0	1	0	0	0	2	0	0	0	0	0	0	0	0	1	0	0	0	1	0	0	2	0	0	0	0	0	0	0	1	1	0	1	0	0	1	2	0	1	1	0	0	NA	0	0	0	0	0	1	1	0	1	1	2	1	2	0	0	0	0	0	NA	0	2	2	0	0	0	1	1	1	1	0	0	1	0	NA	1	NA	0	0	0	0	0	0	0	0	0	0	0	0	0	0	0	0	0	NA	1	NA	2	0	0	0	0	0	0	0	0	2	0	0	0	1	1	0	0	0	0	1	0	0	0	1	0	0	NA	0	2	0	1	1	1	0	0	1	0	1	1	0	0	0	2	0	NA	1	0	1	0	NA	0	0	0	0	2	1	0	0	1	0	0	0	1	NA	NA	1	0	0	0	1	0	0	1	1	0	0	0	0	2	0	0	0	0	1	2	0	0	0	0	0	1	0	0	1	0	0	1	0	2	0	0	0	0	1	0	0	0	1	1	0	0	0	0	0	0	1	NA	0	0	0	0	2	0	2	1	0	0	1	0	0	1	1	0	1	1	NA	1	1	1	0	0	0	0	0	0	0	0	0	0	0	0	0	0	0	0	1	1	1	0	0	1	1	1	1	0	0	0	0	1	0	0	0	0	0	0	0	0	1	0	0	0	0	1	1	0	0	0	0	0	0	0	1	0	0	0	0	0	0	0	1	1	1	1	0	0	0	0	NA	0	1	1	0	0	2	0	0	0	1	1	2	1	0	2	0	0	0	0	0	0	0	0	0	0	0	NA	0	0	1	0	0	1	0	0	1	0	1	0	0	0	0	1	0	1	1	2	0	2	NA	0	2	0	0	1	0	1	1	1	1	0	2	0	0	0	0	0	0	1	0	0	0	2	2	1	NA	1	1	0	0	NA	1	0	0	0	0	0	0	0	0	0	0	0	0	2	0	2	0	0	0	0	2	0	0	0	0	0	0	0	0	0	1	1	0	0	0	2	0	0	1	0	0	0	0	1	0	0	0	0	0	1	1	0	0	0	0	1	0	0	0	0	0	0	2	0	2	NA	0	0	0	0	0	0	0	0	0	0	0	0	0	1	1	0	1	2	0	0	1	1	1	0	0	0	0	0	2	0	0	0	0	0	0	1	2	0	1	0	0	1	1	2	2	1	0	1	0	1	0	0	0	NA	0	0	0	0	0	0	0	1	0	0	0	1	0	0	1	1	0	0	NA	2	0	0	1	0	0	0	2	NA	0	1	2	1	0	NA	0	NA	0	0	1	1	0	0	0	0	1	0	0	0	0	2	0	1	0	0	0	1	1	1	0	NA	1	0	0	1	1	0	0	1	2	0	2	0	2	2	0	0	0	0	0	0	0	0	1	1	0	0	0	0	0	0	0	0	0	0	1	1	2	0	0	2	0	0	0	0	1	1	0	0	0	0	0	1	0	0	0	0	0	1	0	0	0	0	1	0	0	0	1	1	0	0	1	1	0	0	0	0	1	0	0	0	0	0	0	0	0	0	1	0	2	0	0	0	1	0	0	0	0	1	1	0	1	0	0	0	0	0	1	0	0	0	0	0	NA	0	1	1	0	1	1	0	0	1	0	1	1	0	0	NA	0	1	0	1	0	0	0	0	0	0	1	0	0	0	0	0	0	0	0	1	0	0	0	0	0	1	0	1	1	0	0	2	2	2	1	0	0	0	0	0	0	0	0	1	0	0	0	1	2	2	0	0	0	2	0	0	0	0	0	0	0	0	1	0	0	2	0	0	1	0	1	0	0	0	0	0	0	0	0	1	0	0	1	0	1	1	0	0	0	NA	0	0	0	0	0	1	0	0	2	0	0	0	0	0	0	0	0	1	0	0	0	0	0	0	0	0	0	0	1	2	0	0	0	0	0	0	1	NA	0	1	0	0	0	0	0	0	0	0	2	0	0	NA	0	0	0	0	0	0	0	0	1	0	1	1	0	0	0	0	NA	NA	0	1	2	0	0	0	2	1	0	0	1	0	0	0	2	0	1	0	0	0	0	1	2	0	1	0	0	2	0	2	0	1	0	1	0	1	0	1	0	0	0	1	0	0	0	0	1	0	0	1	0	1	2	0	0	0	0	0	0	0	1	0	0	0	0	0	1	1	1	1	1	1	0	2	0	0	0	0	1	0	0	NA	1	0	0	2	2	NA	0	1	0	1	1	0	1	0	0	0	0	0	1	0	1	0	1	0	1	1	1	0	1	0	1	0	0	0	0	0	0	0	1	0	0	0	1	0	0	0	0	0	0	0	0	0	1	1	1	0	0	0	1	1	2	0	0	1	0	1	0	0	0	1	0	0	0	0	0	1	0	0	0	0	1	0	0	0	0	1	1	0	0	1	0	0	0	0	2	0	0	1	0	2	0	0	0	0	1	1	0	1	0	0	0	0	0	1	0	0	1	1	1	0	1	0	0	1	0	1	0	0	0	1	1	1	0	0	0	0	0	0	0	0	0	0	0	1	0	0	0	0	2	0	0	0	0	NA	0	0	0	2	0	0	0	0	0	0	1	0	1	2	0	1	0	0	1	0	0	0	1	1	1	0	1	0	0	0	0	1	0	0	0	0	0	0	0	0	2	1	0	1	0	0	0	0	2	0	2	2	0	1	0	0	0	NA	2	1	0	0	0	0	1	1	0	0	0	0	1	1	0	0	0	0	0	1	0	0	1	1	0	0	0	0	1	0	0	0	0	0	0	0	0	0	1	0	0	0	NA	2	0	1	0	0	0	0	2	0	0	0	0	1	0	0	0	1	0	0	0	0	1	1	0	1	0	1	0	1	1	0	1	1	0	1	2	0	0	0	0	0	0	0	1	0	1	0	0	0	0	1	0	NA	0	1	1	1	0	1	0	0	0	0	0	0	0	0	2	0	1	0	0	0	2	0	0	0	0	0	0	0	1	0	1	0	0	0	0	0	0	1	1	2	0	0	0	0	1	1	0	0	1	1	0	2	1	1	0	2	1	1	0	1	0	1	0	0	0	1	1	0	0	0	1	1	0	0	0	1	1	1	1	2	0	0	1	2	0	2	0	1	0	1	0	0	0	0	0	0	0	0	0	0	1	0	0	0	1	0	0	0	0	0	0	1	0	0	2	0	0	0	0	0	1	0	0	0	0	0	0	0	0	0	0	0	0	0	0	0	0	0	0	1	1	1	0	0	0	0	NA	2	0	0	0	1	0	0	0	0	0	0	1	1	0	0	1	0	0	0	0	0	0	0	0	0	1	0	0	0	1	0	0	NA	0	0	0	0	1	1	NA	0	1	0	NA	1	1	2	0	0	0	0	2	1	0	0	0	0	NA	1	0	0	0	0	0	0	0	1	0	0	0	0	0	0	0	1	1	0	0	1	0	0	0	1	1	0	1	1	0	0	1	0	0	0	NA	0	0	0	0	0	0	0	0	2	0	1	0	1	1	0	0	0	1	0	0	1	0	0	0	1	0	0	2	0	0	2	0	0	1	0	0	0	0	1	0	1	0	0	1	0	0	0	0	2	0	0	0	0	0	0	0	0	1	0	0	0	0	0	0	0	0	0	0	2	1	1	0	0	0	0	0	0	1	1	0	1	0	1	1	1	0	0	0	1	1	0	0	0	0	0	0	0	0	0	0	0	0	0	0	0	0	0	0	NA	0	0	0	0	0	1	0	0	0	0	0	0	0	0	0	0	0	0	1	NA	0	0	NA	0	0	0	1	0	0	0	0	0	1	0	1	1	0	2	0	0	0	0	0	NA	1	0	0	0	0	0	NA	0	0	0	0	0	1	0	NA	0	1	0	0	0	0	0	0	0	1	1	0	0	1	0	0	0	0	1	0	0	0	1	0	1	0	0	0	0	1	0	NA	1	0	0	0	0	0	0	NA	0	2	2	1	1	0	0	0	0	0	1	0	1	0	1	0	0	NA	0	0	NA	0	0	1	0	1	0	0	0	1	0	0	0	0	0	0	0	0	0	0	0	0	1	0	0	2	1	0	1	NA	1	1	0	0	2	1	0	0	2	1	0	0	0	0	2	NA	0	0	2	0	0	0	NA	0	0	0	1	1	1	1	0	2	0	1	0	0	0	0	0	0	0	0	0	0	0	0	0	0	0	2	0	0	2	0	0	0	1	1	0	1	1	0	0	1	0	0	0	0	0	0	NA	0	0	0	0	0	0	0	0	NA	0	0	0	0	0	0	0	0	0	0	NA	0	1	0	1	0	0	0	0	0	0	0	0	0	2	1	2	1	0	0	0	0	0	0	0	0	0	0	0	0	0	0	0	0	2	NA	0	0	0	1	0	0	0	NA	NA	0	0	0	0	0	0	NA	1	0	0	0	0	1	1	1	1	0	1	2	0	0	0	0	1	0	0	0	0	NA	0	0	0	1	0	0	0	0	1	1	1	1	1	1	0	1	0	0	0	0	0	0	1	0	1	1	0	0	0	1	0	1	1	0	0	0	0	1	1	0	0	2	0	0	0	1	0	0	1	0	0	1	0	1	0	0	0	0	0	1	0	0	0	0	0	0	0	0	1	1	0	0	0	0	0	0	1	0	2	0	0	0	0	1	1	0	0	2	0	0	1	0	0	0	1	0	0	0	0	0	1	0	0	0	1	0	NA	0	0	0	1	0	0	0	1	0	0	1	2	0	0	0	2	0	0	0	0	0	1	1	0	1	0	0	1	0	0	1	1	0	0	0	0	0	0	0	0	0	0	1	0	1	1	1	0	0	0	1	0	1	0	1	0	0	0	0	1	0	0	1	0	1	NA	1	0	2	0	0	1	1	0	1	1	1	0	1	0	0	0	0	0	0	0	0	0	0	0	0	1	0	0	0	0	0	1	1	1	0	0	0	0	0	0	0	0	0	0	0	0	0	0	0	0	0	0	0	0	0	1	0	1	0	0	2	0	0	0	0	1	NA	0	1	0	0	0	0	0	0	0	1	1	0	0	NA	0	0	0	1	0	0	1	1	0	0	1	1	0	1	0	0	2	0	1	0	0	0	0	1	0	0	0	0	0	2	0	0	0	0	0	0	0	0	0	1	0	0	2	0	1	1	0	1	2	1	0	0	0	0	0	0	0	0	1	0	0	1	NA	0	0	0	0	0	0	0	0	0	1	1	1	0	0	2	1	0	0	1	NA	0	0	0	0	0	1	0	1	1	1	1	2	0	0	1	0	1	0	0	1	0	1	0	0	1	0	1	0	0	1	1	0	0	0	0	0	0	0	2	0	0	0	1	0	1	0	0	0	0	1	NA	0	1	0	0	1	1	0	1	1	0	1	0	0	0	0	0	1	0	0	0	1	0	0	0	0	0	0	0	0	0	1	2	NA	0	0	0	0	0	0	1	0	0	0	1	0	1	0	0	0	0	0	1	0	0	0	0	1	0	0	0	0	0	2	1	1	1	0	1	NA	0	NA	0	1	2	0	1	0	0	0	0	0	0	0	1	NA	0	0	0	0	0	0	0	0	2	0	0	1	0	0	0	1	2	1	2	0	0	1	1	1	1	0	0	0	0	0	0	0	1	2	1	0	0	0	0	0	0	0	0	0	0	0	0	1	0	0	0	0	0	0	2	0	1	0	1	0	1	2	0	0	0	0	0	0	1	0	0	0	0	0	0	0	0	1	0	1	0	0	0	0	0	0	0	0	0	0	0	2	0	0	0	1	0	0	1	0	0	0	NA	0	0	0	1	0	0	0	0	1	0	1	1	0	1	2	0	0	2	NA	0	1	0	1	1	0	1	1	2	0	1	0	0	0	1	0	0	0	0	0	0	0	0	2	0	0	1	1	0	1	0	0	2	0	NA	0	0	0	0	0	0	0	0	0	0	0	2	1	1	1	0	0	0	0	2	0	0	0	0	0	0	1	0	1	0	0	0	0	2	0	0	2	0	0	0	0	1	0	1	0	0	1	0	0	0	0	1	0	0	1	1	1	0	2	0	0	0	0	0	1	0	NA	0	0	0	0	1	0	0	0	0	1	NA	1	0	0	0	1	1	0	0	0	1	0	0	0	0	1	0	1	1	0	NA	0	0	1	0	NA	0	1	0	0	0	0	0	0	0	0	2	0	1	0	0	0	0	0	0	1	0	1	1	0	1	0	2	0	0	1	2	0	0	0	1	2	NA	0	0	0	0	0	0	2	0	0	0	NA	0	0	0	0	2	0	0	0	0	0	0	0	1	2	0	0	0	1	0	0	NA	0	0	0	0	0	0	0	0	0	0	1	0	1	1	0	1	0	0	2	1	2	0	0	1	0	0	1	0	2	2	0	1	0	0	0	0	0	1	0	0	1	0	2	0	0	1	0	0	1	0	0	0	0	1	1	NA	0	0	0	1	0	1	0	0	0	0	1	0	1	0	NA	2	0	2	0	0	0	2	1	0	0	0	0	0	0	0	0	2	NA	2	1	0	1	0	0	0	1	0	2	0	0	0	0	2	2	0	0	0	0	0	0	1	0	0	1	0	0	0	0	0	0	2	NA	1	0	0	0	0	0	0	0	0	1	0	0	1	1	0	0	1	1	0	2	0	0	1	0	0	0	0	0	0	0	0	0	1	0	0	0	1	1	0	1	0	0	2	0	1	1	0	0	0	0	2	0	1	1	0	2	0	0	0	1	0	1	0	2	NA	1	0	0	0	0	0	0	1	0	0	0	0	1	0	0	0	1	0	0	0	0	0	0	0	NA	0	0	0	0	0	0	0	1	0	0	0	0	1	0	0	1	0	0	0	0	0	0	1	0	0	1	0	0	1	1	1	0	0	0	1	0	1	0	1	0	1	2	0	0	0	1	0	0	0	0	1	0	0	NA	1	0	0	0	0	0	1	0	0	0	0	0	1	0	0	0	0	1	0	0	0	0	0	0	0	1	0	1	0	2	0	0	0	1	0	0	1	0	0	1	0	NA	0	0	0	1	0	0	1	1	1	0	1	1	0	1	1	0	0	1	2	0	1	0	1	0	2	0	0	0	1	1	0	0	1	1	0	0	0	0	0	0	0	0	0	0	0	0	0	NA	0	0	0	0	1	0	1	1	1	1	0	0	1	0	1	1	0	1	0	0	0	1	0	0	0	2	0	0	0	0	2	0	0	1	1	0	0	NA	0	0	0	0	1	0	0	2	0	0	0	2	0	0	0	0	NA	0	0	0	0	0	0	2	0	0	2	0	1	0	2	0	1	1	0	0	0	0	1	2	1	1	0	1	0	0	0	0	0	1	0	0	1	0	0	0	0	0	0	0	1	0	2	0	1	0	0	0	0	0	0	0	0	0	NA	0	0	1	2	0	0	0	0	1	0	0	0	0	1	0	0	0	1	0	0	2	0	0	0	0	0	0	0	NA	1	0	1	0	0	0	0	1	0	0	0	1	0	0	0	0	0	1	0	0	0	NA	1	0	1	0	0	1	0	0	0	0	1	0	0	0	1	0	0	0	0	0	0	0	0	1	1	2	1	0	1	0	1	1	1	0	0	0	0	0	0	0	1	0	NA	0	0	0	1	0	0	0	NA	1	0	0	0	0	1	0	0	0	0	2	1	0	0	1	0	1	0	0	1	0	1	0	0	0	0	0	0	0	0	0	0	0	0	1	0	0	0	0	1	0	1	0	0	0	0	1	0	0	0	0	1	0	NA	0	0	0	0	1	0	0	1	0	0	1	0	0	1	0	0	2	0	0	0	0	0	0	0	0	1	0	1	1	1	1	0	1	0	1	0	0	1	0	0	2	1	0	0	0	1	1	1	1	0	1	1	0	0	0	1	0	1	1	1	2	1	0	2	1	1	0	0	1	0	0	2	0	1	0	0	0	0	0	0	2	0	1	1	0	0	0	0	0	0	0	0	0	2	0	0	1	0	1	1	0	0	0	0	1	1	0	0	0	0	1	0	1	1	0	0	1	0	0	1	0	0	0	0	0	1	0	0	1	1	0	0	0	0	0	2	0	0	2	2	0	0	0	0	1	0	0	0	2	1	0	0	0	2	1	0	0	1	0	0	1	NA	1	0	0	1	0	0	0	1	1	NA	0	1	2	0	0	0	1	0	1	0	0	1	0	1	1	0	0	0	1	0	0	0	1	0	1	1	0	0	2	1	0	0	0	0	1	0	0	0	0	0	0	0	0	0	1	2	0	0	1	0	0	0	NA	0	0	0	0	1	0	0	0	0	0	2	0	1	1	2	1	0	0	1	1	1	0	0	0	0	0	0	NA	1	2	1	0	0	0	0	0	0	0	0	0	0	0	0	0	0	0	0	1	0	2	0	0	1	0	0	0	0	0	0	0	0	0	0	1	0	0	0	2	1	0	0	2	0	0	0	0	0	0	1	1	1	1	0	0	0	1	1	2	0	0	0	1	0	0	0	0	2	2	2	0	0	1	1	0	0	0	1	1	0	0	0	0	0	0	0	0	0	0	0	0	1	0	0	0	0	1	0	0	0	0	0	0	0	0	0	0	0	0	0	0	0	0	0	0	0	1	0	2	2	0	0	0	0	0	0	0	0	0	1	1	0	2	0	1	0	0	0	0	0	NA	1	NA	0	1	0	0	0	0	1	0	0	0	1	1	1	0	0	2	0	0	0	0	2	2	0	0	1	0	0	0	0	2	2	0	0	2	0	0	0	0	0	0	0	1	0	1	1	2	0	0	0	1	0	0	0	1	0	0	2	0	2	0	0	0	1	1	0	1	1	0	0	0	1	0	0	0	0	1	0	0	0	0	0	0	NA	1	2	0	1	2	0	0	0	0	0	0	0	0	0	NA	0	0	0	0	0	0	0	1	0	0	1	1	1	2	0	0	0	1	1	2	0	0	0	NA	0	1	0	0	0	1	1	0	1	0	2	0	0	1	NA	1	2	1	2	0	0	0	0	0	0	2	0	0	0	0	1	0	1	0	0	1	0	0	2	1	0	0	0	0	0	0	0	0	1	2	NA	0	0	0	1	1	0	1	0	1	0	0	0	1	0	1	0	0	0	0	0	2	0	0	0	0	1	1	1	0	1	0	NA	0	0	1	0	0	0	0	0	1	0	0	2	0	0	0	0	0	1	0	2	1	0	1	2	0	0	2	0	1	2	0	0	1	0	0	1	0	0	0	2	0	0	0	0	0	1	1	1	0	0	0	0	0	0	1	0	0	0	0	NA	0	0	1	1	1	1	0	0	0	0	0	0	1	0	1	0	0	0	0	0	0	0	0	1	0	1	0	0	2	0	0	2	0	1	1	0	0	0	0	2	1	2	0	0	0	0	0	0	0	0	0	2	0	0	0	0	2	0	1	NA	0	0	0	0	0	0	0	1	0	0	0	0	0	1	0	0	0	0	1	0	0	0	0	0	0	0	0	2	2	0	0	0	0	0	0	1	0	1	0	0	0	0	0	0	1	1	1	0	0	0	0	0	0	0	0	1	0	0	0	0	2	1	1	0	0	1	0	1	2	0	0	0	1	0	1	NA	0	0	0	0	NA	0	0	0	0	0	0	0	0	0	1	0	1	0	0	0	1	0	0	0	0	1	0	2	0	0	0	0	1	0	2	0	1	0	0	0	1	0	1	0	1	1	0	0	1	0	1	0	0	0	NA	1	0	0	0	1	0	1	0	0	0	0	0	0	0	2	0	0	1	0	0	0	1	0	0	0	1	1	0	0	1	0	1	0	0	0	0	0	0	2	0	0	0	0	1	0	0	0	1	0	1	0	0	0	0	1	0	0	0	1	1	0	0	0	0	1	0	0	1	0	0	0	0	0	0	1	0	0	2	0	0	0	NA	0	1	1	1	0	0	1	1	0	0	0	1	0	0	1	1	1	0	2	0	0	0	0	0	1	0	0	NA	0	0	0	2	0	1	0	NA	0	0	0	0	0	1	NA	0	0	0	NA	0	0	0	0	0	2	0	0	0	0	1	1	1	0	0	0	NA	0	0	NA	0	0	0	0	0	0	0	0	0	0	NA	1	1	1	1	0	1	0	0	0	0	0	1	0	1	0	0	0	0	0	0	0	0	0	1	1	0	1	0	1	1	0	0	0	0	1	0	0	0	0	1	0	0	0	0	0	0	NA	1	2	NA	0	0	0	0	0	0	1	0	1	0	1	0	0	0	1	0	2	NA	1	1	0	1	0	0	0	0	1	0	1	1	0	0	NA	2	1	0	0	0	0	0	1	2	0	0	0	0	2	1	1	1	0	1	1	0	0	0	0	0	0	0	1	0	0	1	0	0	0	1	0	0	2	0	0	0	0	1	0	1	1	NA	1	0	1	0	0	0	1	0	0	0	0	0	0	1	NA	0	1	1	0	0	0	0	0	0	2	1	0	0	0	0	0	0	2	0	0	0	1	0	0	1	0	1	1	0	2	0	0	0	0	0	2	0	0	1	0	0	0	2	2	2	0	0	0	0	0	NA	1	1	0	0	0	1	0	2	0	0	0	NA	0	0	0	NA	0	0	0	1	NA	0	1	0	2	1	0	0	0	0	0	2	0	0	1	0	NA	0	1	0	1	0	1	0	1	1	0	0	0	0	0	0	0	0	1	NA	1	0	1	1	1	1	0	1	0	0	0	0	0	0	0	0	0	0	NA	1	1	0	0	0	0	0	0	0	1	2	0	1	2	1	0	0	0	1	2	0	0	1	0	0	0	0	1	1	1	1	0	1	0	0	0	0	0	0	1	1	0	0	2	2	1	0	1	0	0	1	NA	1	0	0	NA	0	1	0	0	0	0	0	NA	0	0	0	0	0	0	0	1	2	0	0	1	0	2	0	1	2	0	NA	1	2	0	0	1	NA	1	1	0	0	0	1	1	1	1	NA	0	0	0	0	0	1	0	1	1	0	0	1	0	1	1	1	2	1	0	0	1	1	1	0	1	1	0	0	1	0	0	0	0	0	0	0	0	1	0	1	1	0	2	0	0	1	0	1	1	0	1	0	2	0	0	0	2	0	0	0	0	0	0	0	0	0	1	0	2	0	1	1	0	1	0	0	0	0	1	0	1	0	1	0	0	0	0	1	0	0	0	0	1	2	0	0	0	1	0	0	0	1	0	NA	0	0	2	2	2	0	0	0	1	0	1	0	1	0	0	NA	0	2	0	0	0	0	0	0	0	2	1	0	0	0	0	0	0	0	0	NA	0	0	0	0	0	0	1	0	0	0	1	0	0	0	0	0	0	0	0	1	2	0	0	1	0	0	1	2	1	1	2	0	2	0	0	0	0	1	2	0	1	2	0	0	0	0	0	1	0	0	1	0	0	0	1	0	1	1	0	2	0	0	1	0	0	NA	0	1	0	0	0	0	1	0	2	0	0	1	0	0	0	0	NA	1	0	0	0	0	1	0	0	1	0	1	0	0	0	0	0	0	0	1	1	1	2	1	0	0	0	0	0	1	0	0	0	0	1	0	2	1	0	0	1	0	0	0	1	0	0	0	0	2	0	0	0	0	0	0	0	0	2	2	0	1	0	0	1	NA	0	0	0	0	1	0	0	0	0	0	0	0	0	0	0	0	0	0	1	0	0	0	0	0	0	1	0	0	0	0	0	0	1	0	0	0	0	0	1	0	0	0	0	0	0	0	0	1	0	0	0	0	0	0	1	1	1	0	0	0	0	0	1	0	0	0	0	0	0	1	0	NA	0	0	0	0	1	0	0	0	0	0	0	NA	0	0	2	1	2	0	0	0	2	0	1	0	1	NA	0	2	0	0	1	NA	0	1	0	0	0	0	0	0	0	2	0	0	0	0	0	0	0	1	1	0	0	2	0	0	0	1	1	2	0	0	0	0	0	0	0	1	0	0	0	1	0	1	0	0	2	0	0	1	0	NA	1	0	1	0	0	0	1	NA	0	0	0	0	0	0	0	0	0	0	0	0	0	0	2	0	0	0	0	NA	0	0	0	0	2	0	1	0	NA	0	1	0	1	1	0	0	0	1	0	1	1	0	0	0	0	1	2	0	1	2	0	0	1	1	0	0	1	0	0	0	0	0	0	2	0	1	0	0	0	1	0	0	0	0	0	0	0	NA	1	1	0	0	0	0	1	0	0	1	0	0	1	1	1	1	0	NA	1	0	0	1	0	0	1	NA	1	NA	0	2	1	NA
Sa07C06	NA	0	0	0	0	2	NA	0	2	2	0	0	NA	2	0	1	0	0	0	0	0	0	0	0	0	0	NA	2	0	0	0	0	0	0	0	0	0	2	0	NA	0	0	0	0	NA	0	1	0	NA	0	0	1	0	2	NA	NA	0	0	0	1	2	0	2	1	NA	0	0	0	NA	1	0	NA	0	0	0	NA	0	0	0	0	0	NA	0	0	0	NA	0	NA	0	0	1	0	NA	2	2	0	0	0	2	0	0	0	NA	0	0	0	0	0	1	NA	NA	0	NA	0	0	0	NA	2	0	0	0	1	NA	0	0	0	0	NA	0	NA	0	NA	0	0	0	0	0	0	0	0	0	0	0	0	0	2	0	NA	NA	0	0	0	NA	0	0	0	NA	NA	0	0	0	0	0	0	NA	NA	0	0	NA	0	0	NA	0	0	0	1	0	0	1	NA	0	0	0	0	1	NA	0	1	NA	0	NA	0	0	0	0	0	NA	1	0	0	0	0	0	1	0	NA	NA	1	NA	NA	0	0	NA	0	0	0	NA	0	1	0	0	0	0	0	0	NA	NA	0	0	NA	NA	0	0	NA	0	0	0	0	0	NA	0	1	NA	NA	0	0	0	0	0	NA	NA	0	0	0	0	0	0	0	0	0	0	2	0	0	NA	0	0	1	0	0	0	0	0	1	0	2	2	NA	0	0	0	0	0	0	0	NA	0	2	0	NA	0	NA	0	1	1	NA	NA	0	0	NA	1	1	0	0	0	0	1	NA	0	NA	1	0	0	NA	0	0	0	0	NA	NA	1	0	1	NA	1	1	0	1	0	0	0	0	NA	0	0	0	0	0	0	2	0	0	0	0	0	0	0	1	0	NA	NA	0	0	1	0	0	NA	0	0	0	0	0	2	NA	0	0	0	0	NA	0	0	0	2	0	0	0	0	0	0	0	0	NA	0	0	0	0	1	0	0	0	0	2	0	0	NA	NA	NA	2	0	NA	2	0	1	0	NA	0	0	0	0	0	NA	0	0	0	0	2	0	0	2	NA	0	0	0	0	0	NA	0	0	0	NA	0	2	0	1	0	NA	0	0	0	0	0	0	0	NA	0	1	0	0	0	0	0	NA	NA	1	0	0	0	0	0	NA	1	0	NA	NA	NA	NA	0	0	2	2	0	2	NA	0	0	0	0	0	0	0	0	0	0	0	0	NA	NA	NA	0	NA	NA	NA	0	0	1	NA	0	0	0	0	0	1	1	NA	0	1	0	NA	0	0	NA	1	0	1	0	0	NA	0	0	0	0	0	NA	0	0	0	1	0	0	0	0	0	0	0	NA	1	0	0	NA	0	0	0	NA	0	0	0	0	NA	0	0	1	2	0	0	NA	0	NA	0	NA	2	0	NA	0	0	1	1	NA	0	0	NA	NA	NA	NA	0	0	0	1	NA	2	0	0	NA	NA	1	NA	NA	NA	0	0	0	0	1	NA	0	0	0	0	0	0	NA	0	0	NA	NA	1	1	1	NA	0	NA	0	NA	1	0	NA	0	0	NA	0	0	1	2	0	0	2	0	0	0	0	0	0	NA	0	0	0	NA	1	0	1	NA	1	0	NA	1	1	0	1	0	0	NA	NA	1	0	0	0	1	2	0	NA	0	NA	0	0	0	0	2	0	0	1	2	0	0	0	0	NA	NA	NA	NA	2	1	NA	0	1	0	0	0	NA	1	1	0	0	1	NA	NA	NA	0	1	0	NA	0	NA	0	0	NA	0	NA	0	0	NA	0	0	0	0	0	0	NA	0	NA	0	0	0	0	0	NA	0	NA	0	0	0	0	1	NA	0	NA	0	0	0	1	0	0	0	0	0	0	0	0	0	0	0	0	0	0	0	NA	NA	NA	0	0	0	0	NA	0	0	0	NA	0	0	0	0	0	0	0	0	0	0	1	0	0	0	0	0	NA	0	0	1	NA	0	0	NA	2	0	0	NA	1	1	NA	0	1	0	0	0	0	0	NA	NA	0	0	1	NA	0	1	0	0	0	0	1	NA	0	NA	1	0	NA	NA	0	0	1	NA	0	0	0	1	0	0	0	NA	0	NA	0	1	NA	NA	0	0	NA	NA	0	1	0	0	1	NA	0	0	NA	0	0	NA	0	NA	1	0	NA	0	1	0	1	0	NA	0	NA	0	NA	0	0	2	1	0	NA	1	0	1	NA	0	0	1	0	0	0	0	NA	2	2	NA	NA	1	0	1	1	NA	1	0	0	0	0	NA	0	0	1	0	NA	0	NA	0	0	0	0	2	0	NA	0	0	NA	0	0	0	0	NA	NA	1	1	1	1	0	0	0	0	0	1	NA	0	0	1	0	0	1	0	0	0	0	0	0	0	0	0	1	0	0	0	1	NA	NA	0	1	0	0	0	NA	NA	2	1	0	0	0	0	1	0	0	2	NA	1	0	NA	1	NA	0	1	0	0	NA	NA	2	0	0	0	NA	0	1	NA	1	1	0	0	0	2	NA	NA	NA	0	1	0	NA	2	0	NA	0	0	0	NA	NA	0	0	0	1	1	0	2	0	NA	1	0	0	NA	1	0	2	0	0	0	0	NA	NA	NA	NA	0	0	0	0	2	0	NA	0	1	1	0	2	0	2	1	0	0	0	0	0	0	0	0	0	1	NA	0	1	1	0	2	0	0	1	1	0	1	NA	0	2	0	1	0	0	2	1	2	0	NA	0	0	1	2	0	0	0	NA	NA	NA	NA	NA	0	NA	NA	0	0	1	NA	0	0	2	0	2	NA	NA	0	0	1	0	0	0	NA	0	NA	NA	1	1	NA	0	0	0	0	NA	NA	NA	0	NA	2	NA	2	2	0	1	0	NA	2	NA	1	NA	0	NA	NA	2	NA	0	0	0	0	0	0	0	0	1	0	0	0	NA	0	NA	NA	0	0	0	0	1	0	0	NA	0	2	NA	1	1	1	0	NA	0	0	2	0	0	0	NA	0	0	0	0	1	0	1	0	0	1	0	NA	NA	1	0	NA	0	0	NA	1	1	0	1	0	2	0	NA	0	0	0	NA	0	NA	0	NA	NA	NA	0	NA	2	0	NA	1	0	0	NA	0	0	NA	0	0	0	0	1	0	NA	0	0	0	1	0	2	0	NA	0	NA	0	1	1	0	1	0	0	0	1	0	NA	NA	0	0	0	NA	NA	2	0	0	NA	0	NA	1	1	0	NA	0	0	NA	1	2	0	NA	2	1	NA	NA	1	0	0	0	0	NA	1	0	0	1	NA	0	2	1	0	NA	0	0	0	0	0	NA	0	NA	0	1	0	0	0	0	0	0	NA	1	NA	1	1	NA	1	1	1	NA	1	NA	NA	0	NA	0	0	NA	0	1	1	0	NA	1	0	0	1	NA	1	NA	0	0	0	NA	1	1	2	0	0	0	0	1	NA	1	0	0	1	NA	0	0	0	0	0	0	2	0	0	0	0	0	0	0	0	NA	0	0	NA	0	NA	0	0	0	0	NA	0	0	NA	0	NA	2	NA	NA	NA	0	0	0	0	NA	NA	0	NA	0	0	1	NA	2	0	2	0	0	0	NA	0	1	NA	NA	0	0	0	NA	1	0	0	0	0	0	0	0	0	0	0	0	0	2	NA	NA	0	NA	2	0	0	0	0	2	1	0	0	0	NA	0	0	0	0	0	0	0	0	1	0	0	0	0	0	0	1	0	0	0	1	1	NA	1	NA	0	0	0	NA	0	2	0	0	0	0	0	NA	1	0	1	NA	0	NA	0	1	0	0	0	0	0	1	NA	0	2	NA	2	0	1	NA	0	0	0	0	0	0	0	0	0	0	0	2	0	NA	0	1	0	NA	0	0	1	0	0	0	NA	0	1	0	0	NA	0	2	2	NA	0	0	1	0	0	0	NA	0	0	0	1	0	1	0	0	NA	2	0	1	0	0	0	0	1	1	NA	0	0	0	0	0	0	0	0	1	0	0	0	2	0	0	0	0	NA	1	NA	0	NA	0	2	1	0	1	0	1	0	0	0	0	0	0	0	0	2	1	NA	0	2	0	0	NA	1	0	NA	0	0	2	0	2	0	1	NA	0	NA	0	0	NA	1	1	0	0	NA	NA	NA	1	0	0	0	NA	0	1	0	NA	NA	1	NA	NA	NA	NA	1	NA	0	0	NA	1	0	1	1	0	2	0	0	2	0	0	1	1	0	0	NA	0	0	0	0	0	1	NA	1	0	0	0	NA	0	0	0	0	0	0	2	0	1	0	2	0	0	1	0	NA	0	NA	NA	0	NA	NA	1	0	0	1	0	1	1	0	0	0	0	0	0	0	NA	NA	0	0	0	1	0	0	0	0	0	0	NA	0	0	0	0	0	0	0	0	0	0	1	NA	NA	0	NA	0	0	0	0	0	0	NA	0	NA	0	0	0	NA	NA	0	1	0	0	NA	1	0	NA	2	0	0	0	0	1	NA	2	0	0	0	NA	0	NA	0	0	NA	NA	NA	0	NA	0	0	0	0	NA	0	0	0	NA	0	0	0	0	1	1	0	0	NA	0	0	0	0	NA	2	1	2	0	0	0	2	0	0	NA	0	0	0	0	NA	2	0	NA	NA	0	0	0	0	0	0	NA	0	0	0	0	0	NA	0	0	0	NA	0	0	1	0	0	NA	0	NA	0	0	NA	NA	0	2	NA	0	1	NA	0	NA	0	0	0	NA	0	NA	NA	0	0	0	NA	0	0	0	1	0	NA	0	0	2	1	NA	NA	0	2	0	NA	0	0	0	NA	0	0	NA	0	0	0	0	0	1	NA	2	2	NA	0	0	NA	2	NA	0	0	NA	NA	NA	1	0	1	NA	0	NA	0	0	NA	0	0	NA	2	0	0	1	0	0	0	0	0	0	0	0	2	NA	0	0	0	0	2	0	2	NA	1	0	0	0	0	0	0	0	0	0	0	1	0	2	0	NA	0	NA	0	0	0	NA	0	0	0	NA	0	0	NA	NA	0	0	0	0	0	0	NA	NA	NA	1	1	1	0	0	0	1	NA	0	0	0	0	NA	0	1	NA	0	0	NA	NA	2	1	NA	0	NA	0	NA	0	0	0	1	0	0	0	0	0	0	1	0	1	NA	0	0	NA	1	0	0	2	0	NA	1	1	NA	NA	1	0	NA	0	0	0	1	0	0	0	1	0	0	0	0	NA	0	NA	NA	1	0	1	1	0	NA	0	0	NA	1	NA	0	0	1	1	0	NA	0	0	1	0	NA	0	NA	0	0	0	0	0	NA	1	1	0	0	0	NA	0	0	0	0	0	0	0	NA	0	0	0	1	0	0	NA	NA	0	2	0	NA	0	1	2	1	NA	0	0	NA	0	NA	0	2	1	1	0	0	NA	NA	NA	0	1	NA	1	1	0	0	1	NA	1	0	1	NA	0	NA	NA	1	0	NA	0	0	NA	1	NA	0	0	1	1	0	0	0	0	0	0	0	0	0	0	NA	0	0	NA	0	0	0	0	0	0	NA	0	NA	0	0	1	0	1	0	0	0	NA	NA	0	NA	NA	0	NA	NA	NA	0	NA	0	0	0	1	0	0	0	NA	NA	NA	0	0	0	0	0	NA	0	0	0	0	2	0	1	0	0	0	0	0	1	0	2	2	1	2	0	NA	1	NA	2	0	0	NA	NA	NA	2	NA	0	1	NA	0	0	1	0	1	NA	0	NA	NA	1	NA	0	2	0	0	0	NA	0	1	NA	0	0	NA	1	NA	0	NA	0	NA	NA	1	0	0	NA	0	0	2	0	0	1	0	1	1	1	0	NA	0	0	NA	0	NA	1	0	1	0	NA	0	0	1	2	1	0	0	0	2	0	0	0	NA	NA	0	NA	NA	0	NA	NA	0	0	0	0	0	0	0	NA	2	2	NA	0	0	NA	0	0	NA	0	0	NA	0	0	NA	2	1	0	NA	2	0	0	NA	0	2	NA	0	0	0	0	NA	NA	NA	1	0	0	0	0	0	2	0	0	1	0	NA	0	2	NA	NA	0	0	0	0	0	0	0	0	0	0	0	NA	0	0	NA	1	1	0	0	NA	0	0	NA	NA	0	0	NA	2	0	0	0	0	NA	0	0	0	NA	0	1	0	NA	0	NA	NA	1	0	0	NA	NA	NA	0	0	0	0	0	0	1	2	NA	2	0	0	0	0	0	2	NA	NA	0	1	0	0	NA	0	NA	0	1	1	0	0	NA	1	0	0	2	NA	0	0	0	0	NA	0	0	NA	0	0	0	0	0	0	1	0	NA	NA	0	1	0	0	0	NA	0	NA	0	1	0	NA	0	NA	1	NA	1	0	0	1	0	0	0	0	NA	NA	0	0	0	1	NA	0	0	1	0	0	2	NA	0	0	0	0	2	0	1	1	0	1	0	0	NA	0	NA	0	NA	NA	1	NA	0	0	0	1	0	2	1	0	0	0	0	0	1	0	NA	0	0	NA	NA	1	NA	NA	0	1	0	0	0	0	NA	0	1	NA	0	0	0	0	NA	0	0	0	0	0	NA	0	NA	NA	NA	NA	0	0	0	1	0	NA	0	2	0	0	1	0	NA	0	NA	1	0	0	NA	1	NA	0	NA	0	0	NA	0	0	NA	NA	2	0	NA	0	NA	0	2	0	0	0	0	0	0	0	0	0	NA	1	0	0	0	1	0	NA	0	0	0	0	NA	NA	0	0	0	0	0	0	0	NA	NA	NA	2	1	0	2	0	0	0	0	0	0	2	2	NA	NA	NA	0	NA	1	1	NA	0	NA	NA	0	1	0	0	0	0	0	0	0	0	2	0	0	0	0	0	0	NA	NA	NA	NA	NA	0	0	0	0	0	NA	0	1	0	1	0	NA	0	0	0	NA	NA	1	NA	0	0	0	0	0	0	0	NA	0	1	1	0	NA	0	NA	0	0	0	0	0	0	0	0	NA	NA	0	0	0	0	0	0	NA	NA	0	0	0	0	0	2	1	0	NA	1	0	1	NA	0	NA	NA	NA	0	NA	2	0	0	1	0	0	0	NA	1	0	0	1	0	0	0	0	0	0	0	0	0	1	0	0	0	0	1	NA	0	NA	NA	NA	1	NA	NA	0	1	NA	0	0	NA	0	0	NA	0	0	1	0	0	0	NA	0	NA	NA	0	NA	0	0	0	0	0	0	0	0	0	0	0	2	NA	2	0	0	0	0	0	0	NA	0	0	0	NA	0	2	0	1	0	0	0	0	0	0	1	0	NA	0	NA	0	0	0	0	0	0	0	0	0	0	2	0	2	0	NA	0	1	2	0	NA	0	0	NA	0	NA	2	NA	1	0	0	2	0	0	0	NA	NA	0	0	0	2	0	0	1	NA	2	NA	NA	0	1	0	0	0	0	1	2	1	0	NA	NA	NA	NA	2	0	NA	NA	0	0	NA	NA	NA	NA	0	0	0	0	1	NA	NA	0	2	0	0	0	0	NA	NA	0	0	NA	NA	NA	0	0	0	0	0	0	0	NA	0	0	0	0	1	2	0	0	1	NA	0	NA	0	NA	0	0	NA	0	0	0	1	1	0	0	NA	0	0	NA	0	0	0	1	2	0	0	0	NA	0	0	0	0	0	0	0	0	0	NA	1	0	1	NA	0	1	1	0	NA	2	NA	1	2	NA	NA	0	2	NA	1	1	0	2	0	0	0	1	0	0	NA	0	0	2	0	0	0	0	2	0	NA	0	0	2	NA	1	NA	1	0	NA	NA	0	NA	0	1	2	NA	NA	0	0	0	NA	NA	0	0	NA	0	NA	NA	0	NA	0	0	NA	2	0	0	1	NA	0	0	0	1	0	2	2	0	NA	0	0	0	2	0	1	NA	NA	NA	0	NA	1	0	0	0	0	0	0	NA	1	0	0	0	0	0	0	1	0	0	1	0	NA	0	1	0	1	0	0	0	NA	0	NA	1	2	0	0	0	0	NA	2	0	0	NA	NA	0	0	0	1	0	2	1	NA	0	NA	0	1	0	0	0	1	0	0	0	0	0	0	0	NA	0	0	NA	1	0	0	0	0	0	1	NA	1	0	NA	0	0	0	NA	0	1	0	0	2	NA	0	0	NA	0	1	NA	0	NA	1	0	0	0	0	NA	0	0	0	0	NA	2	0	0	NA	1	2	NA	0	0	NA	0	1	0	2	0	0	0	0	0	0	0	0	0	0	0	NA	0	0	0	0	1	0	NA	NA	1	NA	NA	1	NA	0	NA	2	2	NA	0	NA	NA	0	0	0	NA	0	NA	2	0	2	2	2	NA	2	0	0	0	0	0	0	0	0	0	2	1	NA	NA	0	NA	0	0	0	NA	0	0	1	1	NA	0	1	NA	NA	NA	2	1	2	1	2	1	0	0	0	0	NA	0	0	1	0	0	NA	0	NA	0	0	1	2	NA	2	0	NA	NA	0	0	0	0	0	0	2	0	0	0	0	0	0	0	0	2	0	NA	NA	2	0	0	0	0	0	NA	2	0	0	1	0	NA	2	0	0	0	NA	0	NA	0	0	NA	NA	0	0	0	0	0	NA	0	0	NA	1	0	1	0	0	NA	0	0	0	1	NA	NA	0	1	0	0	NA	NA	0	0	0	NA	0	NA	0	0	1	2	NA	NA	NA	NA	0	0	NA	NA	0	0	0	0	0	NA	2	NA	NA	1	2	0	NA	0	0	NA	0	1	1	NA	0	NA	NA	1	NA	0	NA	NA	NA	2	NA	NA	0	0	0	0	NA	NA	0	1	0	NA	NA	0	0	2	0	NA	NA	NA	0	0	1	0	NA	0	0	0	0	0	0	0	0	0	0	0	0	0	NA	0	1	0	NA	0	0	NA	2	1	1	0	1	0	0	0	0	0	0	NA	0	NA	0	0	NA	NA	NA	NA	0	0	NA	NA	2	NA	0	NA	NA	0	0	0	1	1	0	0	0	0	0	NA	0	0	0	1	0	0	0	1	0	NA	NA	1	NA	0	NA	0	1	NA	NA	NA	2	1	0	0	1	1	0	NA	0	0	0	0	0	NA	0	0	0	NA	0	2	2	NA	0	NA	0	0	0	0	1	1	NA	0	NA	0	NA	0	NA	0	1	1	1	0	NA	0	0	NA	0	0	NA	0	0	0	NA	NA	0	NA	0	2	NA	0	0	0	1	1	0	1	0	0	NA	NA	0	NA	0	NA	NA	0	NA	NA	0	0	0	NA	NA	NA	0	NA	0	1	1	NA	0	0	0	2	0	NA	NA	0	1	0	0	0	0	0	1	0	0	0	1	0	0	NA	NA	0	NA	0	0	0	0	0	NA	0	0	NA	0	1	NA	NA	1	2	1	1	0	0	NA	0	0	0	0	NA	1	1	2	NA	1	0	1	0	0	1	0	0	0	0	0	0	1	0	NA	0	0	0	0	2	0	0	0	1	NA	1	NA	NA	0	0	0	0	0	0	0	0	0	0	NA	2	0	0	NA	0	0	0	0	NA	0	0	1	0	1	0	0	NA	NA	NA	NA	NA	0	0	0	1	2	0	NA	0	0	NA	NA	0	0	0	0	0	1	0	0	0	NA	0	NA	0	0	NA	0	NA	NA	0	0	0	NA	0	0	1	NA	NA	1	NA	NA	0	NA	0	0	0	0	0	0	0	NA	1	NA	0	NA	NA	0	NA	NA	1	0	0	NA	NA	0	0	0	NA	NA	0	0	1	NA	0	0	1	2	0	0	0	1	0	1	1	1	2	NA	NA	NA	0	1	0	0	NA	0	0	NA	NA	0	0	0	0	0	0	0	0	NA	NA	2	NA	1	0	NA	0	NA	0	0	NA	1	1	NA	NA	NA	0	1	2	2	0	0	NA	0	NA	0	0	0	0	0	1	NA	0	1	2	0	0	1	0	NA	0	NA	NA	0	1	0	0	1	0	NA	0	0	0	1	0	0	NA	NA	0	NA	0	NA	0	0	1	NA	2	NA	1	0	0	NA	0	1	1	0	0	0	0	0	0	0	0	1	0	NA	0	0	0	0	0	0	NA	NA	0	1	0	0	0	1	NA	0	NA	0	0	NA	2	0	0	0	NA	NA	NA	NA	1	0	2	0	0	1	0	NA	0	NA	2	0	NA	1	0	2	NA	0	0	NA	NA	NA	0	NA	1	0	0	2	0	0	0	NA	NA	NA	2	0	NA	0	0	0	NA	NA	2	NA	0	0	0	NA	1	0	0	NA	0	1	0	0	0	NA	0	0	NA	0	NA	NA	0	0	NA	0	NA	NA	0	0	2	1	0	0	0	0	NA	0	NA	0	NA	0	0	0	2	1	0	0	0	0	1	NA	0	NA	NA	NA	1	2	0	1	0	0	0	0	0	NA	0	0	NA	0	NA	0	0	0	0	NA	NA	NA	0	NA	2	0	1	1	0	NA	NA	0	0	0	1	0	0	0	1	0	0	NA	NA	0	NA	0	NA	2	1	0	NA	0	0	1	NA	NA	0	0	2	0	0	0	NA	0	0	0	0	1	NA	0	0	0	0	0	NA	NA	NA	NA	0	NA	0	0	0	2	0	0	0	NA	0	1	0	0	0	NA	0	2	0	0	0	NA	0	0	1	NA	0	0	0	0	0	0	0	2	0	NA	0	NA	0	0	0	NA	NA	0	0	0	0	1	0	0	2	1	0	0	0	NA	NA	0	1	1	0	1	NA	2	NA	0	1	0	0	1	0	0	1	0	NA	0	NA	NA	2	0	1	1	1	NA	1	0	0	0	0	NA	NA	0	0	0	0	0	0	0	1	1	0	NA	NA	0	NA	NA	1	0	0	1	NA	0	NA	0	NA	NA	1	0	2	NA	NA	NA	0	0	NA	0	0	0	0	0	0	0	0	0	0	0	1	0	0	0	0	0	0	0	NA	0	0	NA	0	0	0	1	0	0	1	0	NA	2	0	0	0	0	2	NA	0	0	0	NA	1	0	0	0	0	0	NA	0	1	NA	0	0	0	0	1	0	0	NA	NA	0	NA	0	0	0	NA	0	1	NA	0	2	0	0	0	NA	NA	0	1	0	1	1	NA	2	NA	0	0	0	0	0	0	NA	0	2	0	NA	0	0	2	NA	0	1	NA	0	0	NA	1	0	0	0	NA	0	2	0	0	0	1	NA	NA	0	0	NA	NA	0	1	NA	0	0	1	0	0	0	0	2	0	0	0	NA	0	NA	1	0	0	2	1	NA	0	1	0	NA	0	0	NA	0	NA	2	2	0	2	0	2	0	NA	0	NA	0	NA	0	NA	0	0	0	NA	0	0	0	0	1	0	0	0	0	NA	1	0	NA	NA	0	NA	1	1	NA	NA	1	0	0	1	2	1	0	0	0	0	0	NA	2	1	NA	0	0	2	0	0	0	0	0	0	0	0	NA	0	0	0	NA	NA	0	NA	1	NA	2	0	NA	0	0	2	0	0	0	2	NA	0	0	0	NA	1	0	1	0	NA	0	0	1	0	2	0	NA	0	0	NA	2	0	1	NA	2	NA	0	0	1	0	0	NA	0	NA	0	0	0	0	0	NA	1	NA	0	0	0	NA	NA	2	2	2	2	0	NA	0	NA	0	1	NA	NA	0	1	NA	0	1	NA	0	NA	NA	0	0	1	0	0	0	0	0	0	NA	NA	1	NA	0	NA	0	0	2	0	0	1	NA	0	0	2	NA	0	0	0	2	NA	0	NA	0	0	0	NA	NA	NA	0	NA	0	0	NA	0	0	0	NA	0	1	0	0	NA	0	NA	0	0	NA	1	NA	NA	0	NA	0	0	2	1	0	1	0	NA	NA	0	1	0	0	NA	0	1	NA	NA	0	0	0	1	0	0	0	NA	NA	1	0	1	NA	1	1	0	0	NA	NA	0	NA	0	0	0	1	0	0	0	0	2	0	NA	2	NA	2	0	0	NA	0	1	0	0	0	NA	0	0	1	0	0	0	0	1	2	2	NA	0	NA	0	0	0	NA	NA	1	NA	NA	0	0	NA	NA	2	2	NA	1	0	0	0	0	0	0	0	0	1	0	0	0	0	0	0	0	0	0	0	2	0	2	NA	0	1	0	0	0	NA	0	0	0	NA	NA	NA	1	0	NA	0	NA	2	0	NA	NA	1	0	NA	2	NA	0	NA	NA	0	0	1	0	0	0	NA	NA	NA	0	0	0	0	NA	NA	0	0	NA	0	2	0	0	0	0	1	0	NA	2	0	1	0	0	NA	2	NA	0	0	0	0	NA	0	NA	NA	1	NA	0	0	NA	0	0	0	0	1	2	1	0	0	NA	0	1	0	0	1	0	NA	1	0	NA	0	0	0	NA	0	NA	NA	0	0	NA	0	0	NA	0	0	0	0	NA	2	NA	1	0	0	1	0	0	0	NA	NA	1	NA	0	NA	0	0	0	0	1	0	0	NA	0	0	0	0	0	1	1	1	NA	0	0	1	1	NA	NA	0	NA	1	NA	2	NA	NA	0	0	NA	0	2	0	0	NA	0	0	1	0	NA	0	0	NA	0	NA	1	0	NA	NA	0	NA	0	1	1	0	0	0	0	0	0	1	0	1	1	0	NA	1	0	0	0	1	0	0	1	0	1	0	0	NA	1	1	NA	0	0	0	NA	NA	0	0	NA	0	0	NA	0	0	0	0	0	0	0	0	2	NA	0	0	1	NA	0	0	0	NA	0	NA	1	0	NA	0	0	0	NA	0	0	0	NA	NA	NA	2	NA	0	0	NA	0	NA	0	NA	0	0	0	NA	0	0	1	0	NA	0	0	1	NA	0	0	0	0	0	0	NA	NA	NA	NA	1	1	0	NA	1	0	0	0	0	1	NA	NA	1	1	NA	1	0	2	NA	0	0	NA	0	NA	NA	0	0	0	1	NA	0	0	NA	0	0	0	0	0	1	NA	NA	2	0	0	0	0	0	0	NA	0	0	0	0	0	0	0	0	0	0	NA	1	0	0	0	NA	0	NA	0	0	0	0	0	NA	0	0	0	0	NA	0	0	NA	0	0	2	NA	0	NA	0	0	0	0	NA	1	0	NA	0	0	1	0	0	0	0	0	0	0	0	NA	0	0	0	1	0	2	0	0	0	0	0	NA	0	NA	0	NA	0	0	NA	0	NA	NA	0	0	0	0	0	0	0	0	NA	NA	0	NA	NA	NA	2	0	1	0	2	0	0	NA	0	0	0	0	0	1	1	0	NA	NA	0	1	0	0	0	NA	0	0	1	0	NA	0	0	NA	0	NA	0	1	NA	0	0	0	0	0	NA	2	0	NA	0	NA	0	0	NA	2	0	0	NA	0	0	0	0	0	0	NA	0	0	0	NA	0	0	NA	0	NA	NA	0	NA	0	0	0	0	1	0	0	0	0	0	0	NA	NA	NA	NA	0	1	NA	NA	2	0	0	0	1	0	0	0	NA	0	1	0	0	2	0	NA	2	0	0	0	NA	0	0	0	0	0	NA	0	1	0	0	0	2	NA	0	NA	0	0	0	0	0	NA	NA	NA	NA	0	NA	0	0	0	0	NA	1	1	NA	NA	0	0	NA	0	NA	NA	NA	NA	2	0	0	0	0	NA	0	0	0	1	0	1	NA	2	0	0	0	0	2	1	1	2	0	0	1	0	NA	0	0	0	1	1	0	1	0	NA	0	0	0	1	0	0	0	1	1	NA	NA	NA	NA	2	NA	0	0	2	0	0	0	0	0	0	0	2	1	1	2	1	0	NA	2	0	0	0	1	0	0	NA	NA	0	0	0	0	NA	0	0	0	NA	NA	0	NA	NA	1	NA	0	NA	NA	0	2	0	2	2	0	NA	0	0	0	0	NA	0	NA	0	0	NA	0	NA	0	0	0	0	NA	NA	0	NA	1	NA	NA	NA	1	1	NA	NA	0	0	0	0	0	0	0	0	0	0	0	0	0	1	NA	0	0	1	0	0	1	0	2	0	1	NA	NA	NA	NA	0	0	0	0	1	0	NA	0	NA	2	NA	0	0	0	1	NA	0	0	0	1	NA	1	0	NA	0	1	NA	0	0	NA	0	NA	0	0	NA	0	0	0	0	1	NA	0	0	0	NA	0	0	NA	0	0	0	0	0	1	NA	NA	NA	NA	0	0	0	0	1	0	NA	0	1	0	0	0	2	0	0	NA	0	0	0	0	1	0	NA	1	0	0	0	NA	0	0	0	0	0	0	0	1	0	0	NA	0	0	0	NA	1	1	0	0	2	0	NA	0	1	0	0	0	0	0	0	0	0	0	0	NA	0	0	0	0	0	0	NA	0	1	1	0	0	0	0	0	0	0	0	0	0	0	2	0	0	NA	NA	0	1	0	0	0	2	0	0	NA	0	NA	0	0	0	NA	0	1	NA	0	0	NA	0	0	0	0	0	0	0	0	NA	0	2	0	0	0	0	0	NA	0	2	0	NA	0	NA	1	1	0	NA	NA	0	0	NA	0	0	1	0	0	0	0	NA	0	0	0	0	0	0	0	NA	NA	0	0	0	0	0	2	NA	1	NA	NA	0	0	NA	NA	1	0	0	NA	0	0	0	0	0	0	0	NA	NA	1	NA	0	1	NA	1	NA	0	0	2	NA	0	NA	1	NA	0	0	2	0	0	0	2	1	0	NA	0	NA	NA	0	NA	0	1	0	0	0	0	1	NA	0	0	2	0	0	0	NA	NA	NA	0	0	0	2	1	NA	NA	0	0	0	NA	0	0	1	NA	0	0	0	0	1	0	0	0	0	2	1	0	NA	2	0	0	0	NA	NA	NA	1	0	NA	0	2	0	1	1	0	1	1	0	1	0	0	0	1	0	0	2	NA	0	0	0	NA	0	NA	2	0	1	0	0	NA	0	0	0	NA	NA	2	2	1	NA	2	0	0	0	0	NA	0	0	NA	0	0	0	2	0	0	2	0	0	NA	NA	1	0	2	0	0	0	0	NA	0	0	0	0	1	0	0	2	0	0	NA	NA	0	0	NA	0	NA	2	0	NA	2	0	0	1	0	NA	NA	1	0	0	NA	0	0	NA	NA	0	0	0	0	0	NA	0	0	0	1	0	0	NA	NA	NA	NA	NA	2	0	0	0	0	NA	NA	NA	0	1	NA	1	0	NA	0	0	0	0	0	0	0	0	NA	0	0	NA	0	NA	1	0	0	0	0	0	NA	1	1	0	NA	0	0	0	1	NA	0	1	NA	0	NA	0	1	NA	0	NA	NA	2	0	0	2	NA	0	1	NA	0	0	NA	0	NA	0	0	0	0	NA	NA	0	2	NA	0	0	NA	1	0	0	0	NA	NA	0	0	NA	NA	0	0	0	0	0	0	0	0	0	0	0	0	NA	NA	0	0	NA	2	NA	NA	0	0	0	1	0	NA	0	1	0	2	0	0	1	1	0	0	0	0	NA	0	0	0	0	0	NA	0	0	0	NA	0	0	NA	0	0	1	0	0	NA	0	0	NA	NA	NA	0	0	0	0	0	0	0	1	NA	2	NA	1	NA	1	0	NA	0	1	0	0	1	0	0	NA	0	0	0	0	0	NA	1	0	0	NA	0	0	0	2	1	NA	NA	0	0	1	2	NA	0	0	NA	NA	0	0	NA	NA	0	0	1	0	1	NA	0	0	0	0	0	0	1	0	2	0	0	0	NA	NA	0	0	2	NA	0	2	0	0	0	NA	1	NA	1	0	0	0	0	0	NA	NA	0	0	NA	NA	NA	0	0	NA	NA	0	0	0	0	0	NA	0	2	0	0	NA	0	2	0	0	0	NA	0	0	0	0	0	0	0	0	0	0	1	0	0	1	0	0	0	NA	1	2	0	0	0	0	0	0	NA	0	NA	0	0	NA	2	NA	0	0	NA	0	0	0	NA	0	NA	NA	NA	0	0	NA	2	0	0	1	NA	NA	0	0	NA	0	0	0	NA	0	NA	0	0	0	0	2	0	0	1	0	NA	0	0	1	1	0	0	0	NA	0	0	0	NA	NA	0	0	NA	0	NA	0	2	0	0	0	1	1	0	NA	2	NA	0	0	0	NA	NA	0	NA	NA	NA	NA	0	NA	0	1	0	NA	0	1	0	0	0	0	NA	0	0	2	NA	NA	1	NA	1	0	0	0	0	NA	0	NA	0	0	2	0	0	0	0	0	0	NA	1	0	0	0	0	0	0	0	1	0	0	0	0	NA	0	2	0	NA	0	1	0	NA	0	0	0	0	1	0	0	0	0	0	0	0	0	0	NA	1	NA	NA	NA	NA	NA	NA	NA	0	1	0	0	0	0	0	0	NA	1	2	0	NA	0	1	0	NA	0	1	2	2	0	0	0	0	0	0	0	NA	0	NA	NA	2	NA	NA	0	NA	1	0	NA	0	NA	NA	0	0	1	0	0	0	NA	0	NA	NA	0	NA	NA	0	1	2	NA	0	1	0	0	1	1	0	NA	0	NA	0	NA	0	2	2	NA	0	NA	NA	1	NA	0	0	NA	0	0	0	1	1	2	0	NA	1	1	0	1	0	NA	0	NA	0	NA	NA	NA	2	0	0	0	1	NA	0	NA	0	0	0	NA	NA	0	0	0	0	NA	NA	0	NA	0	2	0	NA	1	0	0	1	0	0	NA	0	1	0	0	0	NA	2	1	0	NA	0	NA	1	NA	0	0	NA	0	0	NA	NA	0	0	NA	NA	0	NA	1	NA	1	0	0	1	1	0	0	0	0	0	0	0	NA	0	0	1	0	NA	1	NA	0	0	0	0	0	NA	0	0	0	1	0	0	1	1	NA	NA	0	0	NA	0	0	NA	NA	NA	1	0	NA	NA	1	NA	NA	NA	1	0	NA	1	NA	NA	0	1	NA	0	NA	NA	2	1	0	0	2	0	0	0	0	0	0	NA	NA	2	NA	0	0	NA	0	1	NA	0	0	1	NA	0	NA	NA	0	0	0	1	NA	0	0	NA	NA	NA	0	NA	1	0	0	0	0	0	0	0	0	0	0	0	0	0	NA	NA	0	NA	0	NA	1	NA	0	0	0	NA	0	NA	0	1	2	NA	0	NA	0	0	1	NA	0	0	1	0	0	1	0	1	NA	1	NA	1	0	NA	0	NA	0	0	NA	0	0	0	0	2	NA	0	NA	0	0	0	NA	0	0	0	0	0	0	0	0	2	NA	0	0	0	NA	0	0	0	NA	0	1	0	0	1	2	0	0	1	0	0	0	0	0	0	0	NA	0	0	NA	NA	NA	NA	0	2	0	0	0	0	0	NA	0	NA	2	0	NA	1	NA	0	1	0	0	NA	0	0	0	0	NA	1	NA	0	1	NA	0	0	0	0	NA	0	NA	NA	0	1	0	1	NA	NA	NA	2	NA	0	0	0	0	0	NA	0	2	1	0	0	1	1	0	NA	0	0	NA	0	0	0	2	1	NA	NA	0	NA	1	NA	NA	NA	0	0	1	0	2	NA	0	1	0	2	0	0	0	0	0	0	NA	0	0	NA	0	2	0	NA	NA	0	NA	0	0	1	0	NA	0	0	0	0	NA	NA	0	0	2	NA	0	0	NA	2	NA	0	0	0	0	1	0	0	0	0	0	0	0	0	NA	0	NA	NA	1	NA	0	0	NA	0	0	0	0	0	1	NA	0	0	0	0	0	NA	1	1	1	NA	0	1	NA	0	NA	NA	0	0	NA	NA	0	1	1	0	0	0	NA	NA	1	NA	0	NA	2	0	2	0	0	NA	1	0	1	NA	0	NA	0	2	0	0	0	1	0	1	0	NA	NA	0	0	0	0	0	0	NA	0	1	0	0	0	0	0	1	0	0	0	1	2	NA	0	0	0	0	0	0	0	1	0	0	1	0	0	0	NA	NA	0	2	0	0	0	0	0	NA	NA	NA	NA	0	0	NA	0	0	1	2	1	1	2	1	0	NA	0	NA	NA	0	0	0	0	0	0	NA	0	NA	0	0	NA	0	0	0	2	0	0	0	0	0	0	NA	0	0	0	1	0	0	NA	0	1	1	NA	0	1	0	1	2	2	NA	0	0	0	0	0	0	0	NA	0	1	1	NA	NA	NA	NA	2	NA	0	2	0	NA	0	0	0	NA	0	0	0	0	0	0	0	NA	1	0	NA	0	NA	NA	NA	1	0	0	1	NA	0	2	1	0	2	0	0	1	0	0	1	0	0	0	0	0	0	0	0	0	NA	0	0	NA	0	2	0	0	0	1	2	1	1	0	0	0	1	1	0	NA	NA	0	NA	0	0	NA	0	1	0	0	0	NA	NA	0	0	2	NA	0	0	0	0	0	NA	NA	1	1	0	NA	0	1	NA	0	0	NA	0	0	NA	1	NA	NA	0	1	NA	0	0	1	NA	2	NA	0	0	0	0	0	0	0	NA	NA	NA	NA	0	NA	NA	1	0	0	2	NA	0	2	NA	0	1	0	0	2	1	0	1	0	0	NA	0	0	0	0	1	0	0	NA	0	0	0	0	0	1	NA	0	0	2	0	NA	NA	0	NA	1	NA	0	0	0	2	0	1	0	0	2	NA	0	1	2	NA	NA	0	0	0	1	0	0	NA	0	1	0	0	0	0	0	0	0	1	0	0	0	NA	NA	1	NA	NA	0	0	NA	1	NA	0	0	0	1	NA	NA	NA	0	2	1	NA	NA	0	0	0	NA	NA	NA	0	0	NA	0	0	0	NA	0	0	0	0	0	2	0	0	0	1	NA	0	0	0	1	NA	0	0	0	NA	1	1	1	NA	0	NA	0	1	0	0	0	0	1	0	0	0	2	0	NA	NA	NA	NA	0	0	0	0	1	0	1	0	0	0	NA	NA	0	1	NA	0	0	0	0	0	NA	0	0	0	0	0	0	1	0	1	NA	0	0	0	NA	0	0	NA	NA	0	NA	NA	0	1	0	0	0	0	0	NA	0	NA	1	0	0	NA	NA	NA	NA	0	0	0	0	0	0	0	0	1	NA	0	0	NA	NA	2	0	0	0	2	0	0	0	0	0	0	NA	0	0	0	0	2	0	0	1	0	1	NA	0	0	0	0	0	0	0	NA	0	0	NA	0	1	NA	NA	0	0	2	0	0	0	0	NA	NA	0	0	2	0	0	0	0	0	0	NA	0	1	0	NA	0	0	NA	0	0	0	NA	0	1	2	0	0	NA	0	0	0	NA	NA	NA	NA	NA	NA	0	0	NA	0	0	0	NA	0	0	NA	0	0	0	0	NA	0	0	0	NA	NA	1	1	0	NA	0	0	NA	NA	NA	1	2	0	0	0	2	1	0	0	NA	NA	0	0	2	0	NA	0	0	0	0	1	2	0	NA	NA	0	2	NA	2	0	NA	0	NA	0	NA	0	NA	0	NA	0	1	0	0	NA	0	NA	NA	0	1	0	1	2	NA	0	0	NA	0	NA	0	1	0	0	0	0	0	1	NA	1	NA	1	NA	NA	2	0	0	0	0	1	0	NA	0	NA	0	0	2	2	NA	0	1	NA	2	NA	0	1	0	0	0	0	0	NA	0	NA	0	0	0	NA	1	NA	0	NA	NA	2	0	0	NA	0	0	0	0	NA	0	0	0	1	0	0	0	0	0	NA	0	NA	NA	1	NA	1	0	NA	NA	1	1	2	0	0	NA	0	1	0	0	0	NA	0	0	0	0	0	NA	0	0	0	0	NA	0	0	0	0	NA	1	0	NA	1	0	0	0	0	2	NA	0	NA	0	2	0	0	0	0	2	1	0	1	0	0	0	0	0	1	NA	0	1	1	NA	0	1	0	0	1	0	0	0	0	0	1	1	1	0	0	0	0	0	0	0	0	0	0	0	1	0	0	0	0	2	0	NA	0	0	NA	0	0	0	2	0	0	0	NA	0	0	1	0	NA	2	NA	1	0	0	1	0	0	0	1	1	1	0	1	0	NA	0	0	1	NA	0	0	0	0	0	0	0	2	1	0	1	0	0	NA	0	1	1	1	1	0	1	0	0	0	2	NA	0	0	0	0	NA	2	1	0	NA	0	0	NA	1	0	0	NA	0	0	1	0	0	0	NA	0	0	0	0	1	0	NA	0	0	0	0	0	0	NA	NA	0	NA	0	0	0	0	0	NA	0	0	0	NA	0	0	0	0	0	NA	0	0	0	0	0	1	0	2	1	NA	NA	0	NA	0	1	0	NA	0	NA	1	NA	NA	0	1	0	1	1	NA	1	0	0	0	0	0	1	0	0	0	NA	0	1	0	NA	0	0	0	0	0	0	0	NA	NA	NA	NA	0	NA	0	0	NA	2	0	0	0	1	NA	0	0	NA	0	0	0	NA	0	NA	2	1	0	1	NA	0	0	NA	NA	0	0	0	0	NA	1	0	2	1	1	0	2	0	0	0	NA	0	NA	0	0	0	0	0	NA	0	NA	0	1	0	NA	0	1	NA	0	NA	1	NA	0	1	2	NA	2	0	0	0	NA	0	0	0	0	0	0	0	0	NA	0	0	0	0	0	0	0	0	1	0	NA	0	1	0	0	2	0	0	NA	0	1	NA	0	0	0	0	0	0	1	NA	0	1	0	0	1	NA	NA	0	0	0	1	1	NA	0	NA	0	1	1	0	0	0	0	2	0	1	0	1	0	NA	NA	NA	0	0	2	1	1	1	NA	0	1	NA	0	0	1	0	NA	NA	1	NA	NA	0	0	NA	0	0	NA	NA	1	0	0	0	0	0	0	2	0	NA	1	NA	NA	0	0	0	0	0	NA	NA	0	0	0	0	0	2	NA	1	0	0	0	0	0	0	0	1	0	NA	NA	NA	0	0	NA	0	0	NA	NA	0	0	NA	0	0	0	0	0	0	0	0	0	0	NA	NA	NA	1	0	NA	0	NA	0	0	NA	0	0	0	0	0	2	1	0	NA	0	NA	NA	NA	0	NA	0	1	NA	0	0	0	NA	NA	1	2	0	0	NA	0	0	0	0	2	0	NA	0	1	0	0	1	NA	2	0	0	0	0	NA	0	0	NA	0	0	NA	0	1	0	0	0	1	NA	0	0	0	0	0	NA	0	NA	2	0	NA	0	NA	0	0	0	0	0	0	0	0	0	0	NA	0	0	0	0	0	0	NA	NA	0	0	NA	0	NA	0	NA	NA	1	NA	1	0	NA	0	0	0	NA	0	0	0	0	NA	NA	0	0	2	NA	0	0	0	NA	0	0	NA	0	NA	0	0	1	NA	0	0	NA	0	1	0	0	0	0	0	0	NA	0	0	0	0	0	2	0	NA	0	0	1	1	1	1	0	0	0	2	2	0	0	0	NA	NA	0	0	1	0	0	NA	0	0	1	0	0	NA	0	NA	0	0	NA	NA	0	NA	0	0	0	NA	0	2	2	NA	1	0	0	0	0	NA	NA	NA	0	NA	1	0	0	NA	0	0	0	0	0	NA	0	1	NA	0	0	1	0	0	NA	NA	0	0	0	0	1	1	0	0	1	0	0	NA	0	0	0	2	1	2	0	0	NA	2	NA	1	1	1	0	1	2	NA	1	1	0	0	NA	0	NA	0	NA	0	0	0	1	NA	1	NA	0	NA	0	1	0	1	0	0	0	0	0	NA	0	NA	NA	NA	0	NA	NA	1	0	0	NA	0	0	0	0	NA	0	2	0	0	0	1	0	NA	0	0	0	0	NA	0	0	NA	0	0	0	0	1	NA	1	0	0	0	0	NA	0	NA	0	0	2	0	2	NA	1	0	0	NA	0	0	0	NA	NA	NA	NA	0	NA	NA	0	0	NA	1	0	0	2	0	NA	0	0	0	0	0	0	0	NA	NA	0	0	NA	NA	0	0	0	0	NA	NA	0	0	0	NA	0	0	2	0	0	0	0	NA	1	2	2	0	1	NA	0	0	NA	0	NA	0	NA	0	0	1	0	0	0	0	NA	0	NA	0	0	0	NA	1	1	NA	1	NA	NA	0	NA	0	0	0	NA	0	0	1	0	NA	0	NA	NA	1	0	0	0	0	1	1	NA	0	0	NA	NA	0	1	1	0	0	1	0	NA	NA	0	1	NA	0	0	NA	0	0	NA	0	0	0	NA	0	0	0	NA	0	0	0	NA	0	0	0	1	0	NA	0	0	NA	NA	1	NA	0	0	2	0	0	1	0	0	0	NA	0	NA	0	0	0	NA	0	0	0	1	0	NA	0	0	0	NA	NA	NA	NA	NA	0	0	NA	2	0	0	NA	2	0	0	0	NA	NA	NA	NA	0	1	NA	NA	1	0	0	1	1	0	1	0	0	0	0	0	0	NA	0	1	0	1	2	NA	0	0	0	NA	0	1	NA	NA	0	0	0	0	NA	0	0	1	0	1	NA	NA	NA	1	0	0	1	0	0	NA	NA	0	0	1	0	0	0	NA	0	NA	NA	NA	NA	0	0	0	NA	0	0	0	0	NA	1	1	NA	0	0	0	0	0	NA	0	0	0	0	NA	0	0	0	0	0	0	0	0	0	0	NA	0	1	NA	0	1	0	0	NA	0	2	NA	0	NA	0	1	0	NA	0	0	0	NA	2	1	0	NA	0	NA	0	1	NA	0	0	NA	0	1	0	NA	1	NA	NA	NA	0	0	0	0	0	NA	0	0	0	0	1	0	0	1	0	0	1	0	1	0	0	0	NA	0	0	0	0	0	NA	NA	NA	0	NA	NA	0	0	1	0	0	0	0	0	1	0	0	1	0	0	0	0	NA	2	0	0	0	0	0	2	1	0	1	NA	0	0	1	NA	NA	NA	0	0	0	0	NA	0	0	2	NA	1	1	0	NA	0	NA	0	0	0	0	NA	1	0	0	0	0	0	0	0	NA	2	NA	0	0	1	NA	NA	NA	0	NA	NA	NA	NA	NA	NA	NA	0	0	NA	NA	NA	0	1	0	0	1	1	NA	0	1	0	0	0	0	0	0	0	0	0	0	NA	NA	0	NA	NA	1	NA	NA	0	0	0	0	NA	NA	1	0	0	0	0	0	NA	NA	0	0	0	0	0	0	2	0	0	1	NA	0	NA	0	1	0	NA	0	0	0	0	1	NA	0	1	0	0	NA	0	0	0	2	NA	0	1	1	NA	0	1	0	0	0	1	2	1	NA	0	NA	1	1	0	NA	NA	0	0	1	NA	0	0	1	1	0	1	NA	0	2	NA	2	NA	1	0	0	0	0	0	NA	NA	2	0	NA	0	NA	NA	0	0	0	0	0	NA	0	0	0	0	0	0	0	0	0	2	0	0	NA	1	0	0	2	0	0	NA	0	1	NA	NA	0	0	1	0	0	0	NA	NA	0	0	NA	0	NA	0	0	NA	0	0	0	1	0	NA	NA	NA	NA	0	NA	0	NA	0	0	0	0	2	1	NA	0	0	NA	NA	NA	0	1	0	NA	1	0	1	2	NA	0	2	NA	NA	0	NA	0	2	0	0	NA	2	1	1	0	0	0	0	NA	0	NA	0	1	0	0	0	1	1	1	NA	0	0	0	1	NA	2	0	NA	NA	0	0	1	1	0	0	0	0	0	0	2	2	0	0	NA	0	0	1	2	0	0	NA	0	0	NA	0	NA	1	0	1	0	0	1	1	0	2	0	0	NA	0	0	1	0	NA	0	0	0	0	0	0	NA	0	0	0	1	NA	0	0	0	0	0	NA	0	NA	NA	NA	0	0	1	1	2	0	0	NA	0	NA	0	0	NA	NA	NA	0	0	0	0	1	0	0	1	0	0	0	0	NA	2	NA	NA	1	NA	NA	0	1	0	1	0	0	0	NA	0	0	0	0	0	NA	0	0	0	0	0	0	0	0	0	2	NA	NA	0	2	1	0	0	0	1	0	0	0	2	0	0	0	0	0	NA	0	0	1	0	0	0	0	1	1	NA	1	NA	NA	0	1	0	NA	NA	0	2	0	1	0	0	0	0	0	NA	NA	0	0	0	NA	0	0	0	NA	0	2	0	1	NA	0	1	0	0	2	1	1	1	0	NA	0	0	2	0	1	0	0	NA	NA	NA	0	0	NA	NA	0	0	0	0	NA	0	0	0	0	NA	1	1	0	NA	0	0	0	0	0	0	NA	0	NA	0	0	0	NA	0	NA	1	0	NA	NA	0	0	1	0	NA	0	NA	NA	NA	NA	0	0	0	0	0	2	0	NA	1	2	0	0	0	0	NA	0	NA	NA	0	0	NA	0	1	1	0	NA	0	1	NA	0	0	0	0	0	0	1	0	0	0	0	0	0	1	0	0	0	0	0	0	1	0	NA	0	0	NA	0	NA	0	NA	NA	1	1	0	0	0	0	NA	NA	NA	0	0	0	1	0	0	0	0	NA	1	0	NA	0	1	NA	1	1	0	2	0	0	NA	0	NA	0	0	NA	0	1	1	0	0	0	0	NA	0	0	NA	0	0	0	0	0	0	NA	1	0	0	0	NA	0	0	0	0	0	0	NA	0	0	0	0	0	2	0	0	NA	0	NA	0	NA	0	NA	1	NA	1	NA	0	0	1	0	0	0	0	0	0	1	0	0	1	0	0	0	1	1	NA	0	NA	1	0	2	2	NA	0	NA	NA	0	0	0	1	0	NA	0	NA	2	0	0	0	NA	0	NA	1	0	0	2	0	0	NA	0	0	NA	0	1	0	NA	NA	0	0	0	0	0	0	NA	0	0	1	0	2	0	0	0	NA	1	0	0	0	0	1	0	1	NA	0	0	0	NA	0	0	1	1	0	0	0	0	1	0	0	0	NA	2	NA	1	0	1	0	1	0	NA	2	2	2	2	NA	1	2	0	0	NA	0	NA	NA	0	NA	NA	1	NA	0	NA	NA	0	0	NA	NA	2	0	0	0	1	NA	NA	0	2	0	0	2	0	NA	0	0	NA	1	0	0	1	0	0	NA	0	0	0	0	0	0	0	2	0	NA	0	0	0	0	0	NA	0	2	1	NA	0	1	1	NA	0	NA	0	0	NA	1	NA	0	0	0	0	1	0	0	0	1	0	NA	0	1	0	NA	0	0	0	0	NA	1	NA	0	NA	NA	0	NA	0	2	0	0	0	0	0	0	0	0	0	0	2	2	NA	0	1	0	0	0	1	0	0	0	0	NA	NA	0	0	0	1	0	0	0	NA	NA	1	NA	NA	1	0	NA	0	1	1	0	1	1	0	0	0	NA	0	0	0	NA	0	0	0	0	0	NA	NA	1	0	1	1	0	0	0	0	0	NA	0	0	0	0	0	NA	2	0	0	1	0	0	NA	NA	0	NA	0	0	0	0	0	0	0	NA	NA	0	NA	NA	0	0	1	0	1	0	NA	0	NA	NA	0	0	0	0	0	0	NA	0	2	0	0	0	NA	0	0	NA	1	NA	0	NA	0	0	1	0	NA	0	0	NA	NA	NA	0	NA	0	0	NA	NA	NA	NA	1	1	0	0	0	0	NA	0	0	0	NA	0	0	1	NA	0	1	NA	0	0	NA	1	0	0	0	0	0	NA	0	0	NA	0	1	1	0	0	2	0	0	0	NA	NA	1	0	NA	0	0	2	0	NA	NA	1	0	0	0	NA	0	0	NA	0	0	0	0	0	NA	0	1	0	2	0	0	NA	1	0	NA	NA	0	NA	NA	0	NA	0	0	0	2	0	0	2	0	NA	0	2	1	1	NA	0	0	NA	NA	1	0	1	NA	0	1	NA	0	NA	0	1	0	0	0	0	0	NA	1	NA	1	0	0	0	NA	NA	0	NA	0	1	0	NA	1	NA	NA	0	0	0	0	0	NA	2	0	0	NA	0	2	0	0	2	0	0	1	NA	0	NA	NA	NA	0	0	0	2	0	0	0	0	0	0	0	0	0	2	0	0	NA	NA	0	0	0	1	NA	0	1	0	NA	1	0	0	0	2	1	NA	0	1	0	1	0	0	0	0	0	NA	0	NA	0	0	2	0	0	0	NA	0	0	0	0	0	NA	0	0	0	0	0	NA	0	2	0	0	0	NA	0	0	0	1	NA	NA	0	1	1	NA	0	0	0	0	NA	0	NA	0	0	0	NA	0	0	1	NA	NA	0	0	0	0	NA	0	0	0	0	NA	NA	0	0	0	1	NA	1	0	0	1	1	1	0	NA	0	0	2	0	0	0	NA	0	NA	0	NA	NA	2	0	NA	NA	0	0	NA	NA	0	0	0	0	0	0	0	NA	0	0	NA	1	NA	NA	NA	0	0	0	NA	0	0	0	0	NA	0	2	0	0	0	NA	0	NA	NA	1	NA	0	1	NA	0	0	1	NA	NA	2	0	0	0	0	2	1	0	0	0	NA	1	0	0	NA	NA	NA	1	1	0	NA	1	0	0	NA	0	1	NA	0	0	NA	0	0	0	0	NA	0	0	0	1	0	1	0	NA	2	0	1	0	0	0	0	0	NA	NA	1	0	0	NA	0	0	0	0	0	0	1	0	NA	1	0	1	0	NA	0	NA	0	NA	NA	1	NA	0	1	0	2	NA	0	0	1	0	0	1	0	0	NA	0	0	NA	0	2	NA	0	NA	NA	0	NA	NA	0	NA	0	0	0	0	NA	NA	0	0	0	0	0	0	0	1	NA	NA	0	NA	0	0	0	NA	0	NA	0	2	0	0	1	1	2	0	0	0	0	0	0	NA	0	0	NA	0	2	0	1	0	NA	NA	NA	2	NA	0	1	0	2	0	0	0	NA	NA	0	0	1	0	0	NA	NA	0	1	0	0	1	0	0	0	NA	0	0	0	0	NA	NA	0	0	0	0	0	NA	0	0	0	0	NA	NA	0	1	NA	0	1	NA	0	1	0	0	0	NA	0	NA	NA	0	0	NA	0	2	0	0	0	NA	NA	NA	NA	2	2	2	1	0	0	NA	0	0	0	1	0	NA	0	0	1	0	1	0	0	2	0	0	NA	0	0	0	0	0	0	0	0	0	0	NA	NA	0	0	0	1	0	0	2	0	2	0	NA	NA	1	NA	NA	0	0	0	0	0	1	0	0	0	0	NA	1	2	NA	0	0	NA	0	0	0	0	0	0	0	1	1	0	0	NA	0	2	0	0	0	1	0	1	1	0	0	0	0	NA	NA	1	0	1	NA	0	1	NA	0	NA	0	0	0	1	0	NA	NA	NA	0	0	NA	2	0	NA	0	0	0	0	NA	0	0	0	NA	NA	0	0	1	1	NA	2	NA	NA	1	0	NA	0	1	NA	1	NA	0	NA	0	0	0	0	0	0	NA	0	0	0	2	0	0	2	0	NA	2	0	NA	0	NA	2	NA	2	0	0	1	0	0	0	0	0	0	NA	0	0	0	0	2	0	1	NA	0	0	0	NA	0	1	0	1	0	0	0	0	0	1	0	0	0	0	1	0	0	0	0	0	0	0	0	2	2	0	NA	0	NA	0	0	1	NA	1	NA	0	0	NA	0	0	1	1	1	0	0	0	0	NA	0	NA	0	NA	0	0	0	0	2	1	NA	0	0	1	0	1	2	0	0	0	1	0	2	NA	0	0	0	0	NA	0	0	0	0	0	0	0	0	NA	0	NA	2	0	NA	NA	1	0	0	NA	0	1	0	2	0	0	0	0	NA	0	NA	0	NA	0	0	0	1	NA	0	NA	NA	1	0	0	NA	NA	1	0	0	0	0	NA	0	0	NA	1	0	NA	0	0	0	0	0	0	0	NA	NA	0	1	0	0	0	1	NA	NA	0	1	NA	0	0	NA	NA	NA	0	0	0	0	0	0	2	NA	0	0	NA	NA	NA	NA	0	1	0	1	0	0	0	0	1	0	NA	0	NA	NA	0	0	0	0	1	0	0	NA	0	0	NA	0	0	NA	1	NA	NA	2	0	0	0	NA	0	1	NA	1	0	0	1	1	NA	NA	0	1	0	0	1	1	0	0	2	0	0	0	0	0	2	0	0	NA	0	NA	0	2	0	1	0	NA	0	0	0	0	0	1	NA	0	NA	0	NA	0	0	0	0	0	2	0	0	0	0	1	1	1	0	0	0	NA	0	0	NA	0	0	0	NA	0	0	0	NA	0	0	NA	NA	1	NA	NA	NA	1	NA	0	0	0	0	1	0	NA	NA	0	0	NA	0	0	0	0	0	1	1	0	NA	0	NA	1	0	0	0	0	1	0	0	0	0	2	0	0	0	0	1	0	NA	2	2	0	0	0	0	0	0	0	NA	0	2	1	NA	1	0	0	0	NA	1	NA	0	1	0	2	NA	0	1	0	1	0	1	1	0	0	1	NA	NA	0	0	0	0	0	2	NA	0	0	0	NA	NA	0	2	2	NA	1	2	NA	0	0	0	NA	0	0	2	0	0	NA	0	0	0	NA	0	0	2	0	0	0	0	1	0	1	1	1	1	0	1	NA	0	0	NA	NA	0	0	0	0	0	1	NA	0	1	NA	0	0	0	NA	0	0	2	1	0	0	0	0	0	0	2	0	0	NA	NA	0	0	1	0	NA	1	0	NA	0	0	0	0	0	2	0	0	0	0	NA	0	2	2	2	0	0	0	1	0	1	1	NA	0	0	0	NA	0	2	NA	0	NA	NA	0	0	0	NA	NA	0	0	1	NA	0	1	0	2	1	NA	0	0	0	0	NA	0	0	NA	0	NA	0	1	0	NA	0	NA	0	1	1	0	NA	0	0	0	NA	0	0	1	1	1	0	NA	NA	NA	1	0	NA	0	0	0	0	0	0	0	NA	0	0	0	NA	1	0	0	NA	0	NA	0	0	1	2	0	1	1	NA	0	0	0	1	1	NA	0	0	0	NA	0	0	NA	1	NA	1	0	NA	0	0	NA	0	0	0	1	0	0	0	1	2	NA	0	1	0	0	NA	NA	1	0	0	NA	0	1	0	0	0	0	0	0	0	0	0	2	0	0	0	1	NA	NA	0	1	0	NA	1	1	1	NA	NA	NA	NA	0	0	1	1	NA	1	0	0	0	0	2	2	0	NA	0	0	0	0	NA	NA	NA	NA	1	0	0	NA	0	2	1	1	2	NA	0	0	0	2	NA	NA	NA	1	0	0	1	0	NA	0	0	0	0	0	NA	1	0	1	1	NA	1	0	0	0	NA	2	2	0	0	0	1	0	0	NA	NA	0	0	0	0	0	0	0	0	0	2	0	1	0	2	NA	0	1	0	0	NA	0	NA	0	0	0	2	0	0	0	0	0	NA	0	0	0	NA	NA	0	0	0	NA	0	0	NA	2	0	NA	0	0	NA	NA	2	0	0	0	1	0	NA	0	0	NA	0	0	1	1	0	0	NA	0	0	0	0	NA	2	0	0	0	0	0	0	0	1	NA	NA	0	0	0	0	NA	NA	0	0	NA	0	0	0	2	NA	1	0	0	0	1	1	0	0	1	0	0	1	NA	1	NA	1	0	1	0	0	0	0	2	1	0	2	1	0	0	0	0	0	NA	0	0	NA	0	0	NA	0	0	1	0	NA	1	1	0	0	0	NA	NA	NA	NA	2	0	0	0	2	1	1	0	NA	NA	NA	0	0	0	0	0	0	0	NA	0	1	2	0	2	0	NA	1	NA	1	0	0	0	0	NA	0	0	1	0	0	0	NA	0	0	0	0	0	0	0	1	0	NA	1	0	1	NA	1	0	NA	NA	0	0	0	1	2	0	0	0	0	0	0	0	0	2	NA	NA	NA	0	NA	2	0	0	NA	NA	1	0	0	0	0	NA	0	0	NA	0	0	0	NA	0	0	0	0	NA	0	0	0	NA	0	0	0	0	NA	0	0	0	0	0	NA	1	1	2	0	0	0	1	1	0	0	0	2	0	0	1	0	0	0	NA	NA	1	0	0	0	0	0	0	0	0	0	NA	0	0	1	0	NA	0	NA	0	NA	0	1	0	0	0	0	0	NA	1	0	2	1	NA	1	NA	1	2	0	NA	0	0	0	0	2	0	NA	0	NA	0	NA	0	0	0	0	0	NA	0	2	0	0	0	0	0	0	0	NA	0	0	0	NA	NA	0	NA	1	0	0	0	0	0	0	0	NA	0	0	NA	NA	1	0	0	NA	0	NA	1	0	0	0	NA	1	NA	0	NA	0	0	NA	1	0	NA	0	NA	0	0	1	0	0	0	0	0	0	0	0	2	0	0	NA	0	NA	NA	NA	0	0	2	0	0	0	NA	0	1	NA	1	1	0	NA	0	0	0	0	0	NA	NA	NA	0	2	2	0	0	2	0	0	2	NA	0	0	1	0	NA	NA	0	1	0	2	1	NA	NA	0	0	NA	NA	NA	0	NA	0	0	0	0	1	1	NA	0	0	NA	0	1	0	1	0	0	0	0	0	1	NA	NA	NA	NA	0	0	0	0	0	0	1	NA	NA	2	0	0
Sa09B02	2	0	0	0	0	1	1	0	0	2	0	0	2	1	0	0	0	0	0	0	1	0	0	0	0	0	1	1	0	0	0	1	0	0	1	0	0	1	0	0	1	0	1	0	0	0	0	0	0	0	0	0	0	1	1	0	1	0	0	0	1	0	2	0	1	1	0	1	1	0	0	0	0	1	0	0	0	0	0	0	1	1	0	0	0	1	0	NA	0	0	0	1	0	2	2	0	0	1	1	1	0	0	0	0	0	0	0	0	1	1	0	0	0	0	0	NA	1	1	0	0	0	0	1	1	0	0	1	1	0	0	0	0	1	0	0	1	0	0	0	0	0	1	0	1	1	2	1	0	1	1	1	0	0	0	0	0	0	0	0	0	0	1	1	0	0	0	0	0	0	0	0	0	1	0	0	1	0	1	1	0	0	0	0	1	1	1	0	0	1	0	1	0	0	0	0	0	NA	1	0	0	0	0	0	1	0	2	0	0	1	0	0	1	0	0	0	0	2	0	1	0	0	1	0	0	0	NA	0	0	0	0	0	0	0	0	1	0	1	0	0	1	1	0	1	2	0	0	0	0	1	1	0	0	0	1	0	0	0	NA	0	0	0	2	0	0	0	0	1	0	0	0	0	0	0	1	0	2	2	0	0	1	1	0	0	0	1	1	1	1	0	1	0	1	0	0	0	1	1	0	0	1	0	1	0	0	0	0	0	0	0	0	1	0	0	0	0	0	1	0	0	NA	0	0	0	0	0	1	0	2	0	0	0	0	0	0	0	0	0	0	1	1	0	0	0	0	0	0	0	1	0	1	0	0	0	0	0	1	0	1	0	0	0	0	2	0	1	0	1	0	NA	0	0	0	2	0	0	0	1	1	1	0	1	0	0	1	0	0	2	1	0	1	0	1	0	1	0	NA	0	2	0	1	2	1	0	1	NA	0	1	0	0	0	NA	1	1	0	0	2	0	0	1	1	0	0	1	0	0	1	0	0	0	0	0	2	0	1	0	1	1	1	1	0	NA	1	0	0	1	1	0	0	1	0	0	0	0	0	0	0	0	0	0	0	0	0	1	0	0	0	0	0	2	2	0	0	1	0	1	0	1	0	0	0	0	0	0	1	0	2	0	1	0	1	1	0	0	0	0	1	0	0	0	0	0	0	0	0	0	0	1	1	0	0	0	2	0	0	1	1	0	0	1	0	0	0	1	0	0	0	1	0	0	0	0	0	0	0	1	0	0	0	1	0	0	2	0	0	0	0	0	0	0	2	0	1	1	0	0	1	0	0	0	1	0	1	0	0	1	1	0	0	0	0	NA	0	1	0	2	2	2	1	1	0	0	0	1	1	0	1	0	0	0	0	0	1	1	0	0	0	0	0	0	1	0	0	NA	1	0	0	1	0	0	0	0	1	1	0	0	1	0	1	0	0	1	2	0	NA	2	0	0	0	0	0	0	1	0	0	0	1	1	0	1	1	1	0	NA	1	1	0	1	0	0	0	0	1	0	0	0	1	2	0	0	0	0	0	0	0	0	2	0	0	1	2	0	0	0	0	0	0	1	NA	2	2	0	0	1	0	0	0	0	1	0	0	0	2	2	0	0	0	1	0	1	0	1	0	0	2	1	0	0	0	0	NA	0	0	0	0	0	1	0	0	0	1	0	0	0	0	0	1	0	0	0	1	1	1	0	1	0	0	0	1	0	0	0	0	0	0	0	0	0	0	0	0	0	0	0	1	0	0	0	0	0	0	0	0	0	0	0	0	0	0	0	0	0	0	0	0	0	1	0	0	0	0	0	0	0	0	1	0	0	0	1	2	0	1	0	2	0	1	0	0	0	0	0	0	0	1	1	0	0	1	0	0	1	0	0	0	0	1	1	0	1	2	0	0	0	0	0	1	1	0	0	0	1	0	0	0	0	0	0	0	1	1	0	0	1	0	0	0	1	0	0	1	NA	0	0	0	0	0	0	0	2	0	0	1	0	1	0	1	0	1	0	0	0	0	0	0	2	1	0	0	1	0	1	NA	0	0	1	0	0	0	0	1	2	2	0	1	1	0	1	2	0	1	0	NA	0	0	0	0	0	1	0	0	0	0	0	0	0	0	2	0	1	0	0	0	0	0	0	0	0	1	1	NA	1	1	0	0	0	0	0	1	2	0	0	1	0	0	1	0	0	0	0	0	0	0	0	0	1	0	0	0	1	1	0	0	1	0	0	NA	0	2	2	1	0	0	0	0	1	0	0	1	0	1	NA	1	1	0	0	1	0	0	0	1	2	0	0	0	1	0	1	NA	1	1	0	0	0	2	0	0	1	0	1	0	2	2	0	0	0	0	0	1	1	0	0	0	1	1	0	2	0	0	1	0	0	0	1	1	2	0	0	1	0	0	1	0	1	0	0	0	0	2	0	1	0	1	1	0	2	0	2	1	0	0	0	0	0	0	0	0	0	1	0	0	1	1	0	1	0	0	1	1	0	1	1	0	1	0	1	0	0	2	1	2	0	1	0	0	1	2	1	0	0	1	0	0	1	0	0	NA	0	0	0	1	0	0	0	1	0	1	0	0	1	0	1	0	0	0	0	0	0	0	1	1	1	0	0	0	0	0	1	0	0	1	1	0	2	2	0	1	0	0	2	0	1	0	0	NA	1	2	0	0	0	0	0	0	0	0	0	1	0	0	0	1	0	1	1	0	0	0	0	1	0	0	1	0	2	0	1	1	1	0	1	0	0	2	0	0	0	NA	0	0	0	0	1	0	1	0	0	1	0	0	1	0	1	1	0	0	2	0	1	0	0	0	2	1	1	0	0	0	0	1	1	0	0	1	0	2	2	1	0	0	1	0	0	0	0	0	1	NA	0	0	1	1	0	1	0	0	0	1	0	2	0	1	0	1	0	1	1	0	1	0	0	0	1	0	1	1	0	0	0	0	1	2	0	0	1	0	1	1	1	0	NA	0	0	1	1	2	0	0	1	1	0	1	1	0	0	0	0	0	1	0	0	1	0	0	2	1	0	1	0	0	0	0	0	0	0	0	0	1	0	0	0	0	0	0	0	1	1	1	1	0	1	1	1	0	1	1	0	0	0	0	0	0	0	1	1	0	0	1	0	0	1	1	1	0	0	0	0	NA	1	1	2	0	0	0	0	1	0	1	0	0	1	1	0	0	0	0	0	0	2	0	0	0	0	0	0	0	0	0	0	0	2	0	1	0	0	0	NA	1	0	0	1	0	0	1	0	2	1	0	0	0	0	0	0	0	1	0	0	1	1	2	0	2	0	0	0	0	0	1	2	0	0	0	0	0	1	0	0	0	0	0	0	0	0	0	0	0	0	2	0	0	0	0	1	0	0	0	0	2	1	0	0	0	0	0	0	0	0	0	0	0	0	1	0	0	0	0	0	0	1	0	0	0	1	1	1	1	1	0	0	0	2	0	2	0	0	0	0	0	NA	1	0	1	0	0	0	0	1	0	0	0	0	0	1	0	0	2	0	2	0	1	2	0	0	0	0	0	0	0	0	0	0	0	1	0	NA	0	1	0	0	0	1	0	0	0	0	1	0	1	0	0	1	1	2	2	0	0	0	1	0	0	0	2	0	0	0	1	0	1	0	0	1	2	0	1	0	0	0	0	1	1	2	0	0	0	0	0	0	0	0	1	0	0	NA	2	0	0	0	0	0	1	1	1	1	0	2	1	0	1	0	2	0	0	0	0	0	0	0	0	2	1	0	0	1	0	0	1	1	0	1	0	NA	1	0	2	0	1	1	0	0	0	0	1	1	2	0	0	1	0	NA	0	0	1	0	0	0	0	0	1	1	0	0	2	0	0	1	0	0	0	0	1	0	0	1	0	1	0	0	1	0	0	0	0	0	0	2	0	0	0	0	0	1	1	1	0	0	0	0	0	0	0	0	0	0	2	0	0	0	2	0	0	0	0	0	0	0	0	0	1	0	0	NA	1	0	1	1	0	0	0	0	0	0	0	0	0	2	0	0	1	0	0	0	0	0	0	0	0	0	0	0	0	0	0	1	0	0	0	0	0	NA	0	0	0	0	0	0	0	0	0	0	1	0	0	0	0	0	0	1	0	0	0	1	0	1	1	0	0	0	0	1	NA	2	0	0	1	0	0	NA	0	0	0	0	0	1	1	0	NA	1	0	0	0	0	1	1	1	0	0	0	1	0	0	0	1	1	0	1	0	2	2	2	0	0	1	0	1	0	0	1	0	1	0	1	0	0	0	0	0	1	0	1	1	1	1	0	0	0	0	0	0	0	1	0	0	0	0	0	0	0	1	0	0	0	1	0	0	0	0	0	1	0	0	0	0	1	1	0	0	1	0	1	0	0	0	0	0	0	NA	0	0	0	1	2	0	1	0	0	0	0	1	0	0	0	0	0	0	0	0	1	0	0	0	1	0	0	0	1	1	2	0	0	0	1	0	1	1	1	0	1	1	0	1	0	0	0	0	0	0	1	0	0	1	0	0	2	1	0	0	0	0	0	0	0	1	0	1	0	0	1	1	0	0	0	0	2	1	1	0	0	1	0	0	0	1	1	1	1	0	0	1	NA	0	0	0	0	1	1	0	0	0	0	0	1	0	0	0	0	0	1	0	1	0	1	1	1	0	0	0	1	0	0	0	0	1	0	0	1	NA	0	1	1	1	1	2	0	0	2	0	0	2	0	0	0	0	0	0	1	0	0	2	0	1	2	0	0	1	0	0	0	1	0	1	1	1	1	1	1	0	0	0	0	0	1	0	0	0	0	NA	0	1	0	0	1	1	0	1	1	2	2	0	1	0	0	1	1	1	0	0	0	1	0	0	0	1	2	0	NA	0	0	0	0	0	0	0	0	1	1	0	0	0	0	0	0	0	0	1	0	0	2	0	0	0	1	0	0	1	1	0	1	1	0	0	1	1	0	NA	0	0	0	0	0	0	1	2	1	0	0	0	1	0	0	2	1	1	1	0	NA	1	0	1	0	1	0	0	2	2	1	0	1	0	0	0	1	1	0	0	1	2	1	0	0	1	0	0	0	0	0	0	NA	0	0	0	0	0	0	0	0	0	NA	0	1	0	0	1	0	1	0	0	0	1	1	0	1	1	0	NA	2	1	0	1	0	0	0	1	0	0	0	1	NA	0	0	0	0	0	0	1	0	0	0	0	2	0	1	0	0	0	0	0	1	0	2	2	0	2	0	0	1	NA	2	0	0	0	0	0	2	0	0	1	0	0	0	0	0	1	0	0	1	2	1	1	0	2	0	0	0	0	0	0	0	0	0	0	1	1	0	1	0	0	0	1	0	0	0	0	0	2	0	0	1	0	1	1	1	0	0	0	0	0	0	2	1	0	1	0	0	1	0	1	2	0	0	1	0	1	0	0	0	1	1	0	1	0	0	NA	NA	0	0	0	0	0	0	0	1	0	0	0	0	0	0	0	0	2	0	0	1	0	0	0	1	2	0	0	2	0	0	0	0	2	0	1	0	0	0	0	1	1	1	0	0	0	0	0	2	0	0	1	0	1	0	2	0	1	0	0	0	0	0	0	0	0	0	0	0	0	1	0	0	1	1	0	0	2	0	0	1	1	0	0	0	1	0	0	0	0	0	0	0	0	0	0	2	0	0	0	0	0	1	0	0	1	2	0	1	0	NA	0	NA	1	1	2	1	1	0	0	0	0	0	1	1	1	0	1	0	0	2	0	0	0	1	0	0	0	2	1	0	0	1	0	0	0	0	0	0	0	0	0	0	0	0	0	0	0	2	1	0	1	0	1	0	0	0	0	0	0	0	1	0	0	0	2	1	1	1	0	0	1	1	2	0	0	1	0	1	0	0	1	0	0	0	2	0	0	1	0	NA	0	0	0	1	0	1	0	0	0	0	0	0	0	1	1	NA	2	1	1	0	0	0	0	0	1	1	0	0	0	0	0	0	0	0	0	0	0	NA	2	1	1	0	1	0	0	0	0	0	0	0	1	0	0	0	0	0	0	0	0	0	0	1	0	0	0	1	0	0	0	0	1	0	0	0	1	0	0	1	0	0	0	0	1	0	0	0	2	0	0	0	0	0	1	0	0	0	0	1	0	1	0	0	0	1	0	0	0	0	2	0	0	0	0	0	2	0	0	0	1	0	1	0	0	0	0	0	0	0	0	0	0	0	0	0	1	1	0	1	1	0	1	0	0	0	0	0	0	1	1	0	0	2	0	0	2	0	0	0	1	NA	0	1	0	0	0	0	0	0	1	0	1	0	0	0	0	0	0	1	0	1	0	1	0	0	0	0	0	NA	0	1	0	0	0	0	0	0	0	1	0	0	2	0	0	0	0	0	1	0	0	0	2	1	0	1	0	0	0	0	0	0	0	0	1	0	1	1	0	NA	0	1	0	0	1	0	0	0	0	2	0	1	1	0	0	1	0	1	1	0	0	0	0	0	0	2	0	0	1	0	0	0	0	1	0	0	1	0	0	0	0	0	0	1	1	0	2	0	0	1	0	0	0	0	0	0	1	2	1	0	0	2	1	0	0	2	0	0	1	0	0	1	1	0	0	1	0	0	1	0	0	0	0	0	0	0	1	0	0	0	0	0	1	1	1	0	0	0	0	0	0	0	0	0	0	0	0	1	0	1	0	0	0	0	0	0	2	0	1	0	0	0	0	NA	0	0	0	0	0	0	0	2	0	2	0	2	1	1	2	0	0	0	0	0	0	0	1	1	0	0	0	1	0	1	0	0	0	1	0	1	2	0	0	0	1	2	0	NA	1	1	0	1	0	0	2	1	0	0	0	2	0	0	1	0	0	0	0	1	0	1	0	0	0	0	0	0	1	1	0	1	NA	0	0	0	0	0	1	0	0	0	0	0	0	0	1	0	0	0	0	1	0	0	0	0	1	1	0	0	0	0	0	NA	0	1	0	0	1	1	0	0	1	0	0	0	0	0	0	0	0	0	0	2	0	0	0	0	0	0	0	0	0	0	0	0	0	0	0	1	0	2	0	0	2	2	0	0	1	0	1	1	0	0	0	1	1	2	2	0	1	0	0	0	1	1	0	0	0	0	1	0	0	0	1	1	0	0	0	NA	1	1	1	1	1	0	0	1	0	2	0	2	1	0	0	0	0	0	1	1	0	0	1	0	1	1	0	0	0	0	0	1	0	0	1	2	0	0	0	1	0	1	1	0	0	0	0	0	1	0	2	2	1	0	1	0	1	0	0	0	0	0	0	0	1	0	0	1	0	0	0	1	NA	1	2	0	NA	1	1	1	2	0	0	0	2	0	2	1	1	0	1	1	1	1	1	0	0	0	2	1	1	0	2	0	1	2	0	0	1	0	0	0	1	0	1	0	0	0	0	0	1	0	1	0	0	NA	1	0	0	0	0	0	0	1	0	0	0	0	0	0	0	0	1	0	0	2	NA	0	0	0	0	0	1	0	0	2	0	0	0	0	0	0	0	0	0	NA	1	0	0	1	1	1	0	0	0	0	0	0	0	1	0	0	0	0	0	1	0	0	0	0	1	0	0	0	0	0	0	0	0	0	1	0	0	0	1	0	0	1	1	1	0	0	0	0	0	0	1	0	1	1	0	1	1	1	1	0	0	0	1	0	0	0	0	0	0	1	0	NA	2	0	1	0	0	1	1	NA	0	2	0	0	0	1	2	0	0	1	1	1	1	1	0	0	0	0	0	1	0	0	2	0	1	0	0	1	0	1	1	1	0	1	0	1	1	0	0	0	1	0	0	1	1	0	0	0	0	0	0	0	1	0	0	0	1	0	0	0	1	0	1	1	1	NA	1	0	0	NA	0	0	NA	0	0	1	0	0	0	0	0	0	0	1	0	1	0	0	0	0	0	1	0	1	NA	0	0	0	1	0	1	0	0	1	0	1	0	0	0	0	0	0	0	0	0	2	0	1	0	0	1	0	1	2	0	0	0	0	0	0	1	1	1	2	1	1	0	0	0	0	0	0	2	0	1	0	0	0	1	0	1	0	2	0	1	0	1	0	2	0	0	2	0	0	1	0	0	0	0	0	1	1	1	2	0	0	0	0	0	0	0	0	1	0	0	0	0	0	0	0	0	0	0	0	0	1	0	0	0	0	0	NA	1	1	0	0	0	0	0	0	0	0	0	0	0	0	NA	1	0	2	1	0	0	0	1	1	1	0	0	1	0	1	1	0	1	0	0	0	1	0	0	0	1	0	2	0	0	0	2	0	0	1	1	0	0	0	0	1	0	0	1	2	1	1	0	1	1	0	1	0	0	0	0	0	0	0	0	0	0	0	2	2	1	0	0	0	0	0	0	1	1	0	0	0	0	1	0	NA	0	1	1	1	0	0	0	0	1	0	0	0	0	0	0	0	1	0	0	0	2	1	0	0	0	1	1	0	1	0	0	0	1	0	1	1	1	1	0	0	0	0	0	0	1	1	0	0	2	0	1	1	1	0	0	0	2	0	0	1	0	1	0	0	0	0	0	1	0	0	0	1	0	0	2	0	0	1	0	0	0	0	0	0	0	0	1	0	1	1	1	1	2	1	1	0	0	0	0	0	0	0	0	1	1	2	0	1	0	1	0	0	1	0	0	0	0	0	0	1	0	NA	0	0	0	0	2	0	0	0	1	1	1	0	0	0	0	0	0	0	0	0	0	0	0	0	2	0	0	2	0	0	0	0	0	0	0	1	0	1	0	0	0	1	1	1	0	0	0	0	1	1	0	0	0	0	0	1	0	0	0	0	0	1	0	0	0	0	0	1	0	0	1	0	1	0	0	0	0	1	0	0	1	NA	0	1	1	1	0	0	0	0	0	0	0	0	0	1	1	0	0	1	1	0	1	1	1	0	0	0	0	0	0	0	0	0	0	0	1	1	0	0	1	2	0	0	0	1	0	1	1	1	2	1	0	1	0	1	0	0	NA	0	0	0	1	0	0	0	0	0	1	0	0	0	1	1	1	1	0	0	0	0	0	0	1	1	1	0	1	0	0	1	1	2	0	0	0	1	0	0	0	0	0	0	1	0	0	1	2	0	0	1	0	NA	0	0	0	1	0	0	0	0	1	1	1	0	1	0	1	0	0	1	1	0	0	1	0	1	0	1	1	1	1	0	0	0	1	1	0	0	1	0	0	0	0	0	0	1	0	0	0	0	0	0	1	0	2	2	0	0	0	0	0	0	0	1	0	0	0	1	0	0	0	0	1	0	0	0	1	2	0	0	0	1	2	1	0	1	1	0	1	1	0	1	0	0	0	1	0	0	1	1	1	0	0	1	0	0	1	0	0	0	0	0	0	0	1	0	2	1	0	0	1	1	0	0	1	0	0	0	0	1	0	0	0	0	0	NA	0	0	1	0	0	0	0	0	0	1	1	0	1	0	0	0	0	0	0	1	2	0	0	0	0	0	0	2	0	1	0	0	0	0	0	0	2	1	0	0	0	1	0	0	0	0	0	0	0	0	1	0	1	0	1	1	0	1	1	0	0	0	1	0	2	0	0	1	1	0	1	0	1	0	1	0	1	1	0	2	1	2	0	1	0	NA	0	0	0	0	0	0	NA	0	0	0	1	0	0	1	0	0	0	2	0	2	0	0	0	0	1	0	NA	1	1	1	NA	0	2	0	0	1	0	0	0	1	0	1	0	0	0	1	2	0	0	0	0	1	0	0	1	0	1	1	1	0	0	1	0	2	0	NA	0	0	0	0	NA	0	0	0	0	0	0	2	0	1	NA	0	0	0	0	1	0	2	1	1	0	1	0	1	0	0	2	1	0	0	0	0	0	1	0	0	0	0	0	0	0	0	1	0	1	0	0	0	1	0	0	0	0	1	0	0	0	0	0	0	0	0	2	0	0	0	0	0	0	2	0	1	0	2	1	1	0	0	1	0	2	0	1	0	1	0	0	1	0	0	0	0	0	0	1	1	1	0	0	1	0	0	0	0	0	1	0	1	0	NA	0	0	0	1	0	0	1	0	0	0	0	1	1	0	1	0	0	1	2	0	1	0	0	0	0	0	0	0	0	0	0	1	1	1	0	NA	0	1	0	0	1	0	1	1	1	0	0	0	0	1	0	1	0	0	0	0	0	1	1	1	0	0	0	0	0	1	0	0	0	1	1	1	0	0	2	0	1	1	1	0	0	0	2	0	0	0	0	0	2	0	1	0	0	0	0	0	0	2	0	0	0	0	0	0	0	0	0	0	0	2	0	1	1	1	0	2	2	0	0	1	1	1	0	1	0	0	0	0	1	0	0	2	2	0	2	0	2	0	0	0	0	0	0	0	1	0	0	0	0	0	0	0	0	0	0	0	0	0	0	0	0	1	1	0	1	1	1	1	1	1	0	0	1	1	1	0	0	0	0	0	0	1	1	0	0	0	1	0	1	0	0	0	0	0	0	0	0	0	0	0	2	0	0	1	1	1	0	1	0	0	1	0	0	0	0	0	0	0	0	1	0	0	0	0	0	1	1	1	0	1	0	2	0	0	0	1	0	2	0	1	2	0	1	2	0	0	0	0	0	0	0	1	0	0	0	1	0	0	0	0	1	1	1	1	NA	1	1	0	0	2	0	2	0	0	0	1	NA	0	1	0	0	0	0	0	0	1	0	0	0	0	0	0	0	0	1	1	0	1	0	0	1	0	0	0	2	0	0	1	0	0	0	0	1	0	0	1	1	0	0	0	1	1	0	0	0	0	1	1	0	0	1	0	2	0	0	1	0	2	0	0	0	0	0	1	0	1	0	1	1	1	0	2	0	1	1	0	2	0	0	0	0	1	0	0	0	0	0	1	0	0	0	1	1	1	0	1	0	1	1	1	0	0	1	0	1	0	0	0	0	1	0	0	NA	2	0	1	0	1	1	0	0	0	0	2	0	0	0	1	0	0	0	0	2	0	0	0	1	1	2	0	0	0	0	0	2	2	2	1	0	0	0	1	0	1	1	NA	0	0	0	0	0	0	0	0	0	0	0	1	0	0	0	0	0	1	0	0	1	0	1	1	0	2	0	0	0	0	0	0	0	0	0	0	1	0	NA	1	0	1	0	0	2	1	0	0	1	2	0	1	0	0	0	0	0	0	0	0	0	1	0	0	0	0	0	0	0	1	0	0	1	0	0	0	0	0	0	0	1	0	1	0	0	1	1	0	0	0	0	0	1	0	0	NA	1	0	1	0	0	0	0	0	0	2	1	2	0	0	0	0	1	0	0	1	0	0	0	0	1	0	1	0	0	1	0	1	0	0	0	0	0	1	0	0	0	0	NA	2	1	1	0	0	1	0	0	0	1	1	1	1	0	1	0	0	0	0	1	0	0	2	0	0	0	0	0	1	1	1	0	0	0	1	1	1	0	0	0	1	2	2	0	0	0	0	0	0	2	0	0	2	0	0	1	0	1	1	1	0	0	2	1	0	1	0	2	2	0	0	0	0	0	0	1	0	1	0	0	0	2	0	0	1	0	0	NA	1	1	0	1	1	0	0	0	1	1	1	0	0	0	0	0	1	0	0	0	0	0	0	2	1	0	0	0	0	0	0	1	0	0	0	1	0	0	0	0	0	0	2	2	0	1	NA	0	0	0	0	2	1	1	0	2	1	0	1	0	0	0	NA	0	0	0	0	0	0	0	2	0	0	1	0	1	2	1	0	0	0	0	0	0	2	0	0	1	0	0	0	0	0	0	0	0	0	0	NA	0	1	0	0	2	0	0	0	0	0	2	1	1	1	1	0	0	1	2	1	1	1	0	0	0	0	0	1	1	1	1	1	0	0	0	0	0	1	0	0	0	0	0	0	0	0	0	0	0	0	0	0	0	1	0	0	0	0	0	0	0	0	0	0	0	0	1	0	0	0	0	1	1	0	0	1	0	0	0	0	0	0	0	0	0	0	0	0	1	1	0	0	0	0	0	0	0	0	0	0	0	0	0	0	0	0	0	0	0	0	0	0	0	0	2	0	0	0	0	0	0	1	0	0	0	0	1	0	0	0	0	0	1	0	0	0	NA	1	0	1	0	0	0	2	0	0	2	0	1	2	0	1	0	0	1	0	0	0	0	0	0	0	0	1	0	1	0	0	0	0	0	0	0	0	0	0	0	1	0	0	0	0	0	2	0	0	0	0	0	0	2	1	0	0	0	1	0	0	1	0	0	0	1	1	1	0	0	0	1	0	1	1	0	0	0	0	0	0	0	0	0	0	0	0	2	0	0	0	0	2	0	1	0	1	0	0	0	0	1	0	0	1	0	2	2	0	0	0	0	0	0	2	0	0	1	1	0	1	2	0	1	0	0	0	1	0	0	1	0	0	0	1	0	0	1	1	0	0	0	0	0	0	1	1	0	0	1	0	0	1	1	1	0	NA	1	2	0	2	0	0	2	0	0	0	0	0	0	0	0	0	1	0	0	0	0	2	0	0	0	2	0	0	1	2	NA	0	0	0	2	0	0	0	0	0	0	1	0	1	1	0	NA	1	1	0	0	1	0	0	0	0	1	0	0	1	0	0	0	1	1	1	0	0	1	0	2	0	0	0	0	0	0	0	0	0	0	1	2	2	0	1	0	1	1	0	0	1	0	1	1	0	0	1	0	1	0	1	0	0	0	0	0	1	0	1	0	1	1	1	NA	0	0	0	1	2	0	0	1	0	1	0	1	0	0	0	0	0	0	0	0	0	0	0	1	0	0	0	2	0	0	0	1	2	0	0	0	NA	0	1	1	1	0	0	0	1	0	0	1	1	0	0	0	1	1	1	0	0	0	1	0	1	0	1	0	1	0	0	0	0	0	1	0	0	2	1	0	0	0	1	0	1	1	0	1	1	1	1	1	1	0	0	1	0	0	1	0	1	0	0	0	0	1	1	0	0	0	0	1	0	1	0	0	2	0	0	0	0	0	0	1	1	0	0	0	0	0	0	0	0	0	0	0	0	0	0	1	0	0	0	1	0	0	0	0	1	0	0	1	0	1	1	0	0	0	0	0	0	0	1	NA	0	0	0	0	1	1	1	0	2	2	0	0	1	1	0	1	0	0	0	0	0	1	0	NA	1	0	0	2	0	0	0	1	0	0	0	0	0	0	0	0	0	1	0	0	0	1	0	0	0	1	0	0	0	0	0	1	0	1	1	0	0	1	2	0	0	1	0	1	0	1	1	NA	0	NA	NA	1	0	0	0	1	0	0	0	0	1	0	0	0	0	0	1	0	0	1	0	0	0	0	0	0	1	0	0	0	0	0	0	0	1	1	1	0	0	0	0	1	0	0	1	0	1	0	0	0	0	0	2	0	1	0	1	1	1	1	0	0	1	0	0	1	0	0	1	1	0	0	2	0	0	0	0	0	0	1	0	0	0	0	0	0	0	1	1	0	0	0	1	0	0	2	0	0	1	0	0	0	0	0	0	0	0	0	1	1	0	0	0	0	1	0	0	0	0	0	1	0	1	1	0	1	0	0	0	1	2	0	0	0	1	0	0	0	0	0	2	0	0	1	0	0	0	0	1	1	1	1	1	0	1	NA	2	1	0	0	0	0	1	2	0	0	1	1	0	0	0	0	1	0	1	0	1	0	0	1	1	1	0	0	NA	2	NA	1	0	1	1	1	1	0	0	0	1	0	1	2	1	0	1	1	0	0	1	1	0	1	0	0	1	1	0	0	0	2	1	0	1	1	1	1	0	1	0	0	0	2	0	1	2	0	0	1	0	1	0	0	0	0	1	1	2	0	0	1	1	1	0	1	1	0	0	1	1	0	0	0	0	0	0	0	0	0	0	0	0	1	0	0	2	0	0	1	0	0	0	0	0	0	0	0	0	0	0	2	0	1	0	0	0	NA	0	0	0	1	0	0	0	0	1	1	0	0	0	1	0	1	2	1	0	NA	1	1	0	1	0	NA	NA	0	0	0	0	0	1	1	1	0	0	0	2	0	0	0	0	0	0	0	0	1	0	0	1	0	0	0	0	0	1	0	0	0	1	0	0	0	1	2	0	0	0	0	0	0	0	1	0	1	1	2	0	1	0	1	0	0	1	1	1	0	0	1	1	0	0	0	0	1	0	0	1	0	0	1	2	1	0	1	1	0	1	0	0	0	0	0	0	0	1	0	1	0	2	0	0	0	0	0	0	0	0	0	0	0	0	0	1	1	0	0	1	0	1	0	0	0	0	0	0	1	1	0	2	2	0	0	0	2	0	1	0	1	0	0	0	0	0	0	0	0	0	0	0	0	0	0	0	0	1	0	0	2	0	0	0	0	1	0	0	2	0	0	1	0	0	0	1	0	1	0	1	1	1	0	0	1	0	1	0	1	0	1	0	0	NA	0	0	0	0	0	0	NA	0	2	0	1	0	0	2	0	0	0	NA	0	0	0	0	0	0	0	0	0	0	0	0	1	1	0	0	0	0	0	2	0	0	0	0	0	0	0	0	1	0	0	0	1	0	1	0	0	0	0	0	NA	0	2	1	1	1	0	1	2	0	1	1	0	0	1	0	0	0	1	0	NA	0	1	1	0	0	0	1	0	0	1	0	0	0	0	0	0	0	0	0	0	0	0	0	0	0	0	0	0	0	0	1	1	0	0	0	0	2	0	1	2	1	0	0	0	0	0	0	0	1	1	1	0	0	0	0	0	2	0	2	1	0	0	0	1	0	0	2	0	0	1	0	0	1	0	0	0	1	0	2	0	0	1	0	0	0	0	0	0	0	0	1	0	1	0	0	0	0	0	0	0	0	0	0	0	2	0	0	0	0	0	0	NA	1	0	0	1	0	0	1	0	0	0	0	NA	0	NA	1	2	0	1	0	0	0	1	0	1	0	0	0	0	0	0	1	1	2	0	0	0	1	0	0	0	1	1	2	1	0	0	0	0	0	0	0	0	1	0	1	0	0	0	1	1	0	1	0	0	NA	2	0	1	0	0	0	1	0	0	1	2	NA	0	0	1	1	0	0	1	0	0	2	1	0	0	0	0	0	0	0	1	1	0	0	0	2	0	0	0	0	1	0	0	0	2	0	2	0	0	0	0	0	1	0	1	0	0	0	NA	0	0	1	1	0	0	2	0	0	0	0	0	0	NA	0	0	0	0	0	0	1	0	1	0	1	0	0	1	0	0	0	0	0	1	0	1	0	0	0	0	2	NA	0	1	0	0	1	NA	0	0	1	0	0	1	1	0	0	0	1	0	1	1	0	1	0	0	1	1	0	0	0	0	0	0	0	0	0	0	1	0	1	1	0	0	0	0	0	0	0	0	0	0	1	0	0	1	1	NA	1	0	0	1	0	0	1	1	0	1	0	1	0	1	1	1	1	1	0	1	1	0	0	0	1	0	0	0	1	1	1	0	0	2	0	0	0	0	0	0	0	1	2	0	0	0	0	0	1	0	0	0	2	0	1	1	0	0	0	0	0	1	0	0	2	0	2	0	2	0	0	0	0	0	0	0	0	0	0	0	0	0	0	0	0	0	0	0	0	1	1	0	0	0	0	0	0	0	1	1	0	0	0	0	0	1	0	0	0	1	0	0	1	0	1	0	1	1	0	0	1	0	0	0	0	0	0	0	0	0	1	2	0	0	0	0	0	0	0	0	0	0	0	1	0	0	2	0	1	0	0	1	0	0	2	0	NA	0	0	0	0	2	0	0	1	1	0	0	0	0	0	0	0	0	0	0	1	2	1	0	1	0	0	0	0	0	NA	1	1	1	0	0	1	1	0	1	NA	0	0	0	0	0	0	1	2	0	0	2	1	0	0	0	0	0	0	1	1	0	1	0	1	1	2	0	1	0	0	1	0	0	0	0	0	1	2	0	0	0	1	0	0	0	0	NA	1	1	0	0	0	0	0	0	1	0	0	0	1	0	0	1	0	1	2	0	1	0	1	0	1	1	0	2	0	0	0	0	2	0	2	1	0	0	1	0	0	0	1	1	2	1	0	0	0	1	NA	0	1	1	0	0	0	0	2	0	0	0	1	0	1	0	0	0	0	0	0	0	0	1	0	0	0	1	1	0	0	0	0	0	0	0	0	1	1	0	0	0	0	0	0	2	0	0	0	0	0	1	0	1	2	0	0	2	0	0	1	1	0	1	0	0	1	1	1	0	0	1	0	1	0	0	0	0	0	0	0	0	0	0	0	NA	1	1	0	0	1	1	1	1	0	0	0	0	0	0	0	0	0	0	0	0	0	1	0	0	0	0	1	1	0	0	0	0	0	0	0	1	0	0	0	0	0	0	0	1	1	1	1	0	0	0	0	1	0	1	NA	0	0	2	0	0	0	1	1	2	1	0	1	0	0	0	0	0	0	0	0	0	0	0	1	0	NA	1	0	0	1	0	0	1	0	1	0	0	0	0	1	0	1	1	1	0	2	0	0	2	0	0	1	0	1	1	1	1	0	2	0	0	0	0	0	0	1	0	0	0	2	2	1	NA	1	2	0	0	1	1	0	0	0	0	0	0	0	0	0	0	0	0	2	0	2	0	0	0	0	2	0	0	0	0	0	0	0	0	0	1	1	0	0	0	2	0	0	1	0	0	0	0	1	0	0	0	0	0	1	NA	0	0	0	0	1	0	0	0	0	0	0	2	0	2	0	0	0	0	0	0	0	0	0	0	0	0	0	0	1	1	0	1	2	0	0	1	1	1	0	0	0	0	0	2	0	0	0	0	0	0	1	2	0	1	0	0	1	NA	2	2	1	0	1	0	1	0	0	0	1	0	0	0	0	0	0	0	1	0	0	0	1	0	0	1	1	0	0	1	2	0	0	1	0	0	0	2	0	0	1	2	1	0	2	0	NA	0	0	1	1	0	0	0	0	1	0	0	0	0	2	0	1	0	0	0	1	1	1	0	NA	1	0	0	1	1	0	0	1	2	0	2	0	2	2	0	0	0	0	0	NA	0	0	1	1	0	0	0	0	0	0	0	0	0	0	1	1	2	0	0	2	0	0	0	0	1	1	0	0	0	0	0	1	0	0	0	0	0	1	0	NA	0	0	1	0	0	0	1	1	0	0	1	1	0	0	0	0	1	0	0	0	0	0	0	0	0	0	1	0	2	0	0	0	1	0	0	0	0	1	1	0	0	1	1	0	0	0	1	0	0	0	0	0	NA	0	1	1	0	1	1	0	0	1	0	1	1	0	0	NA	0	1	0	1	0	0	0	0	0	0	1	0	0	0	0	0	0	0	0	1	0	0	0	0	0	1	0	1	1	0	0	2	2	2	NA	0	0	0	0	0	0	0	0	1	2	0	0	1	2	2	0	0	1	2	0	0	1	0	0	0	0	0	2	0	0	2	0	0	0	0	NA	0	0	0	0	0	0	0	0	1	0	0	1	1	2	NA	0	0	1	1	0	1	0	0	0	0	0	0	2	0	0	0	0	0	0	0	0	1	0	0	1	0	1	0	0	1	0	0	0	1	1	0	0	0	1	0	1	1	0	2	1	0	0	0	0	1	0	0	2	1	0	2	0	1	1	0	0	NA	0	0	1	0	1	1	1	0	0	0	1	0	0	1	2	0	0	0	1	1	0	0	0	0	0	0	2	0	NA	0	0	0	0	1	1	0	0	0	0	2	0	1	0	1	0	2	1	0	0	0	0	0	0	0	0	0	0	0	1	0	0	1	0	1	2	0	0	0	2	0	0	0	0	1	1	0	NA	0	1	2	0	1	0	1	0	1	0	0	0	0	0	1	0	0	1	0	0	2	2	0	0	0	1	0	1	1	1	0	0	1	1	0	1	0	0	1	0	0	2	1	NA	0	1	1	1	0	0	0	0	1	0	0	0	0	0	1	1	0	0	0	0	0	0	1	0	0	0	0	1	0	0	NA	0	1	2	0	0	1	0	0	0	0	1	1	0	0	0	1	0	1	0	0	0	1	1	1	1	1	0	0	2	0	0	0	1	0	0	0	2	0	0	1	0	2	0	0	1	0	1	1	0	1	1	0	1	0	0	1	0	0	0	1	0	0	0	0	0	0	0	0	0	0	0	1	0	0	0	0	0	1	NA	0	0	0	0	0	0	0	0	0	0	0	2	0	1	0	1	0	0	0	0	1	0	0	1	0	0	0	0	0	0	2	0	0	0	1	0	1	0	0	0	1	0	0	1	1	1	0	0	0	0	1	0	0	0	0	0	1	2	2	0	1	0	1	0	0	2	0	2	1	0	0	0	0	1	0	1	0	0	0	0	0	1	1	0	1	0	1	0	2	0	0	NA	0	0	1	0	0	1	0	0	0	0	1	1	0	0	0	0	0	1	0	0	0	0	0	0	0	0	0	0	0	1	0	0	0	1	0	0	0	0	1	0	0	0	1	0	0	0	0	2	0	0	1	0	2	0	1	1	0	1	1	0	1	1	0	0	0	0	0	0	0	1	0	1	0	0	0	0	1	0	1	0	1	1	1	0	1	0	0	0	0	0	0	0	0	2	0	1	0	0	0	2	0	0	0	0	0	0	0	1	0	1	0	0	0	0	0	0	1	1	2	0	0	0	0	1	1	0	0	1	1	0	2	1	1	0	2	1	1	0	1	0	1	1	0	0	1	1	0	0	0	1	1	0	0	0	1	1	1	1	2	0	0	1	2	0	2	0	1	0	1	0	0	0	0	0	0	0	0	0	0	1	0	0	0	1	0	0	0	0	0	0	1	0	0	2	0	0	0	0	0	1	0	0	0	0	0	0	0	0	0	0	0	0	0	0	0	0	0	0	1	1	1	0	0	0	0	1	2	0	0	0	1	0	0	0	0	0	0	1	1	0	0	1	0	0	0	0	0	0	0	0	0	1	0	0	0	1	0	0	0	0	0	0	0	1	1	1	0	1	0	0	1	1	2	0	0	0	0	2	1	0	1	0	0	1	1	0	0	0	0	0	0	0	1	0	0	0	0	0	0	0	1	1	0	0	1	0	0	0	1	1	0	1	1	0	0	1	0	0	0	0	0	0	0	0	0	0	0	0	2	0	1	0	1	1	0	NA	0	1	0	0	1	0	0	0	1	0	0	2	0	0	2	0	0	1	0	0	0	0	1	0	1	NA	0	1	0	0	0	0	2	0	0	0	0	0	0	0	0	1	0	0	0	0	0	0	0	0	0	0	2	1	1	0	0	0	0	0	0	1	1	0	1	0	1	NA	1	0	0	0	1	1	0	0	0	0	0	0	0	0	0	0	0	0	0	0	0	0	0	0	2	0	0	0	0	0	1	0	0	0	0	0	0	0	0	0	0	0	0	1	1	0	0	0	0	0	NA	1	0	0	0	0	0	1	0	1	1	0	2	0	0	0	0	0	1	NA	0	0	0	0	0	1	0	0	0	0	0	1	0	1	0	1	0	0	0	0	0	0	0	1	1	0	0	1	0	0	0	0	1	0	0	0	1	0	1	0	0	0	0	1	0	0	1	0	0	0	0	0	0	1	0	2	2	1	0	1	0	1	0	0	0	0	1	0	1	1	0	0	0	0	0	0	0	0	0	2	0	0	0	0	0	1	0	0	0	0	0	1	1	0	0	0	1	0	0	1	2	0	0	0	0	1	1	1	2	0	1	2	NA	1	0	1	2	1	1	1	0	0	2	0	0	0	1	0	0	0	1	1	1	NA	0	0	0	1	0	1	0	0	0	0	0	0	0	0	0	0	0	1	0	1	0	0	1	0	0	0	0	2	0	2	0	0	0	1	0	1	0	0	0	0	0	0	0	1	1	0	0	0	1	0	0	0	0	0	0	0	0	0	0	0	2	0	1	0	1	0	0	0	0	0	0	0	0	0	1	0	0	2	0	0	1	1	0	0	2	0	0	0	0	0	0	0	0	0	1	1	0	0	0	2	0	0	0	0	1	1	0	0	0	0	0	0	2	0	0	0	0	1	1	2	2	0	1	1	0	0	0	0	0	0	0	0	0	NA	0	0	0	0	0	0	0	0	0	0	1	1	1	1	1	1	0	0	0	0	0	0	1	0	0	1	0	0	0	1	0	1	0	0	0	0	1	1	1	0	0	1	0	0	1	1	0	0	1	0	0	2	0	1	1	0	0	1	0	0	0	0	0	0	1	0	0	0	1	0	0	0	0	0	0	0	1	0	2	0	0	0	0	1	1	0	0	2	0	0	1	0	0	0	1	0	0	0	0	0	2	0	0	0	1	0	0	0	0	0	1	0	0	0	1	0	0	1	2	0	0	0	2	0	0	0	0	0	1	1	1	1	NA	0	1	0	0	1	1	0	0	0	0	0	0	0	0	0	0	1	0	1	2	1	0	0	0	1	0	1	0	1	0	0	0	0	1	0	0	1	0	NA	1	1	0	1	0	0	1	1	0	1	1	0	0	1	0	NA	0	0	0	0	0	0	0	0	0	0	1	0	0	0	0	0	1	1	1	0	0	0	0	0	0	0	0	0	0	0	0	0	0	0	0	0	0	0	0	0	1	0	1	0	0	2	0	0	0	0	1	0	0	2	0	1	0	0	0	0	0	2	2	0	0	0	0	0	0	2	0	0	1	1	0	1	1	1	0	0	0	1	1	0	NA	0	0	0	0	1	0	0	0	0	0	2	0	0	0	0	0	0	0	0	0	1	0	0	2	0	1	1	0	1	NA	1	0	0	0	0	0	0	0	0	1	0	0	1	0	0	0	0	0	0	0	0	0	0	1	1	1	0	0	2	0	0	0	1	1	NA	0	0	0	0	1	0	1	1	1	1	2	0	0	1	0	1	1	0	0	0	1	0	0	1	0	1	0	0	2	1	0	0	NA	0	0	0	0	1	0	NA	0	1	0	2	0	0	0	0	2	0	0	0	0	0	0	1	0	1	0	0	1	0	NA	0	0	0	1	0	0	0	0	0	0	0	0	0	0	0	0	0	1	0	0	1	0	0	0	0	0	2	1	0	0	1	0	0	0	0	0	0	0	NA	1	0	0	0	2	0	0	0	0	0	1	NA	1	0	0	2	1	0	0	0	0	1	0	1	0	0	0	0	0	0	0	0	NA	0	0	0	0	0	0	0	0	1	1	0	1	0	0	0	2	1	2	1	1	0	0	2	0	1	0	0	0	0	0	0	0	NA	1	2	0	0	0	0	1	0	0	0	0	0	0	0	1	0	0	1	0	0	0	1	0	2	0	0	1	1	1	0	0	0	0	0	0	2	0	0	0	0	0	0	0	0	1	0	1	1	0	0	0	0	0	0	0	0	0	1	2	0	NA	0	1	0	1	1	0	0	0	1	0	0	0	2	0	0	0	1	2	NA	1	1	0	1	1	0	0	1	0	0	1	0	2	0	1	1	1	1	1	2	0	0	0	1	0	0	0	0	1	0	0	0	1	1	0	1	2	1	1	0	0	1	0	2	0	0	1	1	0	0	0	1	0	0	0	1	0	1	1	0	0	0	0	1	0	0	0	0	0	0	2	0	1	0	0	0	0	1	0	0	1	0	0	1	0	1	1	1	0	0	1	0	0	1	0	2	0	0	0	2	1	0	1	NA	0	0	0	0	1	0	2	0	0	0	0	2	0	0	1	0	0	0	0	0	0	0	0	0	0	0	1	0	0	1	0	0	0	0	2	2	0	0	1	2	0	0	NA	0	1	0	0	0	0	0	0	0	0	NA	0	0	0	1	0	0	0	0	0	0	2	0	0	0	2	1	0	0	0	1	0	0	0	2	0	0	0	0	0	0	0	1	1	0	0	0	0	1	1	1	1	NA	0	0	1	0	0	1	0	2	0	1	0	NA	0	0	0	2	0	0	0	0	0	0	0	0	1	0	2	0	1	0	0	1	0	0	2	2	1	1	0	2	0	0	2	0	1	0	0	1	0	0	0	0	1	0	0	0	0	0	1	0	0	0	0	0	1	1	0	0	0	0	0	0	0	0	0	0	0	0	0	0	0	0	0	1	0	1	0	0	0	1	0	0	0	1	0	1	1	1	0	0	0	0	2	0	0	1	2	0	0	0	0	0	0	0	1	0	0	0	0	1	1	0	1	0	1	0	0	0	0	0	0	0	1	0	0	0	0	0	0	1	0	0	0	0	0	0	1	0	NA	0	0	1	0	1	0	1	2	1	1	0	0	0	0	NA	0	0	0	0	0	1	0	0	0	0	0	1	0	0	0	1	0	1	1	0	2	0	0	NA	0	NA	0	0	1	0	1	1	0	0	0	0	0	0	0	1	0	0	0	0	0	0	0	1	0	0	0	0	0	0	0	0	0	0	0	0	0	0	0	0	2	0	0	0	0	0	0	0	0	1	1	0	1	1	0	0	1	0	0	0	0	0	0	1	0	0	1	0	0	0	1	1	1	0	1	1	0	2	2	1	0	0	1	0	0	0	1	0	0	0	0	2	0	0	0	NA	NA	1	1	0	0	2	0	0	0	0	0	1	0	1	0	0	1	NA	0	0	0	1	0	0	0	0	0	0	1	0	0	0	0	0	0	1	0	0	1	0	2	1	0	0	1	1	0	0	1	2	0	0	1	0	NA	0	0	0	0	1	0	0	0	0	0	NA	0	1	1	1	0	1	NA	2	1	0	0	0	0	0	1	0	0	0	1	0	0	1	0	0	0	0	0	1	0	1	1	1	1	0	0	1	0	1	1	0	1	0	0	0	1	0	0	1	0	0	0	0	0	1	0	0	0	0	2	0	1	0	0	0	0	0	1	0	1	1	0	0	1	1	1	0	0	0	0	0	0	0	0	0	1	0	1	0	0	1	1	0	1	0	1	0	0	0	0	0	0	1	1	1	0	1	1	0	0	0	2	0	0	0	0	0	0	0	0	0	0	2	2	1	0	1	0	0	0	1	0	0	0	0	1	1	0	0	0	1	0	0	0	1	0	1	1	0	1	0	0	0	0	1	0	1	1	0	0	0	1	0	0	0	1	0	0	0	0	0	0	2	NA	0	1	1	0	0	0	0	0	1	0	0	0	0	0	0	2	0	0	1	0	0	0	0	0	0	0	0	0	0	0	0	0	0	1	0	0	1	0	0	2	0	1	0	0	0	1	1	0	0	0	0	0	0	0	0	2	0	0	0	0	NA	0	0	1	0	0	0	0	0	1	0	1	0	0	0	1	1	0	0	0	0	1	0	NA	1	1	1	0	0	0	0	1	0	0	0	0	0	0	1	NA	0	1	0	0	0	0	1	0	0	0	0	0	0	0	0	0	0	1	1	0	0	2	0	0	0	0	0	1	0	1	0	0	2	0	0	2	1	0	0	0	1	0	0	1	0	0	0	0	0	0	0	1	0	2	0	0	1	1	0	1	0	0	0	0	0	0	0	0	0	2	0	0	2	0	1	0	2	1	1	1	0	0	NA	0	1	0	1	1	0	1	1	0	1	0	1	0	0	0	0	0	0	1	0	1	0	0	0	2	1	0	2	0	1	0	0	1	1	0	0	0	0	0	0	0	2	0	0	0	0	2	0	0	2	0	0	1	0	0	1	0	0	0	0	1	2	0	0	0	0	0	0	0	0	0	1	0	0	NA	1	0	0	0	1	0	0	1	0	2	1	0	0	0	2	1	1	0	1	0	1	0	1	0	0	0	1	0	1	0	0	2	1	0	1	NA	0	0	0	1	0	1	0	0	1	0	1	1	0	0	0	1	0	0	0	1	0	1	1	0	0	2	1	1	1	0	0	1	0	0	0	0	0	1	0	1	1	1	2	0	0	1	0	0	2	0	0	0	0	NA	1	0	0	0	0	0	2	0	1	1	2	1	0	0	1	1	1	0	0	0	0	0	0	0	1	2	1	0	0	0	0	0	0	0	0	0	0	0	0	0	0	0	0	NA	0	2	0	0	1	0	0	0	0	0	0	0	0	0	0	1	0	0	0	2	1	0	0	2	0	0	0	0	0	0	1	1	1	1	0	0	0	1	1	2	0	0	0	1	0	0	0	0	2	2	2	0	0	NA	1	0	0	0	1	1	0	0	0	0	0	0	0	0	0	0	0	0	1	0	0	0	0	1	0	0	0	0	0	0	0	0	0	0	0	0	0	0	0	0	0	0	0	1	0	2	2	0	0	0	0	0	0	0	0	0	1	1	0	2	0	1	0	0	0	0	0	0	1	1	0	1	0	NA	0	0	1	0	0	0	1	1	1	0	0	2	0	0	0	0	2	2	0	0	1	0	0	0	0	2	2	0	0	2	0	0	0	0	0	0	0	1	0	1	1	2	0	0	0	1	0	0	0	1	0	0	2	0	1	0	0	0	1	1	0	NA	1	0	0	0	1	0	0	0	0	1	0	0	0	0	0	0	1	1	2	0	1	2	0	0	0	0	0	0	0	0	0	0	0	0	0	0	0	0	0	1	0	0	1	1	1	2	0	0	0	1	1	2	0	1	0	0	0	1	0	0	0	1	1	0	NA	0	2	0	0	1	1	1	2	1	2	0	0	0	0	0	0	2	0	0	0	0	1	0	1	0	0	1	0	0	2	NA	0	0	0	0	0	0	0	0	1	2	0	0	0	0	1	1	0	1	0	1	0	0	0	1	0	NA	0	0	0	0	0	2	0	0	0	0	1	1	1	NA	2	0	1	0	0	1	1	0	0	1	0	0	0	0	2	0	NA	1	0	0	0	0	2	0	0	2	0	1	0	2	1	2	1	0	0	1	0	1	1	0	0	0	2	0	0	0	0	0	2	0	0	0	0	0	0	0	0	0	0	0	0	0	0	0	0	1	1	0	1	0	0	1	0	0	0	1	0	1	0	0	0	0	0	0	0	1	0	2	0	0	0	2	0	0	2	0	1	1	0	0	0	0	2	1	2	0	0	1	0	0	0	0	0	0	2	0	0	0	0	2	0	1	1	0	0	0	0	0	1	0	1	0	0	0	0	0	1	0	0	0	0	1	0	0	0	0	0	0	0	0	2	2	0	0	0	0	0	0	1	0	1	0	0	0	0	0	0	1	1	1	0	0	0	0	0	0	0	0	1	0	0	0	0	2	1	1	0	0	1	0	0	2	1	0	0	1	0	1	0	0	0	0	0	1	0	0	0	0	1	0	0	0	0	0	0	1	0	0	0	0	0	0	0	0	2	0	2	0	0	0	0	1	0	2	0	1	0	0	0	1	0	1	0	1	1	0	0	1	0	0	0	0	0	NA	0	1	0	0	2	0	0	0	0	0	0	0	0	0	2	0	0	0	0	0	0	0	0	0	0	1	0	0	0	0	1	0	0	0	0	0	0	1	2	0	1	0	0	1	0	0	0	2	1	1	0	NA	0	0	1	0	0	1	1	2	1	0	1	1	1	1	0	2	1	0	0	0	0	1	1	1	0	2	0	0	1	1	0	1	0	1	0	0	0	1	0	0	1	1	0	0	2	0	0	0	2	0	0	NA	0	0	2	0	0	NA	0	0	0	2	0	1	0	NA	0	0	0	0	1	1	0	0	1	0	0	0	0	1	0	0	2	0	0	0	0	0	2	0	1	0	0	0	1	0	0	0	0	0	1	1	0	0	0	1	0	1	1	1	1	1	1	0	0	0	0	0	1	1	0	0	0	0	0	0	0	0	0	0	0	0	2	0	1	0	0	0	0	0	0	0	1	0	0	0	0	1	1	0	1	0	NA	0	0	1	2	0	0	0	0	0	0	0	1	0	1	1	2	0	0	0	2	0	2	0	2	0	0	0	0	1	0	0	0	1	0	0	0	0	0	1	1	0	0	NA	0	0	1	1	0	1	0	0	1	1	1	0	0	0	1	1	0	1	1	1	0	0	0	1	0	1	0	0	0	1	0	2	0	0	1	0	0	0	0	1	0	2	0	0	0	1	0	0	2	0	0	0	0	0	1	0	0	0	2	2	2	0	0	0	0	1	1	0	0	2	0	0	0	0	0	1	0	1	2	0	0	0	0	0	0	0	0	0	0	0	0	0	2	0	0	0	1	0	1	1	2	1	0	0	0	1	0	0	0	0	0	0	0	0	0	1	0	0	0	0	0	1	0	1	0	0	0	0	0	0	1	0	1	0	0	0	0	0	0	2	0	1	1	1	NA	0	1	0	1	1	0	1	1	1	0	1	0	0	0	0	0	0	1	2	0	0	1	0	1	1	0	1	0	0	1	1	0	NA	1	1	0	0	0	1	0	0	0	0	0	0	0	0	0	1	0	1	1	1	0	0	0	1	0	0	0	0	0	1	0	0	0	1	0	0	0	0	0	0	0	0	0	0	0	1	0	0	1	1	0	0	2	0	1	2	2	0	NA	1	0	1	1	0	1	0	0	0	0	0	0	0	1	0	0	0	0	0	0	0	0	0	1	2	0	1	1	0	0	0	0	0	0	2	0	1	0	0	0	0	2	1	0	0	0	0	0	0	0	1	NA	1	1	0	0	0	0	0	1	2	2	1	0	0	1	1	2	2	0	0	1	1	1	1	1	1	0	1	0	1	1	0	0	0	0	2	0	0	0	1	0	2	2	0	0	0	1	0	0	0	NA	0	0	0	0	0	0	0	0	0	1	0	0	1	2	0	0	0	0	0	0	0	1	0	0	0	2	0	NA	1	0	1	0	0	0	1	1	NA	0	0	0	0	0	0	1	2	0	0	0	0	1	1	1	0	0	1	1	0	2	0	1	1	0	1	2	1	0	0	0	0	0	0	0	1	1	0	0	0	0	0	0	0	1	2	NA	NA	1	0	0	0	0	0	0	2	0	0	0	2	1	1	0	0	0	1	2	0	0	1	0	0	1	1	1	1	1	0	1	0	0	0	0	2	1	0	2	1	0	0	0	0	0	1	0	0	2	0	0	0	1	0	1	1	0	2	0	0	1	0	0	0	0	1	0	0	0	0	1	0	2	0	0	1	0	0	0	0	0	1	0	0	0	0	1	1	0	2	0	2	1	0	0	0	0	0	0	1	1	1	2	1	0	0	0	0	0	1	0	0	0	0	1	0	1	1	0	0	1	0	0	0	1	0	0	0	0	2	0	0	0	0	0	0	0	0	2	2	0	1	0	0	1	NA	0	0	NA	0	1	0	0	0	0	0	0	0	0	0	0	0	0	0	1	0	0	0	0	0	0	1	0	0	0	0	0	0	1	0	0	0	0	0	2	0	0	0	0	0	0	0	0	1	0	0	0	0	0	0	1	1	1	0	0	0	0	0	1	0	0	0	0	0	0	1	0	NA	NA	0	0	0	1	0	0	0	0	0	0	1	0	0	2	1	2	NA	0	0	2	0	1	0	1	NA	0	2	0	0	1	1	0	1	0	0	0	0	0	0	0	2	0	0	0	NA	0	0	0	2	1	0	0	2	0	0	0	1	1	1	0	0	0	0	0	0	0	1	0	0	0	1	0	1	0	0	2	0	0	1	0	1	1	0	1	0	0	0	1	0	0	0	0	0	0	0	0	0	0	0	0	0	0	0	2	0	0	0	0	0	0	0	0	0	2	0	1	0	NA	0	1	0	1	1	0	0	0	1	0	1	1	0	0	0	0	1	2	0	1	2	0	0	1	1	0	0	1	0	0	0	0	0	0	2	0	1	0	0	0	1	0	0	0	0	0	0	0	NA	1	1	0	0	NA	0	1	0	0	1	0	0	1	1	1	1	0	1	1	0	0	1	1	0	1	0	1	0	0	2	1	1
Sa14C07	2	0	0	0	0	2	1	0	1	2	0	0	1	2	0	1	0	0	0	0	0	0	0	0	0	0	1	2	0	0	0	0	0	0	0	0	0	2	0	1	0	0	0	0	0	0	1	0	1	0	0	1	0	2	0	0	0	0	1	1	1	1	1	1	1	0	0	0	0	1	0	0	1	0	0	0	0	0	0	0	0	0	0	0	0	1	0	0	1	0	0	1	0	0	1	0	0	0	1	0	0	0	0	0	0	0	0	0	2	1	1	0	0	0	0	0	1	1	0	0	0	1	0	0	0	0	0	0	0	1	0	0	0	0	0	0	0	0	0	0	0	0	0	0	0	2	0	0	0	0	0	0	0	0	0	0	0	0	0	0	0	0	0	0	0	0	0	0	2	0	0	0	0	0	0	1	0	0	1	0	0	0	0	0	1	1	0	1	1	0	0	0	0	0	0	0	1	1	0	0	0	0	0	1	0	1	0	1	1	0	0	0	1	0	0	0	2	0	1	0	0	0	0	0	0	1	1	0	0	0	1	0	0	0	0	0	0	0	0	1	0	1	1	1	0	0	0	0	0	1	0	0	0	0	0	0	0	0	0	0	0	2	0	0	0	0	0	1	0	0	0	0	0	1	0	2	2	0	0	0	0	0	0	0	0	2	0	1	0	1	0	2	0	1	1	1	1	0	0	1	1	1	0	0	0	0	1	1	0	0	1	0	0	0	0	0	0	0	1	1	1	0	1	0	1	1	0	1	0	0	0	0	0	0	0	0	0	0	0	2	0	0	0	0	0	0	0	1	0	0	0	0	0	1	0	0	0	0	0	0	0	0	2	0	0	0	0	0	0	0	0	0	2	0	0	0	0	0	0	0	0	1	0	1	0	0	1	0	0	0	0	2	0	0	1	1	0	2	0	0	2	0	1	0	0	0	0	0	0	0	0	0	0	0	0	2	0	0	2	1	0	0	0	0	0	1	0	0	0	0	0	2	0	1	0	0	0	0	0	0	0	0	0	1	0	1	0	0	0	0	0	1	0	1	0	0	0	0	0	1	1	0	0	0	0	0	0	0	2	2	0	1	0	0	1	0	0	0	0	0	0	0	0	0	0	2	0	1	0	1	0	0	0	0	1	0	0	0	0	0	0	1	1	1	0	1	0	1	0	0	1	1	0	1	0	0	0	0	0	0	0	0	1	0	0	0	1	0	0	0	0	0	0	0	1	1	0	0	0	0	0	0	1	0	0	0	0	0	0	0	1	2	0	0	1	0	1	0	1	2	0	1	0	0	1	1	0	0	0	0	2	0	1	0	1	0	1	0	2	0	0	0	1	1	0	1	0	0	0	0	0	1	0	0	0	0	0	0	0	0	0	0	2	0	1	1	1	0	0	0	1	2	0	1	0	1	0	0	0	0	1	2	0	0	2	1	0	1	0	0	0	2	1	0	0	1	0	0	0	1	1	0	1	0	1	0	0	0	0	0	1	1	0	0	1	1	0	0	2	NA	0	0	2	0	2	0	0	0	0	0	0	0	1	1	0	0	2	2	1	2	0	0	0	0	0	0	0	0	1	0	0	1	1	0	0	1	1	0	1	0	0	0	0	2	1	0	1	0	NA	0	0	1	1	0	0	0	0	0	0	1	0	0	0	0	0	0	0	0	0	2	0	0	0	1	0	0	0	0	0	0	0	0	0	0	0	0	1	0	0	0	1	0	0	1	0	0	0	0	0	0	0	0	0	1	0	0	0	0	0	0	0	0	0	0	0	1	0	0	0	0	0	1	0	0	0	0	0	0	1	2	1	1	0	2	0	1	0	1	0	1	1	1	0	1	0	1	0	1	1	1	1	0	0	0	0	0	1	0	0	1	0	0	0	0	0	1	0	0	0	0	1	0	0	0	0	0	0	0	0	0	0	0	1	0	0	0	0	0	0	0	0	0	0	0	0	0	NA	0	2	0	0	0	0	0	0	0	0	1	0	0	0	0	0	0	2	0	0	0	1	0	1	0	0	0	1	0	1	0	0	2	2	1	0	1	1	0	2	2	0	2	1	1	0	0	0	0	0	0	0	0	0	0	0	0	0	0	2	0	0	0	0	0	0	0	0	0	NA	1	1	1	0	1	0	0	0	0	0	0	2	0	0	0	1	0	0	1	1	0	1	0	1	0	1	1	0	0	0	1	2	2	0	0	1	0	0	0	0	NA	2	0	0	0	0	0	1	0	0	2	0	2	0	2	1	0	0	1	0	0	0	1	2	0	0	0	0	0	1	0	2	0	0	0	0	2	0	1	0	0	0	0	1	1	0	0	0	0	0	0	1	0	0	0	0	1	1	NA	0	1	1	0	0	0	2	1	1	1	0	1	0	0	0	1	1	0	1	0	0	2	NA	0	0	1	1	0	1	0	1	1	0	1	0	1	0	0	0	0	0	2	0	0	0	1	0	2	0	0	1	0	0	2	0	0	0	0	0	0	0	2	0	2	0	0	0	0	1	2	0	1	0	0	0	0	0	0	0	2	0	0	0	1	0	0	0	0	0	1	0	0	1	0	1	0	0	1	1	1	NA	0	0	0	0	0	0	0	0	2	1	0	0	1	1	0	2	2	1	1	0	1	2	0	1	0	0	0	0	2	0	0	0	0	0	0	0	0	0	1	0	0	0	0	0	1	0	1	0	0	0	1	0	0	1	0	1	0	1	0	0	0	1	0	0	1	0	1	0	1	1	1	0	0	0	0	1	0	0	1	0	NA	1	0	0	0	0	0	1	1	2	0	1	1	1	1	0	1	0	0	1	0	2	0	0	0	1	0	1	1	0	1	2	0	0	0	0	0	0	1	1	0	0	1	1	0	1	NA	0	1	0	0	0	2	0	0	1	1	2	0	1	1	1	0	0	0	1	0	0	0	0	0	1	0	0	0	0	0	0	1	0	0	0	0	1	1	0	1	0	0	1	1	0	0	1	0	0	1	1	0	1	1	0	0	0	0	1	1	0	2	0	1	0	0	0	0	0	0	0	1	1	0	0	0	0	0	0	0	1	0	0	0	0	0	0	1	2	1	0	0	0	0	0	0	0	1	2	0	0	1	0	0	0	1	2	0	0	1	0	1	1	0	1	1	0	1	1	0	1	0	0	0	2	2	0	0	0	0	0	0	1	0	0	1	0	0	1	0	1	0	1	0	0	1	1	0	1	0	0	0	0	0	1	0	0	1	0	0	0	0	0	0	0	0	0	0	0	0	1	1	1	1	0	1	0	1	0	0	0	0	NA	1	0	0	1	0	2	1	0	0	1	0	0	0	0	1	1	0	0	1	0	0	0	0	1	1	0	0	0	1	1	0	0	2	1	1	0	0	0	2	1	0	0	1	0	0	0	0	0	0	0	0	0	0	0	1	1	2	1	1	0	0	1	1	0	1	1	0	0	0	0	1	0	1	0	0	1	1	0	0	0	0	0	0	1	0	1	0	0	1	0	0	1	0	0	0	0	0	0	0	0	0	0	0	2	0	2	0	2	0	0	0	0	2	0	0	0	0	0	0	1	0	1	0	0	1	0	1	1	0	0	0	0	NA	0	0	0	2	0	0	0	0	1	0	0	NA	0	0	0	0	0	0	1	0	0	0	0	0	0	0	0	1	2	0	0	1	1	0	0	0	0	0	0	0	0	0	1	0	0	2	1	1	0	0	0	0	1	0	0	1	0	1	0	0	1	0	0	0	0	0	0	0	0	0	0	1	1	0	0	0	0	0	0	0	0	0	0	0	2	0	2	1	0	0	1	0	0	1	1	0	NA	2	0	1	0	1	0	0	0	0	1	0	0	0	0	0	1	1	1	1	0	0	1	2	0	0	0	0	0	0	1	0	1	1	1	1	0	0	0	0	0	0	0	0	1	2	0	0	0	2	0	0	1	0	0	0	0	1	0	1	0	1	0	0	1	0	1	1	0	0	0	0	0	0	0	1	1	0	0	0	1	0	0	0	0	0	0	1	0	0	0	0	0	0	0	0	0	0	1	0	1	0	0	0	0	0	0	0	0	0	0	1	0	0	0	0	0	0	1	0	1	0	1	0	1	1	0	0	0	1	1	0	1	0	0	2	0	0	1	0	0	0	0	0	2	0	1	0	1	0	0	0	0	1	1	NA	0	0	0	1	0	0	0	1	1	0	1	0	2	2	2	0	0	1	0	1	0	0	1	0	1	0	1	1	0	0	0	1	1	0	1	1	1	1	0	0	0	0	0	0	0	1	0	0	0	0	0	0	0	1	0	0	0	1	0	0	0	0	0	1	0	0	0	0	1	1	0	0	1	0	1	0	0	0	0	0	0	0	0	0	0	1	2	0	1	0	0	0	0	1	0	0	0	0	0	0	0	0	1	0	0	0	1	0	0	0	1	1	2	0	0	0	1	0	1	1	1	0	1	1	0	1	0	0	0	0	0	0	1	0	0	1	0	0	2	1	0	0	0	0	0	0	0	1	0	1	0	0	1	1	0	0	0	0	2	1	1	0	0	1	0	0	0	1	1	1	1	0	0	1	1	0	0	0	0	1	1	0	0	0	0	0	1	0	0	0	0	0	1	0	1	0	1	1	1	0	0	0	1	0	0	0	0	1	0	0	1	1	0	1	1	1	1	2	0	0	2	0	0	2	0	0	0	0	0	0	1	0	0	2	0	1	2	0	0	1	0	0	0	1	0	1	1	1	1	1	1	0	0	0	0	0	1	0	0	0	0	0	0	1	0	0	1	1	0	1	1	2	2	0	1	0	0	1	0	1	1	0	0	2	0	0	0	1	2	0	0	1	0	0	0	0	0	0	0	0	1	0	0	0	0	0	0	0	0	1	0	NA	2	0	0	0	1	0	0	1	1	0	1	1	0	0	1	1	0	2	0	0	0	0	0	0	1	2	1	0	0	0	1	0	0	2	1	1	1	0	0	1	0	1	0	1	0	0	2	2	1	0	1	0	0	0	1	1	0	0	1	2	1	0	0	1	0	0	0	0	0	0	1	0	0	0	0	0	0	0	0	0	1	0	1	0	0	1	1	1	0	0	0	1	0	0	0	1	0	1	1	1	0	1	0	0	0	0	0	0	0	0	0	1	1	0	0	1	0	1	0	0	0	0	1	0	1	0	0	0	0	0	2	0	1	1	1	1	0	0	2	2	1	1	0	0	0	0	1	0	0	1	0	0	0	1	0	1	2	0	1	2	0	0	0	1	0	0	0	0	0	1	1	0	0	1	1	0	0	2	0	0	0	0	0	0	0	0	0	1	1	0	1	0	1	1	1	0	0	0	0	0	0	NA	1	0	1	0	0	0	0	1	2	1	0	0	0	2	0	0	0	0	0	0	1	NA	0	0	2	0	0	0	0	0	0	0	1	1	1	0	0	0	1	0	0	2	0	0	2	0	0	1	2	1	1	0	2	0	0	0	0	2	1	0	0	0	0	0	1	1	1	0	0	0	0	0	2	0	0	1	0	1	0	2	0	1	0	0	0	0	0	0	0	0	0	0	0	0	0	0	1	1	1	0	0	2	0	0	1	1	0	0	0	2	0	0	0	0	0	0	0	0	0	0	1	0	0	0	0	1	1	0	0	1	1	0	0	0	0	0	0	0	1	2	1	2	0	0	0	0	0	2	1	1	0	1	0	0	1	0	0	0	1	1	0	0	2	1	0	0	2	0	0	0	0	0	0	0	0	NA	0	0	0	0	0	0	1	0	1	1	0	1	0	0	0	0	NA	1	0	1	0	0	0	1	1	1	1	0	0	1	0	1	0	0	1	0	0	0	0	1	1	0	0	1	0	0	2	0	0	0	0	0	2	0	1	1	0	1	0	0	0	0	1	0	1	1	1	1	0	0	0	1	0	2	1	0	0	0	0	0	1	0	0	0	0	0	NA	1	1	0	0	1	0	0	0	0	0	0	1	1	0	0	0	0	0	0	0	1	0	0	0	0	0	0	0	0	0	0	0	1	0	0	0	2	0	0	1	0	0	0	0	1	0	0	0	1	1	0	1	0	0	1	0	0	0	0	2	0	2	0	0	0	NA	0	0	0	0	1	0	0	0	0	0	1	0	0	0	1	0	1	0	0	0	0	0	1	0	1	0	0	0	0	0	0	0	1	2	1	0	2	0	0	0	0	0	0	2	2	0	1	1	0	0	1	1	0	0	NA	1	0	1	0	0	0	0	0	0	0	0	2	0	0	0	0	0	0	1	0	2	1	1	0	0	0	0	0	1	0	1	0	1	0	0	0	0	0	1	0	1	1	0	0	0	0	0	0	0	0	0	1	1	0	1	0	0	0	0	0	0	0	0	0	0	0	1	0	0	0	0	0	0	1	2	0	0	0	1	0	2	1	0	0	2	0	0	2	0	0	1	NA	0	1	1	0	1	1	0	0	0	1	2	0	0	0	0	0	0	0	0	0	0	0	0	1	0	0	0	0	1	1	0	0	0	2	1	1	1	0	1	1	0	0	1	0	0	1	0	0	1	0	0	0	1	0	0	1	0	0	0	0	0	0	0	0	0	0	0	0	0	1	1	1	0	0	0	0	0	0	0	0	0	0	0	0	1	0	1	0	0	0	0	0	0	2	0	1	0	0	0	0	1	0	0	0	0	0	0	1	2	0	2	0	1	1	1	2	0	0	0	0	0	0	0	1	1	0	0	0	1	0	1	0	0	0	1	0	1	2	0	0	0	1	2	0	2	1	1	0	1	0	0	2	1	0	0	0	2	0	0	1	0	0	0	0	1	0	1	1	0	0	1	0	0	1	1	0	1	0	0	0	0	0	0	1	0	0	0	0	0	0	0	1	0	0	0	0	1	0	0	0	0	1	1	0	0	0	0	0	0	0	1	0	0	1	1	0	0	1	0	0	0	0	0	0	0	0	0	0	2	0	0	0	0	0	0	0	0	0	0	0	1	0	0	0	1	0	2	NA	0	2	2	0	0	1	0	1	1	0	0	0	1	1	1	2	0	1	0	0	0	1	1	0	0	0	0	1	0	0	0	1	1	0	0	0	1	1	1	1	1	1	0	0	1	0	2	0	2	1	0	0	0	0	0	1	1	0	0	1	0	1	1	0	0	0	0	0	1	0	0	1	2	0	0	0	1	0	1	1	0	0	0	0	0	1	0	2	2	1	0	1	0	1	0	0	0	0	0	0	0	1	0	0	1	0	0	0	1	0	1	1	0	0	1	1	1	2	0	0	0	2	0	2	1	1	0	1	1	1	1	1	0	0	0	2	1	1	0	2	0	1	2	0	0	1	0	0	0	1	0	1	0	0	0	0	0	1	0	1	0	0	2	1	0	0	0	0	0	0	1	0	0	0	0	0	0	0	0	1	0	0	2	1	0	0	0	0	0	1	0	0	2	0	0	0	0	0	0	0	0	0	1	1	0	0	1	1	1	0	0	0	1	0	0	0	1	0	0	1	0	0	1	0	0	0	0	1	0	0	0	0	0	0	0	0	0	1	0	0	0	1	0	0	1	1	1	0	0	0	0	0	0	1	0	1	1	0	1	1	1	1	0	0	0	1	0	0	0	0	0	0	1	0	1	2	0	1	0	0	1	0	NA	0	2	0	0	0	1	2	NA	0	1	1	1	1	1	0	0	0	0	0	1	0	0	2	0	1	0	0	1	0	1	1	1	0	1	0	1	1	0	0	0	1	0	0	1	1	0	0	0	0	0	0	0	1	0	0	0	1	0	0	0	1	0	1	1	1	0	1	0	0	0	0	0	0	0	0	1	0	0	0	0	0	0	0	0	0	1	0	0	0	0	0	1	0	0	2	0	0	0	0	1	1	0	1	0	0	NA	0	0	0	0	1	0	0	0	0	1	1	1	1	0	1	0	0	1	0	0	0	0	0	0	1	2	1	1	1	1	0	0	0	0	0	0	1	1	1	0	0	0	1	1	0	0	1	0	2	0	1	0	1	0	0	1	0	0	1	0	0	0	0	0	2	0	1	1	0	0	0	1	0	1	0	0	0	0	0	0	0	0	0	0	0	0	0	0	0	1	0	1	0	0	1	2	1	1	0	1	0	0	0	0	0	0	0	0	1	0	0	0	0	NA	2	0	0	0	1	2	2	0	0	1	0	0	0	1	1	0	0	0	0	0	0	0	0	0	1	0	0	0	1	0	0	1	1	1	0	0	0	1	NA	0	1	2	1	1	0	1	1	0	1	0	0	1	0	0	0	0	0	0	0	0	2	2	0	0	1	0	0	0	0	1	1	0	0	0	0	1	0	1	0	1	1	1	0	0	0	0	1	0	0	0	0	0	0	0	1	0	0	0	2	1	0	0	0	2	1	0	1	0	0	0	1	0	1	1	1	1	0	0	0	0	0	0	1	1	0	0	1	0	1	1	1	0	0	0	2	0	0	1	0	1	0	0	0	0	0	1	0	0	0	1	0	0	2	0	0	1	0	0	0	0	0	0	0	0	1	0	1	1	1	1	2	1	1	0	0	0	0	0	0	0	0	1	1	2	0	1	0	1	0	0	1	0	0	0	0	0	0	1	0	1	0	0	0	0	2	0	0	0	1	1	1	0	0	0	0	0	0	0	0	0	0	0	0	0	2	0	0	2	0	0	0	0	0	0	0	1	0	1	0	0	0	1	1	1	0	0	0	0	1	1	0	0	0	0	0	1	0	0	0	0	0	1	0	0	0	0	0	1	0	0	1	0	1	0	0	0	0	1	0	0	1	NA	0	1	1	1	0	0	0	0	0	0	0	0	0	1	1	0	0	1	1	0	1	1	1	0	0	0	0	0	0	0	0	0	0	0	1	1	0	0	1	2	0	0	0	1	0	1	1	1	2	1	0	1	0	1	0	0	0	0	0	0	1	0	0	0	0	0	1	0	0	0	0	1	1	1	0	0	0	0	0	0	1	1	1	0	0	0	0	1	1	2	0	0	0	1	0	0	0	0	0	0	1	0	0	1	2	0	0	1	0	1	0	1	0	1	0	0	0	0	1	1	0	0	1	1	1	0	0	0	1	0	0	1	0	1	1	1	2	1	2	0	0	0	1	1	1	0	0	0	0	0	1	0	0	0	0	2	0	0	0	0	0	0	0	1	0	1	0	0	0	1	0	1	0	0	0	1	1	0	0	0	1	0	1	0	1	2	0	0	0	1	2	1	0	1	0	0	1	1	0	1	0	0	0	2	0	0	1	2	0	0	0	0	0	0	1	0	0	0	2	0	0	0	1	0	1	2	1	0	1	1	0	0	2	0	0	0	0	0	0	0	0	0	0	0	NA	0	0	0	0	0	0	0	0	1	1	0	2	0	0	0	0	0	0	0	1	0	0	0	0	0	1	1	0	0	2	0	0	0	0	0	2	2	1	1	0	0	0	0	0	0	0	0	0	0	0	0	0	0	1	1	0	2	1	0	0	0	2	0	1	0	0	1	2	0	1	0	1	0	1	0	1	1	0	1	2	1	1	1	0	0	0	0	0	0	0	0	0	0	0	0	2	0	0	1	1	0	0	1	0	1	0	0	0	0	1	0	1	0	2	1	0	0	0	0	0	2	0	0	0	2	0	2	0	0	0	0	1	1	0	0	0	1	0	0	2	0	1	1	1	0	0	1	0	1	0	1	0	0	0	0	0	1	0	0	0	0	0	1	0	1	2	0	0	0	1	2	1	0	1	1	0	1	0	1	0	0	1	1	0	0	0	0	1	1	0	0	0	1	1	0	0	0	1	1	1	0	0	0	1	0	0	0	0	1	0	0	0	0	0	0	0	0	1	0	0	1	0	0	0	1	0	0	0	1	2	0	0	0	2	0	1	0	1	0	1	0	0	1	0	0	0	0	0	0	1	1	1	0	0	1	0	0	0	0	0	1	0	1	0	0	0	0	0	1	0	0	1	1	0	0	0	1	2	0	1	0	0	2	1	0	0	0	0	0	0	0	1	0	0	0	0	0	1	0	0	0	0	1	0	0	1	0	1	1	1	0	0	0	0	1	0	2	1	0	0	0	0	1	1	1	0	0	0	0	0	1	0	0	0	0	1	2	1	0	2	0	1	2	1	0	0	0	1	0	0	0	0	0	2	0	1	0	1	0	0	0	0	1	0	0	0	0	0	0	NA	0	0	0	0	2	0	1	1	0	0	1	1	0	0	1	1	1	0	1	0	0	0	0	1	0	0	2	2	0	2	0	2	0	0	0	0	0	0	0	1	0	0	0	0	0	0	0	0	1	0	0	0	0	0	1	0	1	1	0	1	1	1	0	1	1	0	0	1	2	1	0	0	0	0	0	0	2	1	0	0	0	2	0	0	0	0	0	0	0	0	0	0	0	0	0	1	0	0	1	1	2	0	2	0	0	2	0	0	0	1	0	0	0	0	0	1	0	1	0	0	0	1	1	0	1	0	1	0	0	NA	2	0	1	0	2	1	0	0	1	0	0	0	0	0	0	0	0	0	0	0	1	0	0	0	0	1	1	2	2	2	2	0	0	0	1	0	1	0	0	0	2	0	0	1	0	0	0	1	0	0	1	0	0	0	0	0	0	0	0	1	0	0	0	0	0	1	0	0	1	1	0	0	2	0	0	0	0	2	0	0	1	0	0	0	0	2	2	0	0	0	0	1	0	0	0	1	0	1	0	0	1	0	1	0	0	0	1	0	1	0	1	0	0	2	1	0	1	0	1	1	0	1	0	0	1	0	1	0	0	0	0	0	1	0	0	0	1	1	1	0	1	1	1	1	0	0	0	2	0	0	0	0	0	1	0	0	0	NA	1	0	1	1	1	2	0	0	0	0	1	0	0	0	1	0	0	1	0	1	0	0	1	2	2	1	0	0	0	0	0	1	1	1	1	NA	0	0	0	1	2	2	1	1	0	0	0	0	0	0	0	0	1	0	0	0	0	0	0	0	0	0	0	2	0	2	2	0	1	0	0	0	0	0	0	0	0	0	0	1	0	0	0	0	2	0	1	1	1	0	1	1	1	0	2	0	0	0	1	0	0	0	0	1	2	0	0	0	0	0	0	0	1	1	0	2	0	0	0	0	0	0	1	2	0	1	0	0	2	2	0	0	0	0	0	1	0	0	0	1	1	0	0	1	0	0	0	0	1	2	1	0	0	0	0	2	0	0	1	0	0	1	0	0	0	0	0	1	0	0	1	0	0	2	0	0	0	1	0	1	0	0	1	1	1	0	0	1	1	0	0	1	2	1	2	0	2	0	0	0	0	0	0	0	1	0	0	0	0	0	2	1	1	1	1	0	2	1	0	0	0	0	2	1	1	2	0	1	0	0	0	1	0	0	1	0	0	1	0	1	1	1	1	0	0	1	0	1	NA	0	0	0	1	1	0	0	0	0	0	0	1	0	1	1	0	0	1	0	0	0	1	1	0	1	0	1	0	0	0	1	1	1	0	0	0	0	1	0	0	0	0	0	0	1	0	0	0	0	0	0	0	2	NA	0	0	1	0	0	0	0	0	0	2	2	0	1	0	0	0	0	0	1	0	1	0	1	2	0	0	0	0	0	0	0	1	0	0	0	0	0	1	0	0	2	0	1	1	1	0	0	0	0	0	0	0	0	0	1	0	1	0	1	1	0	0	0	0	0	0	0	1	0	0	1	0	1	1	0	0	1	1	1	1	1	0	0	1	1	1	1	1	0	0	0	0	0	1	1	0	1	1	0	0	0	0	0	1	0	0	0	0	0	0	0	0	0	0	0	0	0	0	0	NA	0	0	0	0	0	0	0	0	0	0	0	0	1	0	0	0	0	1	1	0	0	1	0	0	0	0	0	0	0	0	0	0	0	0	1	1	0	0	0	0	0	0	0	0	0	0	0	0	0	0	0	0	0	0	0	0	0	0	0	0	2	0	0	0	0	0	0	1	0	0	0	0	1	0	0	0	0	0	1	0	0	0	1	1	0	1	0	0	0	2	0	0	2	0	1	2	0	1	0	0	1	0	0	0	0	0	0	0	0	1	0	2	0	0	0	0	0	0	0	0	0	0	0	1	0	0	0	0	0	2	0	0	0	0	0	0	2	1	0	0	0	1	0	0	1	0	0	1	1	1	1	0	0	0	1	0	1	1	0	0	0	0	0	0	0	0	0	0	0	0	2	0	0	0	0	2	0	1	0	1	0	0	0	0	1	0	0	2	0	1	1	1	0	0	0	0	0	1	0	0	1	1	0	1	1	0	1	0	0	0	0	0	0	1	0	0	0	0	0	0	1	1	1	1	0	0	0	0	1	1	0	0	1	1	0	2	0	1	0	1	0	1	0	1	0	0	1	1	1	0	0	0	0	0	0	0	2	0	0	0	0	1	0	0	0	1	1	0	0	0	1	0	0	0	1	0	0	0	1	1	0	1	0	0	2	0	0	0	2	0	0	0	0	0	0	0	2	1	1	2	1	0	NA	2	0	0	0	1	0	0	1	1	0	0	0	0	0	0	0	0	0	1	1	1	1	1	0	0	1	1	0	2	0	2	2	0	0	0	0	0	0	1	0	0	0	0	0	1	0	1	0	NA	1	1	NA	0	0	0	1	2	0	0	1	0	1	0	1	0	0	0	0	0	0	0	0	0	0	0	1	0	0	0	1	0	0	0	1	2	0	0	0	1	0	0	1	1	0	0	0	1	0	0	1	1	0	0	0	1	1	1	0	0	0	1	0	1	0	1	0	1	0	0	0	0	0	1	0	0	1	1	0	0	0	1	0	1	1	0	1	1	1	1	1	1	0	0	1	0	0	1	0	1	0	0	0	0	1	1	0	0	0	0	1	0	1	0	0	2	0	0	0	0	0	0	1	1	0	0	0	0	0	0	0	0	0	0	0	0	0	0	1	0	0	0	1	0	0	0	0	1	0	0	NA	0	1	1	0	0	0	0	0	0	0	1	NA	0	0	1	0	1	1	1	0	2	2	0	0	1	1	0	1	0	0	0	0	0	1	0	0	1	0	0	2	0	0	0	1	0	0	0	0	0	0	0	0	0	1	0	0	0	1	0	0	0	1	0	0	0	0	0	1	0	1	1	0	0	1	2	0	0	1	0	1	0	1	1	NA	0	0	1	1	0	0	0	1	0	0	0	0	1	0	0	0	0	0	1	0	0	1	0	0	0	0	0	0	1	0	0	0	0	0	0	0	1	1	1	0	0	0	0	1	0	0	0	0	1	0	0	0	0	0	2	0	NA	0	1	1	1	1	0	0	1	0	0	1	0	0	1	1	0	0	2	0	0	0	0	0	0	1	0	0	0	0	0	0	0	1	1	0	0	0	1	0	0	2	0	0	1	0	0	0	0	0	0	0	0	0	1	1	0	0	0	0	1	0	0	0	0	0	1	0	1	1	0	1	0	0	0	1	2	0	0	0	1	0	0	0	0	0	2	0	0	1	0	0	0	0	1	1	1	1	1	0	1	1	2	1	0	0	0	0	1	2	0	0	1	1	1	0	0	0	1	0	1	0	1	0	0	1	1	1	0	0	1	2	1	1	NA	1	1	1	1	0	1	0	1	0	1	2	1	0	1	1	0	0	1	1	0	1	0	0	1	1	0	0	0	2	1	0	1	1	1	1	0	1	0	0	0	2	0	1	2	0	0	1	0	1	0	0	0	0	1	1	2	0	0	1	1	1	0	1	1	0	0	1	1	0	0	0	0	0	0	0	0	0	0	0	0	0	0	0	1	0	0	1	0	0	0	0	0	0	0	0	0	0	0	2	0	0	0	0	0	1	0	0	0	1	0	0	1	0	1	1	0	1	0	2	0	0	2	1	0	1	1	1	0	1	0	0	0	0	0	0	0	0	1	1	1	0	0	0	2	0	0	0	0	0	0	0	0	1	0	0	1	0	0	0	0	0	1	0	0	0	1	0	0	0	1	2	0	0	0	0	0	0	0	1	0	1	1	2	0	1	0	1	0	0	1	1	1	0	0	1	1	0	0	0	0	1	0	0	1	0	0	1	2	1	0	1	1	0	1	0	0	0	0	0	0	0	1	0	1	0	2	0	0	0	0	0	0	0	0	0	0	0	0	0	1	1	0	0	1	0	1	0	0	0	0	0	0	1	1	0	2	2	0	0	0	2	0	1	0	1	0	0	0	0	0	0	0	0	0	0	0	0	0	0	0	0	1	0	0	2	0	0	0	0	1	0	0	2	0	0	1	0	0	0	1	0	1	0	1	1	1	0	NA	1	0	1	0	1	0	1	0	0	0	0	0	0	0	0	0	0	0	2	0	1	0	0	2	0	0	0	0	0	0	0	0	0	0	0	0	0	0	0	0	1	1	0	0	0	0	0	2	0	0	0	0	0	0	0	0	1	0	1	0	1	0	1	0	0	0	0	0	NA	0	2	1	1	1	0	1	2	0	1	1	0	0	1	0	0	0	1	0	0	0	1	1	0	0	0	1	0	0	1	0	0	0	0	0	0	0	0	0	0	0	0	1	0	0	0	0	0	0	0	1	1	0	0	0	0	2	0	1	2	1	0	0	0	0	0	0	0	1	1	1	0	0	0	0	0	2	0	2	1	0	0	0	1	0	0	2	0	0	1	0	0	1	0	0	0	1	0	2	0	0	1	0	0	0	0	0	0	0	0	1	0	1	0	0	0	0	0	0	0	0	0	0	0	2	0	0	0	0	0	0	1	1	0	0	1	0	0	1	0	0	0	0	0	0	NA	1	2	0	1	0	0	0	1	0	1	0	0	0	0	0	0	2	1	2	0	0	0	1	0	0	0	0	1	1	1	1	0	0	0	0	0	0	1	1	0	1	0	1	0	0	0	0	1	0	2	1	0	0	0	0	0	0	2	0	0	1	0	0	1	0	0	1	1	1	0	1	1	1	1	1	0	1	0	0	1	0	2	0	NA	0	0	1	1	0	0	0	0	0	0	0	0	1	2	1	0	0	2	0	0	0	0	0	1	0	2	1	1	1	1	0	2	1	NA	0	0	1	0	0	0	1	0	0	0	0	0	2	0	0	0	2	1	1	1	0	0	1	0	0	2	1	0	0	0	0	2	1	1	0	1	0	0	2	0	1	0	1	1	0	2	2	0	0	0	2	0	0	0	1	0	1	0	0	2	2	0	0	0	0	0	1	0	0	0	0	0	2	1	0	1	0	0	0	0	0	0	1	0	1	0	1	1	1	0	1	0	0	1	0	0	1	0	0	0	0	1	0	0	0	1	2	0	0	0	0	0	0	1	0	0	0	0	2	1	1	0	0	0	0	0	0	0	0	0	0	0	0	0	0	0	0	0	0	0	0	0	1	0	0	1	1	0	0	0	1	0	0	0	1	0	1	1	1	1	1	0	0	0	0	0	0	0	0	0	0	0	0	0	0	0	2	0	0	0	0	0	0	0	1	0	1	0	0	2	0	0	2	0	0	0	0	0	0	0	0	0	1	1	0	0	0	0	2	0	0	0	0	0	0	0	1	0	0	0	2	0	0	0	0	0	0	0	0	1	0	0	0	1	0	NA	1	0	0	0	0	0	0	0	1	1	0	1	0	0	1	1	0	1	1	0	0	0	0	0	0	0	0	1	1	0	1	1	2	1	2	0	0	0	0	0	0	0	2	2	0	0	0	1	1	1	1	0	0	1	0	NA	1	1	0	0	0	0	0	0	0	0	0	0	0	0	0	0	0	0	0	0	1	1	2	0	0	0	0	0	0	0	0	2	0	0	1	1	1	0	0	0	0	1	0	0	0	1	0	0	1	0	2	0	1	1	1	0	0	1	0	1	1	0	0	0	2	0	1	1	0	2	0	0	0	0	0	0	2	1	0	0	1	0	0	0	1	1	2	1	0	0	0	1	0	0	1	1	0	0	0	0	2	0	0	0	1	0	1	0	0	0	0	0	0	0	0	1	0	0	0	1	1	0	0	0	0	0	0	0	0	1	1	0	0	0	0	0	1	0	2	1	0	0	1	1	0	2	0	0	0	0	0	0	1	1	0	0	1	1	0	1	1	0	1	1	0	1	0	0	1	1	0	1	0	0	0	0	1	0	0	1	1	0	2	1	1	1	0	0	0	0	1	0	0	0	1	0	0	0	0	0	1	0	0	0	2	1	1	0	0	0	0	0	0	0	1	0	1	1	0	0	0	1	1	0	1	0	0	0	0	0	0	1	1	0	0	1	0	0	0	1	1	2	1	1	2	0	0	0	0	1	0	0	0	0	0	0	0	0	1	1	0	0	0	0	0	1	0	0	0	0	0	0	1	0	0	0	2	0	0	1	0	2	0	1	0	1	0	0	1	1	0	1	0	0	0	0	0	0	0	0	0	1	2	2	0	1	1	1	0	1	0	1	1	0	0	0	0	0	0	0	0	0	0	0	2	0	2	0	1	1	0	2	0	0	1	0	0	1	1	0	1	1	1	1	0	0	2	0	0	0	0	0	0	0	0	0	0	0	0	0	1	1	0	0	0	1	1	1	1	0	0	0	1	2	0	2	0	0	0	0	0	0	0	0	0	0	0	1	0	0	1	1	1	0	1	0	0	1	0	1	1	1	0	0	0	2	0	0	0	1	0	0	1	2	1	1	0	0	1	1	1	2	0	1	0	0	1	0	0	0	0	0	0	0	0	0	0	0	1	1	0	0	1	0	0	1	1	0	1	1	1	1	0	0	1	0	0	1	0	0	0	1	0	0	NA	0	0	0	0	0	1	0	0	0	0	2	0	0	0	0	2	1	0	0	0	0	1	0	2	0	0	1	1	0	1	1	0	1	0	0	0	2	0	1	2	0	1	0	0	0	0	0	0	0	1	0	0	0	1	0	1	0	0	0	0	1	0	2	0	0	1	1	0	0	0	0	1	0	1	0	0	1	0	1	1	1	0	0	1	1	0	0	0	1	0	0	0	0	1	0	0	0	2	1	0	0	0	1	0	0	0	0	0	0	1	0	0	0	0	1	0	0	0	1	0	0	0	1	0	1	0	1	0	0	0	0	0	0	0	0	0	0	0	NA	0	1	1	0	1	1	0	0	1	0	1	1	0	0	1	0	1	0	1	0	0	0	0	0	0	2	0	0	1	0	0	0	1	0	0	0	0	0	0	0	1	0	1	1	0	0	2	2	2	NA	0	0	0	0	0	0	0	0	1	0	0	0	1	2	2	0	0	0	2	0	0	0	0	0	0	1	0	1	0	0	2	0	0	1	0	1	0	0	0	0	0	0	0	0	1	0	0	1	0	1	1	0	0	0	1	0	0	0	0	0	1	0	0	2	0	0	0	0	0	0	0	0	1	0	0	0	0	0	0	0	0	0	0	1	2	0	0	0	0	0	0	1	1	0	1	0	0	0	0	0	0	0	0	2	0	0	1	0	0	0	0	0	0	0	0	1	0	1	1	0	0	0	0	1	1	0	1	2	0	0	0	2	1	0	0	1	0	0	0	2	0	1	0	0	0	0	1	2	0	1	0	0	2	0	2	0	1	0	1	0	1	0	1	0	0	0	1	0	0	1	0	1	0	0	1	0	1	2	0	0	0	0	0	0	0	1	0	0	0	0	0	1	1	1	1	1	1	0	2	0	0	0	0	1	0	0	0	1	0	0	2	2	0	0	1	0	1	1	0	1	0	0	0	0	0	1	0	1	0	1	0	1	1	1	0	1	0	1	0	0	0	0	0	0	0	1	0	0	0	1	0	0	0	0	0	0	0	0	0	1	1	1	0	0	0	1	1	2	0	0	1	0	1	0	0	0	1	0	0	0	0	0	1	0	0	0	0	1	0	0	0	0	1	1	0	0	1	0	0	0	0	2	0	0	1	0	2	0	0	0	0	1	1	0	1	0	0	0	0	0	1	0	0	1	1	1	0	1	0	0	1	0	1	0	0	0	1	1	1	0	0	0	0	0	0	0	0	0	0	0	1	0	0	0	0	2	0	0	0	0	0	0	1	0	2	0	0	0	0	0	0	1	0	1	2	0	1	0	0	1	0	0	0	1	2	1	0	2	0	1	0	0	2	0	1	0	0	0	0	0	0	1	0	0	2	0	0	0	0	1	1	1	1	0	1	0	0	0	2	1	1	0	0	0	0	2	1	0	0	0	0	1	1	0	0	0	0	0	1	0	0	1	1	0	0	0	0	1	0	0	0	0	0	0	0	0	0	1	0	0	0	0	1	0	0	1	0	0	0	2	0	0	0	0	1	0	0	0	1	0	0	0	0	1	1	0	1	0	1	0	1	1	0	1	1	0	1	2	0	0	0	0	1	0	0	1	0	1	0	0	0	0	1	0	2	0	2	1	1	0	1	0	0	0	1	0	0	0	1	1	0	0	0	0	0	1	0	0	0	1	0	0	0	0	0	2	0	0	0	0	0	0	2	1	1	0	0	0	0	1	1	0	0	2	0	0	1	1	0	0	1	1	1	0	0	0	1	1	0	0	1	1	0	0	0	1	0	0	0	0	1	1	1	1	1	0	0	1	1	0	1	0	2	0	0	0	0	0	0	0	0	0	0	1	0	1	0	0	1	2	0	0	0	0	0	0	1	0	0	1	0	1	0	1	0	0	0	0	0	0	0	0	0	0	0	0	0	NA	0	0	0	0	0	0	2	0	0	0	0	0	0	NA	1	0	0	0	1	0	0	0	0	0	0	1	0	0	0	0	0	0	0	0	0	0	0	0	0	0	0	0	0	0	0	0	0	0	0	0	0	2	1	2	NA	NA	0	0	1	1	1	0	0	0	1	1	1	0	1	0	0	0	1	0	0	0	0	0	0	0	0	0	0	0	0	0	0	0	2	1	0	0	0	0	0	0	1	1	0	1	1	0	0	1	0	0	0	0	0	0	0	0	0	0	0	1	1	0	1	0	1	1	0	0	0	1	0	0	1	0	1	0	0	0	0	1	1	0	1	0	0	1	0	0	0	0	0	0	0	1	0	2	0	1	1	0	1	0	0	0	0	0	0	0	0	0	0	1	0	0	0	0	0	1	0	0	1	1	1	0	0	0	0	0	0	1	1	0	1	0	2	0	0	0	0	0	2	1	0	0	0	0	0	0	0	0	0	0	0	0	0	0	0	0	0	0	0	0	0	0	0	0	2	0	0	0	0	0	0	0	0	0	0	0	0	1	1	0	0	0	0	1	0	1	0	0	0	0	0	1	0	1	1	0	1	0	0	0	0	0	1	1	0	0	0	0	0	2	0	0	0	0	0	2	0	1	0	1	0	1	1	1	0	0	0	2	2	0	0	0	0	0	1	0	0	0	0	0	1	1	1	0	0	0	0	0	0	0	1	0	1	0	0	1	0	1	1	2	1	1	0	1	0	1	0	0	0	0	0	0	0	1	0	0	0	0	0	0	0	0	0	1	0	0	0	0	0	1	0	0	0	0	0	1	2	1	0	0	1	0	0	1	1	0	0	0	0	1	1	1	1	0	1	2	0	1	0	1	2	1	1	1	0	0	2	0	0	0	1	0	0	0	1	1	1	2	0	0	0	1	0	1	0	0	0	0	0	0	0	0	0	0	0	1	0	1	0	0	1	0	0	0	0	2	0	2	0	0	0	1	0	1	0	0	0	0	0	0	0	1	1	0	0	0	1	0	1	0	0	0	0	0	0	0	0	0	2	0	1	0	1	0	0	0	0	0	0	0	0	0	1	0	0	1	0	0	1	1	0	0	2	0	0	0	0	0	0	0	0	0	1	1	0	0	0	2	0	0	0	0	1	1	0	0	0	0	0	0	2	0	0	0	0	1	1	2	2	0	1	1	0	0	0	1	1	0	0	0	0	1	0	0	0	0	0	0	0	0	0	0	1	1	1	1	1	1	0	0	0	0	0	0	1	0	0	1	0	0	0	1	0	1	0	0	0	0	1	1	1	0	0	1	0	0	1	1	0	0	1	0	0	2	0	1	1	0	0	1	0	0	0	0	0	0	1	0	0	0	1	0	0	0	0	0	0	0	1	0	2	0	0	0	0	1	1	0	0	2	0	0	1	0	0	0	1	0	0	0	0	0	2	0	0	0	1	0	0	0	0	0	1	0	0	0	1	0	0	1	2	0	0	0	2	0	0	0	0	0	1	1	1	1	0	0	1	1	0	1	1	0	0	0	0	0	0	0	0	0	0	1	0	1	2	1	0	0	0	1	0	1	0	1	0	0	0	0	1	0	0	1	0	1	1	1	0	1	0	0	1	1	0	1	1	0	0	1	0	0	0	0	0	0	0	0	0	0	0	0	1	0	0	0	0	0	1	2	1	0	0	0	0	0	0	0	0	0	0	0	0	0	0	0	0	0	0	0	0	0	1	0	1	0	0	2	0	0	0	0	1	0	0	1	0	0	0	1	0	0	0	0	1	1	0	1	0	0	0	0	1	0	0	1	0	0	0	1	1	2	0	1	0	0	0	0	0	0	0	0	0	0	0	0	0	2	0	0	0	0	0	0	0	0	0	1	0	0	1	0	1	0	0	2	1	0	0	1	0	0	0	1	0	1	0	0	0	0	0	0	0	0	1	1	0	0	0	0	0	1	0	0	0	2	0	0	1	0	2	1	0	0	0	0	0	0	0	1	1	0	2	0	0	0	0	0	1	0	0	0	1	0	1	1	0	0	0	0	2	0	0	0	0	1	1	0	0	0	0	2	1	1	1	1	0	0	0	1	2	0	0	0	0	0	0	1	1	0	1	0	0	0	0	0	0	0	0	0	0	0	1	0	0	1	1	NA	1	0	0	0	0	0	0	2	0	0	0	0	0	2	1	0	0	0	0	0	0	1	0	0	1	1	1	0	0	1	1	1	0	0	0	0	0	1	0	0	0	1	0	0	0	0	1	1	0	1	1	1	0	1	0	0	0	0	1	1	1	0	NA	1	1	1	1	1	1	0	1	0	0	0	2	0	1	0	2	0	1	1	1	1	1	0	0	0	0	0	1	1	1	1	1	0	0	0	1	0	0	0	1	1	0	0	1	0	0	1	0	0	0	1	0	1	1	0	1	0	1	0	0	1	0	1	1	2	0	0	1	0	0	0	1	1	0	0	0	1	0	0	0	0	0	0	0	1	0	2	1	0	0	0	0	0	2	0	0	0	0	0	1	0	0	1	0	0	1	1	2	0	1	1	0	1	1	0	0	1	0	1	0	0	1	1	1	0	0	1	2	2	0	0	0	0	0	0	0	0	2	0	0	0	0	2	1	1	2	1	0	1	1	1	0	2	0	0	1	1	0	0	0	1	0	0	0	1	1	0	0	1	0	0	1	1	0	0	1	0	0	1	1	0	1	0	1	0	0	1	1	0	1	0	0	2	0	0	1	0	0	0	0	0	0	1	0	1	0	0	0	1	0	0	1	0	0	0	0	0	0	0	1	0	0	1	1	1	0	0	1	0	1	1	1	NA	0	0	1	1	0	0	0	1	0	0	0	0	1	0	1	1	0	1	0	0	1	0	1	0	1	0	0	0	0	0	0	0	0	1	0	1	0	0	0	0	0	0	1	0	1	1	0	1	0	2	0	0	1	2	0	0	0	1	2	1	0	0	0	0	0	0	1	0	0	0	0	1	0	0	1	1	0	0	0	0	0	0	0	2	1	1	0	0	1	0	0	2	0	0	0	0	0	0	0	0	0	0	2	0	1	1	0	1	0	0	2	1	1	0	0	2	0	0	2	0	1	1	0	1	0	0	0	0	1	0	0	0	1	0	1	0	0	1	0	0	1	1	0	0	0	1	1	1	NA	0	0	1	0	1	0	0	0	0	1	0	1	1	NA	1	0	1	0	0	0	1	1	0	0	0	0	0	0	0	1	1	0	1	2	0	1	0	0	0	1	0	1	0	0	0	0	1	1	0	0	0	0	0	0	1	0	0	0	0	0	0	0	0	0	1	0	2	0	0	0	0	0	0	0	0	0	0	0	1	0	0	0	2	2	1	1	0	0	1	0	1	0	0	0	0	1	0	0	1	0	0	0	2	1	0	0	0	0	1	0	1	2	0	0	0	0	1	0	1	0	0	1	1	0	0	1	0	1	0	1	1	1	0	0	0	0	0	0	2	0	0	0	0	1	0	0	0	1	0	0	0	0	0	0	0	2	0	0	0	0	0	0	0	1	0	0	0	0	1	0	0	1	0	0	0	0	0	0	2	0	0	0	0	0	0	0	0	0	0	0	2	0	2	1	2	0	1	1	0	0	0	2	0	0	0	0	2	0	0	0	1	0	0	1	0	0	2	0	0	0	0	0	1	0	0	0	0	1	0	0	0	0	1	0	0	1	0	0	0	1	NA	0	0	0	0	0	2	0	0	1	0	2	0	0	0	2	0	0	1	1	2	0	1	2	0	1	1	0	0	1	1	0	1	0	1	0	2	0	0	0	1	1	0	0	1	1	0	0	0	0	0	NA	0	0	0	0	0	0	1	0	0	0	0	0	1	0	1	1	1	1	0	0	1	0	1	1	0	1	0	0	0	1	0	0	0	2	0	0	0	0	2	0	0	1	1	0	0	0	0	0	0	0	1	0	0	2	0	1	0	2	0	0	0	0	2	0	0	0	0	0	0	1	0	0	1	0	0	0	1	1	0	2	0	0	0	0	0	1	0	2	0	0	0	1	0	0	0	2	0	0	0	0	0	0	0	0	0	0	2	1	1	0	2	0	0	0	0	0	0	0	0	0	1	0	0	0	1	0	0	0	0	0	1	1	0	0	1	0	0	0	1	0	1	1	0	0	0	1	0	0	0	1	0	0	1	0	0	0	NA	2	0	0	0	1	0	0	0	0	1	1	0	0	0	0	1	1	0	0	1	1	0	0	0	0	0	0	0	0	1	0	0	0	0	0	0	0	1	1	1	1	0	1	1	NA	1	0	0	0	0	0	0	0	0	0	1	1	0	0	0	0	0	0	0	1	0	1	0	0	0	1	1	1	0	0	0	1	0	0	0	0	0	1	0	0	1	0	2	0	0	0	0	1	0	0	0	0	0	0	1	1	0	0	0	0	1	0	1	0	0	0	0	1	0	0	0	0	1	1	1	0	0	1	0	0	0	0	0	0	0	1	0	0	2	0	0	1	1	1	0	0	0	0	0	0	0	0	1	1	0	1	0	0	0	2	0	0	0	1	0	1	0	0	0	0	1	1	1	0	0	2	0	0	2	0	1	0	2	1	2	1	1	0	1	1	0	0	0	2	0	0	1	0	1	0	0	0	0	0	0	1	0	0	1	0	0	0	0	1	1	0	NA	0	1	0	0	1	0	0	1	0	0	0	0	0	2	0	0	0	0	2	0	1	2	0	0	0	0	0	1	0	0	0	0	0	2	0	0	0	1	0	0	0	0	0	2	0	0	2	1	0	0	0	1	1	0	0	0	2	1	0	0	0	2	1	0	0	1	0	0	1	1	1	0	0	1	0	0	0	1	1	1	0	1	2	0	0	0	1	0	1	0	0	1	0	1	1	0	0	0	1	0	0	0	1	0	1	1	0	0	1	1	0	0	0	0	0	0	0	0	0	0	0	0	0	0	1	1	0	0	0	0	0	1	0	0	0	0	0	1	0	0	0	1	0	1	0	1	1	1	1	0	1	0	0	2	0	0	0	0	0	0	0	1	1	1	0	0	0	0	0	0	0	0	0	0	0	0	0	0	0	0	0	1	1	0	0	0	0	0	0	0	0	0	0	0	0	0	2	0	0	0	1	0	0	0	1	1	0	1	0	0	0	1	NA	1	2	0	0	0	1	2	1	0	0	0	1	1	0	0	0	1	1	1	1	0	2	1	0	0	0	0	1	0	0	0	0	0	0	0	0	0	0	0	0	1	1	1	0	0	NA	0	1	0	0	0	0	0	0	1	1	0	0	0	0	0	0	0	0	0	1	0	1	1	0	1	0	1	0	0	0	0	1	1	2	0	1	0	2	0	0	0	1	0	0	1	0	0	1	0	0	1	0	2	1	0	0	1	1	1	0	0	1	0	0	0	0	1	1	0	0	0	0	0	0	0	1	1	0	0	1	0	0	0	1	0	0	0	2	0	0	1	1	1	0	0	0	0	0	0	2	0	0	1	0	2	0	1	0	1	1	0	1	1	0	1	0	2	0	0	0	1	1	0	0	0	0	0	0	1	0	1	0	0	1	0	0	0	0	1	0	0	0	0	0	0	0	0	0	0	0	0	0	0	0	2	1	0	1	0	0	1	1	0	1	0	1	0	0	0	1	0	0	0	1	0	1	0	0	0	0	0	1	2	2	1	2	1	0	0	0	0	0	0	1	0	0	0	1	1	0	1	0	0	2	0	0	1	0	0	0	0	0	0	0	0	0	0	1	0	0	0	0	1	1	0	2	0	2	0	1	0	1	1	1	0	0	0	0	0	1	0	0	0	0	1	1	2	0	0	0	NA	0	0	0	0	0	0	0	1	1	0	0	1	0	1	0	0	0	1	0	1	1	0	0	1	0	0	1	1	0	1	0	0	1	0	0	2	0	NA	0	1	0	0	0	0	0	0	0	1	0	0	0	0	0	0	0	0	0	0	0	0	0	0	1	1	1	2	0	0	2	0	0	0	0	0	0	0	0	0	0	0	0	0	1	0	1	0	0	0	1	0	0	1	0	2	1	0	0	0	0	1	2	1	0	0	2	0	0	0	0	0	0	1	0	0	1	0	1	0	1	2	0	0	0	0	0	1	0	1	0	0	0	0	0	2	0	0	1	0	1	0	1	1	1	1	0	1	0	1	0	1	0	1	1	0	0	1	0	0	0	0	0	0	2	1	0	0	0	0	0	0	0	0	1	1	0	1	0	0	0	1	0	0	0	0	0	2	0	0	1	2	0	0	1	0	1	0	0	0	0	0	1	0	0	0	0	0	0	0	0	0	0	0	1	0	0	0	1	0	0	0	1	1	0	1	0	0	1	0	1	0	1	0	1	0	0	0	2	0	1	0	0	2	0	0	2	0	0	0	1	0	2	1	1	1	0	1	0	0	0	1	0	1	0	0	0	1	0	0	0	0	0	0	0	0	0	0	2	0	0	0	0	1	0	0	0	0	0	0	1	1	0	2	0	0	1	0	0	0	1	2	1	0	1	0	0	1	0	0	1	0	1	1	0	1	1	0	1	0	1	2	0	0	0	0	1	0	1	0	1	0	1	1	2	0	2	0	1	0	0	0	0	0	0	1	2	0	0	1	0	0	0	1	0	0	0	0	0	2	0	0	0	0	1	0	1	0	2	0	1	0	0	0	0	1	1	NA	0	2	0	0	0	1	1	0	1	1	0	0	0	1	1	1	1	1	0	0	1	1	0	0	0	0	0	1	1	0	0	0	1	0	0	1	0	1	1	1	1	0	0	0	0	1	1	0	0	0	0	0	0	0	0	0	0	0	0	1	0	0	0	0	0	0	0	0	0	1	1	0	0	0	2	1	0	2	0	2	0	1	2	1	NA	0	0	0	0	0	0	0	0	2	2	1	1	0	0	1	0	1	0	1	0	0	1	1	1	1	0	0	1	0	0	0	0	1	0	2	0	0	1	0	0	2	0	0	1	0	0	0	0	2	0	0	0	2	1	0	1	1	1	0	0	1	1	0	1	0	0	0	2	0	1	1	0	1	0	0	0	0	1	1	2	0	0	1	1	0	0	1	0	0	0	0	0	1	0	0	0	2	1	2	0	0	0	0	1	1	0	0	1	0	0	0	0	0	1	0	1	2	0	0	0	0	0	0	0	0	0	0	0	0	0	1	0	0	0	0	0	1	0	1	0	0	0	0	0	0	0	0	0	0	0	0	0	0	0	0	0	0	1	0	1	0	1	0	0	0	0	0	0	1	0	0	0	0	0	0	0	0	1	0	1	2	1	NA	0	0	0	2	1	0	1	2	1	0	1	0	0	0	0	0	0	1	1	0	0	2	1	1	1	0	0	0	0	1	1	0	1	1	1	0	0	0	1	1	1	0	0	0	0	0	0	0	0	0	1	2	2	0	0	0	1	1	0	0	1	0	1	0	0	0	1	1	0	0	0	0	0	0	0	0	0	0	1	0	0	2	0	0	0	1	0	1	1	1	0	0	0	0	1	2	0	1	0	0	0	0	0	0	0	0	1	0	0	0	1	0	0	0	0	2	1	0	2	0	0	1	NA	0	0	0	1	1	1	0	0	0	1	1	0	1	1	0	0	0	0	0	2	0	0	1	0	0	0	0	0	1	1	1	1	0	0	2	0	1	1	0	0	1	1	1	2	1	1	0	1	0	1	2	0	0	0	0	1	1	0	0	2	0	1	1	0	1	0	2	0	0	0	2	0	0	0	0	0	0	0	0	0	1	0	1	1	1	0	0	0	0	0	0	0	0	0	1	0	1	0	1	1	0	2	0	0	0	1	2	1	0	0	0	0	0	0	0	1	0	0	0	0	2	2	2	0	0	1	1	0	1	0	2	1	0	2	1	2	0	0	0	0	0	0	0	2	0	0	0	0	0	0	0	0	0	1	0	0	1	0	0	0	0	0	0	1	0	0	0	1	1	1	0	0	0	0	2	0	0	1	0	0	1	2	1	1	2	0	2	0	0	0	0	1	2	0	1	2	0	0	0	0	0	1	0	0	1	0	0	0	0	0	2	1	0	2	0	0	0	0	0	0	1	0	1	0	0	0	1	0	2	0	1	1	0	0	0	0	0	1	0	0	0	0	0	1	0	1	0	0	0	0	2	0	1	0	0	0	0	0	2	0	0	0	1	0	0	0	0	0	0	0	1	0	1	2	0	1	1	1	0	0	0	0	0	0	1	1	0	0	0	0	0	0	0	0	1	1	1	1	0	1	1	0	0	0	0	1	0	0	0	0	0	0	0	2	0	0	0	0	0	0	0	0	0	0	0	0	1	0	0	0	0	0	0	0	0	1	0	0	1	1	2	0	0	0	1	1	1	0	0	2	0	0	1	0	0	1	1	1	1	0	0	0	0	0	0	0	0	0	0	0	0	1	0	1	0	0	0	0	0	1	0	0	0	0	0	1	1	0	2	1	2	1	0	1	2	0	0	0	0	0	0	2	0	1	0	0	0	2	0	0	0	0	0	0	0	2	0	0	0	0	0	0	0	1	0	0	0	1	0	0	0	1	1	0	0	0	0	0	0	0	0	0	0	0	1	0	0	0	0	1	1	0	0	0	0	1	1	0	1	0	0	0	1	0	0	0	0	0	0	1	0	0	0	0	0	0	0	0	2	0	0	0	0	0	1	1	0	0	1	0	0	0	0	0	1	0	1	1	0	0	0	0	0	0	0	0	0	1	0	2	2	0	0	2	0	0	2	1	0	0	1	0	1	0	0	1	0	2	1	0	1	0	0	1	0	0	0	NA	0	0	0	0	1	1	0	0	0	0	1	0	0	1	0	0	1	1	1	1	0	1	1	0	0	1	1	0	1	0	1	0	0	2	1	1
Sa14F09	NA	0	0	0	1	1	1	0	1	1	0	0	0	1	0	1	NA	0	0	0	0	0	1	0	0	0	0	NA	0	0	0	0	0	0	0	0	0	1	0	1	0	0	0	0	0	0	1	0	1	0	0	1	0	NA	0	NA	NA	0	1	1	1	1	NA	1	2	0	0	0	0	1	0	0	1	0	0	0	0	0	0	0	0	0	0	0	NA	1	0	0	1	0	0	1	0	0	NA	0	0	0	1	0	0	0	0	0	0	0	0	0	2	2	2	0	0	0	0	0	0	0	0	0	0	1	0	0	0	0	0	0	0	2	0	0	0	0	0	0	0	0	0	0	0	0	0	0	0	1	0	0	0	0	1	NA	0	0	0	0	0	0	0	0	0	0	0	0	0	0	0	0	1	0	0	1	0	1	0	2	0	0	2	0	0	0	0	0	1	1	0	1	1	0	0	0	0	0	0	0	1	2	0	0	0	0	0	0	0	0	0	2	2	0	0	0	NA	0	0	0	1	0	0	0	0	0	1	0	0	NA	2	0	0	0	1	0	0	0	0	0	NA	NA	0	0	0	1	1	1	1	0	0	0	0	1	0	0	0	0	0	0	1	NA	0	0	0	1	1	0	0	NA	0	1	0	0	NA	0	0	1	0	1	NA	0	0	1	0	1	0	0	1	1	1	1	0	2	0	1	0	1	1	NA	NA	0	0	0	1	0	0	0	0	1	2	1	0	0	1	1	1	0	0	0	1	0	1	2	1	0	1	0	2	1	0	0	0	0	0	0	0	0	0	0	0	0	1	1	0	0	0	0	0	0	0	1	0	1	0	0	0	1	NA	0	0	0	0	0	0	0	NA	0	0	0	0	0	NA	0	0	0	NA	0	0	0	1	0	0	0	NA	2	0	1	0	0	NA	0	0	0	0	1	0	NA	2	NA	0	1	0	0	1	0	NA	0	0	0	0	1	0	1	0	0	0	0	0	1	0	1	1	1	0	0	0	0	1	2	0	0	0	0	2	1	0	0	0	1	0	0	0	0	0	NA	0	1	0	1	0	0	0	0	0	NA	0	1	0	0	0	0	0	1	1	0	NA	0	NA	1	0	0	1	1	0	NA	1	0	NA	NA	0	0	0	0	0	1	0	1	0	1	0	2	NA	0	0	NA	0	1	2	0	0	0	0	0	0	1	1	2	0	1	1	1	0	0	2	0	1	1	0	0	0	0	0	0	0	0	0	0	0	0	1	0	0	0	0	0	0	0	NA	1	0	0	1	0	0	NA	1	0	0	0	0	0	0	1	1	1	0	0	0	1	0	0	0	1	0	1	0	0	1	1	0	0	0	0	1	0	2	0	NA	1	2	1	1	0	0	0	1	1	0	1	0	0	0	0	0	1	NA	0	0	0	0	0	0	1	0	0	1	1	0	0	1	0	0	0	1	2	0	1	0	1	0	0	0	0	1	2	0	0	2	1	0	1	0	0	0	2	1	NA	0	NA	0	0	0	1	1	NA	1	0	1	NA	0	0	0	0	1	2	0	0	1	1	1	0	2	NA	0	0	1	0	1	NA	0	0	0	NA	0	0	1	0	0	0	1	1	2	1	0	0	0	0	0	0	0	0	2	0	0	0	0	0	1	1	0	0	1	0	0	0	0	2	0	0	1	0	0	0	0	1	NA	0	0	1	0	0	0	0	0	0	0	0	0	0	0	0	0	1	0	0	0	0	0	NA	0	0	0	0	0	0	1	0	0	0	NA	0	0	0	1	0	0	2	0	0	0	0	0	1	0	0	0	1	NA	0	0	0	0	0	0	1	NA	0	0	1	0	0	0	0	0	1	0	0	0	0	0	0	0	1	NA	0	0	1	1	0	0	2	0	NA	1	1	0	0	0	1	0	0	1	1	2	0	0	0	0	0	2	0	0	0	0	0	0	0	0	1	0	0	0	0	0	0	0	0	0	0	1	0	0	1	0	0	0	0	0	0	0	0	0	0	NA	0	0	NA	0	0	NA	0	NA	1	0	0	0	0	0	0	0	1	0	0	0	0	0	0	1	0	0	0	0	0	0	2	0	0	1	0	1	0	0	1	1	0	0	0	0	0	1	1	0	1	2	0	0	0	0	0	0	0	NA	0	0	0	1	0	0	0	1	0	0	0	0	0	0	NA	0	0	0	0	0	1	1	0	0	0	0	0	0	0	1	0	0	0	2	0	0	2	1	0	1	0	1	0	1	1	1	0	0	1	1	1	0	0	0	0	0	0	0	0	1	0	0	0	0	0	0	0	0	NA	0	1	NA	1	1	0	0	1	0	0	0	2	NA	0	0	NA	0	0	2	0	2	NA	0	0	0	1	1	1	0	0	0	1	0	0	0	0	0	0	0	0	1	0	0	0	0	2	1	NA	0	1	1	0	0	0	1	1	0	NA	0	2	0	0	0	2	1	NA	2	0	0	1	NA	0	0	1	1	0	0	0	0	0	0	1	0	1	0	0	0	0	0	1	1	0	0	2	0	1	1	0	1	0	0	1	NA	0	0	0	0	1	0	1	0	NA	0	1	NA	0	0	1	0	1	NA	1	0	0	1	0	0	NA	0	0	0	2	0	0	0	1	0	1	0	0	2	0	0	0	0	1	2	1	NA	0	0	0	0	0	0	0	0	1	2	0	NA	2	2	0	1	1	1	2	1	1	1	1	0	0	0	0	2	NA	0	0	0	0	0	0	0	NA	0	1	0	0	0	0	0	1	0	NA	0	0	0	2	0	0	1	NA	0	0	2	0	1	0	NA	0	0	0	0	1	0	1	1	1	0	NA	0	0	0	0	0	0	0	NA	2	0	1	1	0	0	2	0	1	0	0	0	2	1	1	0	0	0	0	1	1	0	0	1	0	2	2	1	0	0	1	0	0	0	0	0	1	1	0	0	1	1	0	1	0	0	0	1	0	NA	0	NA	0	1	0	1	1	0	1	0	0	0	1	0	1	2	0	0	0	0	1	1	0	0	1	0	NA	1	1	0	NA	0	0	1	1	2	0	0	1	1	0	1	1	0	0	0	0	0	1	0	0	1	0	0	2	1	0	NA	0	0	0	0	0	0	0	0	0	1	0	0	0	NA	0	0	0	1	NA	1	1	0	1	1	1	0	1	1	0	0	0	0	0	0	0	1	1	0	0	1	0	0	1	1	1	0	0	0	0	NA	1	1	NA	0	0	0	0	1	0	0	0	0	1	1	0	0	0	0	0	0	2	0	0	0	0	0	0	0	0	0	0	0	2	0	1	0	0	0	0	1	0	0	1	0	0	1	0	NA	1	0	0	0	0	0	0	0	1	0	0	1	0	2	0	2	0	0	0	0	0	NA	1	0	0	0	0	NA	1	0	0	0	0	0	0	0	0	0	0	0	0	2	0	NA	0	0	1	0	0	0	0	2	1	0	0	0	0	0	0	0	0	0	0	NA	0	NA	0	0	0	0	0	0	NA	0	0	0	1	1	1	1	1	0	NA	0	NA	0	2	0	0	0	0	0	1	1	0	1	0	0	0	0	1	0	0	0	0	0	1	0	0	2	0	2	0	1	2	0	0	0	0	0	0	0	0	0	0	0	1	0	1	NA	1	0	0	0	1	0	0	0	0	1	0	NA	0	0	1	1	2	2	0	0	0	1	0	0	0	2	0	0	0	1	0	1	0	0	1	2	0	1	0	0	0	0	1	1	2	0	0	0	0	0	0	0	0	1	0	0	0	2	0	0	0	0	NA	1	1	1	NA	0	2	1	0	1	0	2	0	0	0	0	0	0	NA	0	2	1	0	0	1	0	0	1	1	0	NA	0	0	1	0	2	0	1	1	0	0	0	0	NA	1	2	0	0	1	0	NA	0	0	1	0	0	0	0	0	1	1	0	0	2	0	0	1	0	0	0	0	1	0	0	1	0	1	0	0	2	0	0	0	0	0	0	2	0	0	0	0	0	0	1	2	0	0	0	0	0	0	0	0	0	1	1	0	0	0	1	0	0	1	0	NA	0	0	0	0	1	0	0	0	1	0	1	1	0	0	0	0	0	0	0	0	1	1	0	0	1	0	0	0	0	0	0	0	0	0	0	0	0	0	0	1	0	0	0	0	0	2	0	0	0	0	0	0	0	0	0	0	1	0	0	0	0	0	0	1	0	0	0	NA	0	NA	1	0	0	0	0	1	NA	2	0	0	1	0	0	NA	0	0	0	0	0	0	1	0	0	0	NA	0	0	0	0	0	0	0	0	0	1	1	0	0	1	NA	0	0	0	NA	2	1	1	0	0	0	NA	0	0	2	0	NA	0	0	NA	1	0	NA	NA	0	0	0	NA	0	0	0	NA	0	0	0	0	2	0	0	0	1	0	0	0	0	0	1	0	0	0	0	0	0	0	1	1	0	0	0	0	NA	1	0	NA	1	0	0	1	0	0	0	0	0	NA	0	1	0	NA	1	0	1	1	1	1	0	NA	1	1	0	0	0	0	0	0	1	0	0	0	1	0	1	2	1	1	2	0	0	1	1	1	1	1	0	0	1	1	0	1	0	1	0	0	0	0	1	0	0	2	0	0	2	0	0	0	0	0	0	0	0	1	0	1	0	0	1	1	0	1	0	1	1	1	0	0	0	1	0	0	0	1	0	0	1	0	NA	1	1	0	0	0	1	0	0	0	1	0	0	0	1	0	0	1	0	0	0	0	1	0	1	1	1	0	0	0	1	0	0	0	0	NA	0	0	1	0	0	0	0	0	1	1	0	0	2	0	1	1	0	0	NA	1	0	0	1	0	0	1	0	0	1	0	0	1	0	0	0	1	0	0	0	0	0	2	1	0	0	0	0	0	0	1	0	0	0	NA	0	1	0	1	0	0	0	NA	0	2	2	0	1	0	0	0	1	0	0	0	1	0	0	0	NA	1	1	0	NA	0	1	0	1	0	0	0	0	1	NA	1	NA	0	1	0	0	0	0	0	0	NA	0	0	0	0	0	0	1	0	0	0	2	0	0	0	0	2	1	1	0	NA	1	0	0	0	0	0	1	1	0	1	1	0	0	1	1	1	0	0	0	0	0	1	0	0	1	0	NA	NA	0	0	0	0	0	2	0	0	0	0	0	0	0	0	0	1	0	0	1	0	1	0	NA	0	1	NA	1	0	NA	0	1	0	2	0	1	0	0	1	0	0	0	0	0	0	1	0	1	1	0	2	0	NA	0	0	0	0	0	2	0	0	0	2	NA	0	0	0	0	0	0	0	0	1	0	0	1	1	1	0	0	0	0	0	1	NA	2	NA	0	1	0	0	1	0	2	0	0	0	0	0	1	0	0	1	0	0	0	0	0	0	0	0	1	0	2	1	0	2	0	0	0	0	0	0	0	0	0	0	1	1	0	1	0	0	0	1	0	0	0	0	0	NA	0	0	1	0	1	0	1	0	0	NA	0	0	1	1	1	0	0	1	0	1	0	1	1	0	0	1	0	1	0	0	1	NA	0	0	1	NA	0	0	1	1	0	0	0	0	0	0	1	2	1	0	0	0	1	1	0	NA	0	0	NA	0	0	1	1	0	2	0	1	0	0	NA	0	1	2	0	1	0	0	0	1	1	2	0	1	0	0	0	1	0	0	1	1	2	0	1	0	0	0	0	0	0	0	0	0	0	0	0	0	NA	0	0	0	2	2	0	0	NA	0	0	1	0	0	0	0	1	0	0	0	NA	0	0	0	0	0	0	2	0	0	0	0	0	1	NA	0	1	2	0	1	0	0	0	0	1	1	NA	1	1	0	0	0	0	0	1	1	1	0	1	0	0	2	0	0	0	1	0	0	0	1	1	0	0	1	0	0	0	0	0	NA	0	0	0	0	0	0	0	0	0	2	1	0	1	0	1	0	0	0	0	NA	0	0	1	0	NA	0	2	1	1	1	0	0	NA	1	2	0	0	1	0	1	0	0	NA	0	0	0	1	0	2	NA	0	NA	0	0	0	1	NA	1	0	0	0	0	0	0	0	1	1	NA	2	1	1	0	0	0	0	0	1	1	NA	0	0	0	0	0	0	0	0	0	0	NA	2	1	NA	0	1	0	0	0	0	0	0	0	1	0	0	0	0	0	0	NA	0	0	0	2	0	0	0	1	0	0	0	0	1	0	0	0	1	0	0	NA	0	0	0	0	1	0	0	0	2	0	0	NA	0	NA	1	0	0	NA	0	1	0	1	0	0	0	NA	0	0	0	0	2	0	0	0	0	NA	2	0	0	0	1	0	NA	0	0	0	0	0	0	0	0	0	0	0	0	0	1	1	0	1	NA	0	NA	0	0	0	0	0	0	1	1	0	0	2	0	0	2	0	NA	0	1	1	0	NA	0	NA	0	0	0	0	1	0	1	0	0	0	0	0	0	1	0	NA	0	1	0	0	0	0	0	1	0	1	0	0	0	0	0	0	0	1	0	0	2	0	0	0	0	0	1	0	0	0	2	1	0	1	0	0	0	0	0	0	0	0	1	0	1	1	NA	1	0	1	0	0	1	1	0	0	0	2	0	1	1	0	0	1	0	1	1	0	NA	0	0	0	0	2	0	0	1	0	0	0	0	1	0	0	1	0	0	0	0	0	0	1	1	0	NA	0	0	1	0	0	NA	0	0	0	1	2	1	0	0	2	1	0	0	2	0	0	NA	0	NA	1	1	0	0	1	0	0	1	0	0	0	0	0	0	0	0	0	0	0	0	0	1	0	NA	0	0	NA	0	1	0	1	0	0	0	0	0	2	0	1	0	0	0	0	0	0	1	0	0	0	0	0	0	0	0	0	0	0	0	0	0	2	0	2	0	NA	1	1	2	0	NA	0	0	0	0	0	1	1	0	0	0	1	0	NA	0	0	NA	1	0	1	2	0	0	0	1	2	0	NA	1	1	0	1	1	0	2	0	0	0	1	1	0	0	1	0	0	0	0	NA	0	NA	NA	0	0	1	0	0	1	NA	0	0	0	1	0	0	0	0	NA	1	0	0	0	0	0	0	2	1	0	0	0	0	0	0	1	0	0	NA	0	0	0	0	0	0	0	NA	0	0	1	2	0	0	0	0	0	0	0	1	1	1	0	NA	0	2	0	0	0	0	0	NA	0	0	0	0	NA	1	1	1	0	0	NA	2	0	0	1	2	0	1	1	0	NA	2	0	0	0	1	0	NA	1	0	1	NA	1	0	1	1	0	0	0	0	1	0	0	0	1	NA	0	0	0	1	1	1	0	0	NA	1	0	0	0	2	0	1	NA	1	0	0	0	2	1	0	0	0	0	NA	NA	0	0	0	0	0	0	NA	0	0	0	NA	0	0	1	0	0	1	0	1	NA	1	0	0	1	0	1	1	0	0	2	NA	NA	0	1	0	0	0	0	1	1	0	0	1	NA	0	NA	0	0	1	1	1	NA	1	0	1	1	0	0	0	2	0	2	0	1	1	1	2	1	NA	0	NA	0	0	2	1	1	0	2	0	1	2	0	0	0	0	0	0	NA	0	1	0	0	0	0	0	2	1	0	0	0	NA	1	0	NA	0	0	0	1	1	0	0	0	0	0	0	1	0	1	0	0	2	2	1	0	NA	0	1	1	0	1	2	1	0	0	0	0	1	1	0	0	2	0	0	0	NA	0	1	0	NA	0	0	1	NA	0	1	0	0	NA	0	0	2	0	0	0	0	2	0	0	0	0	0	0	0	1	0	0	0	1	1	1	0	0	0	1	1	0	0	0	1	0	1	0	0	1	0	0	0	0	1	0	1	0	0	1	0	0	0	0	0	0	0	0	0	NA	1	1	0	1	1	0	NA	0	2	NA	0	1	0	2	2	0	1	0	1	1	NA	0	0	1	1	0	0	0	1	0	0	0	0	0	1	0	0	0	2	0	1	0	NA	1	0	0	1	0	NA	1	1	0	0	2	0	1	0	0	0	2	1	0	0	1	0	0	0	1	0	1	1	1	0	0	0	0	NA	0	NA	NA	0	0	NA	0	1	0	0	0	0	0	0	0	0	0	0	0	1	0	0	0	0	0	0	0	0	1	NA	0	0	1	0	0	0	0	1	0	0	NA	0	0	0	0	0	NA	0	2	0	1	0	0	0	NA	0	0	0	0	0	1	2	0	0	0	1	0	NA	0	0	0	0	0	1	0	0	0	0	0	NA	0	0	1	0	1	1	1	0	2	0	0	1	0	0	1	0	0	0	0	0	1	1	0	1	0	0	0	NA	0	NA	0	0	1	0	0	0	0	0	0	0	0	0	1	NA	0	1	0	1	NA	0	0	NA	0	0	0	1	0	0	0	0	1	1	0	0	1	0	NA	0	0	0	2	0	0	NA	NA	1	1	0	0	1	1	2	1	0	0	0	0	0	0	1	0	0	1	0	2	0	0	0	2	0	NA	2	0	0	0	0	0	NA	2	1	0	0	1	NA	0	0	0	0	0	0	NA	2	0	1	0	0	0	0	0	0	NA	0	1	2	1	0	0	0	0	0	0	0	1	2	NA	0	0	NA	0	0	0	0	1	0	0	NA	1	0	0	1	0	1	NA	0	NA	0	2	0	1	0	0	1	1	0	1	0	0	0	0	0	1	0	0	0	0	1	0	1	2	NA	0	0	1	NA	NA	1	NA	0	0	0	0	2	0	0	1	0	NA	NA	NA	0	0	0	0	0	0	1	0	0	0	2	0	0	1	0	0	1	0	0	0	0	0	0	1	0	0	NA	0	2	0	0	0	1	1	0	0	2	0	0	0	0	1	2	0	0	2	NA	0	0	2	0	0	0	0	0	0	0	0	1	0	NA	0	0	0	0	0	0	0	0	2	0	1	0	0	0	1	0	1	0	0	0	0	0	0	0	0	1	0	NA	1	0	0	NA	1	0	0	1	0	1	2	0	0	0	0	0	0	0	0	NA	1	0	0	0	0	0	1	2	0	1	0	0	1	0	0	0	0	0	NA	1	0	0	0	1	1	0	0	0	1	1	0	0	1	0	1	0	0	2	1	0	0	0	0	0	0	0	0	0	2	0	0	1	0	0	NA	2	2	0	NA	0	0	0	0	0	0	1	0	0	0	1	0	0	1	0	0	1	0	1	0	2	1	0	1	2	0	0	0	1	0	0	0	0	0	1	0	0	0	0	0	1	0	1	1	0	1	2	2	2	0	0	0	0	0	0	2	1	1	0	0	0	0	2	NA	NA	0	0	0	2	NA	0	0	0	0	0	NA	0	0	1	1	0	0	1	0	0	0	1	0	0	NA	0	0	1	0	1	1	0	0	0	0	0	2	1	0	0	0	1	0	0	0	0	1	1	0	0	NA	0	0	0	0	0	1	0	0	0	0	0	0	1	0	NA	0	0	NA	0	1	0	2	2	0	0	0	0	0	0	0	1	0	0	0	NA	0	0	0	0	1	0	0	0	1	2	0	0	0	1	2	1	0	NA	0	0	1	NA	0	1	0	0	0	2	0	0	1	2	0	0	0	0	0	0	1	NA	0	0	2	0	0	0	1	0	1	2	1	0	1	NA	0	0	2	0	0	0	0	0	0	0	0	0	0	0	NA	0	0	NA	0	0	0	0	0	1	1	0	2	0	0	0	0	0	0	0	NA	0	0	0	0	0	1	1	0	0	NA	0	0	NA	0	0	1	2	1	0	0	0	0	0	0	0	0	0	0	0	0	0	0	0	NA	1	0	2	NA	0	0	0	2	0	1	0	0	1	2	0	1	0	1	0	1	0	1	1	0	1	2	1	NA	1	0	0	0	0	NA	0	0	1	0	0	0	0	2	0	0	NA	1	NA	0	NA	0	2	NA	0	0	0	1	0	1	0	2	1	0	0	0	0	0	1	0	0	0	1	0	2	0	0	0	0	1	1	0	0	0	NA	0	0	2	0	NA	1	NA	0	0	NA	0	1	0	NA	0	0	0	0	NA	1	0	0	0	0	0	1	0	1	2	0	0	0	1	NA	1	0	1	1	0	1	0	NA	0	0	1	1	0	0	0	0	1	1	0	0	0	1	1	0	0	0	1	NA	1	NA	0	0	1	0	0	0	0	1	0	0	0	0	0	0	0	0	1	0	0	NA	0	0	0	1	0	1	0	1	2	0	0	NA	2	0	1	0	1	0	NA	0	0	1	0	0	0	1	0	0	1	1	2	0	0	1	0	0	0	0	0	1	0	1	0	0	0	0	0	1	0	0	1	0	0	0	0	1	1	0	1	0	0	1	2	0	1	0	0	0	0	0	0	0	0	0	0	1	1	1	0	0	0	1	0	0	1	0	2	1	0	0	0	0	0	1	0	1	0	0	0	0	0	1	0	0	0	0	0	0	0	2	0	0	0	0	1	2	NA	0	1	0	1	2	0	0	0	0	2	1	0	0	0	0	NA	1	1	0	2	0	0	0	0	2	NA	0	0	0	0	0	NA	0	0	0	0	1	NA	1	1	0	0	1	1	0	NA	1	1	1	0	NA	0	0	0	0	NA	0	0	2	2	0	2	0	2	0	0	0	0	0	0	0	1	0	0	0	0	0	0	0	0	NA	0	0	0	NA	0	1	0	NA	1	0	1	1	1	0	1	1	0	0	1	2	1	0	0	0	0	0	0	2	1	0	0	0	2	0	0	0	0	0	0	0	0	0	0	0	0	NA	NA	0	0	1	1	2	0	2	0	0	2	0	0	0	1	0	0	0	0	0	1	0	1	0	0	NA	1	1	0	NA	0	1	0	0	NA	2	0	0	0	2	1	0	0	NA	0	0	0	0	0	0	0	0	0	0	NA	1	0	0	0	0	1	1	2	2	2	2	0	0	0	NA	0	2	0	0	0	2	NA	0	1	0	0	0	1	0	0	1	0	0	0	0	0	0	0	0	1	0	0	0	0	0	1	0	0	NA	1	0	0	2	0	0	0	0	2	NA	0	1	1	0	0	0	2	2	0	0	0	0	1	0	0	0	1	0	1	0	0	1	0	NA	0	0	NA	0	0	1	0	1	0	0	2	1	0	1	0	1	1	NA	1	0	0	1	0	NA	NA	0	0	0	0	1	0	0	0	1	1	1	0	1	1	1	1	0	0	0	2	0	0	0	0	0	1	0	0	0	NA	1	0	1	1	1	2	0	0	0	0	2	0	0	0	1	0	0	1	0	1	0	0	1	2	2	1	0	0	NA	0	0	1	NA	1	1	1	0	0	0	1	2	2	1	1	0	0	0	0	0	0	0	0	1	0	0	0	0	0	0	0	0	0	0	2	0	2	NA	0	1	0	0	0	0	0	0	0	0	0	0	1	0	0	0	0	2	0	0	1	1	0	1	1	NA	0	2	0	0	0	1	0	0	0	NA	1	2	0	0	0	0	0	0	0	1	1	0	2	0	0	0	0	0	0	NA	2	0	1	0	0	NA	2	0	0	0	0	0	1	0	NA	0	NA	1	0	0	1	0	0	0	0	1	2	1	0	0	0	0	2	0	0	1	0	NA	NA	0	0	0	0	0	1	0	NA	NA	0	0	2	0	0	0	1	NA	NA	0	NA	1	1	1	0	0	1	0	0	0	1	1	1	1	0	1	0	0	0	0	0	0	0	2	0	0	0	0	0	1	1	1	0	0	0	1	1	1	0	0	0	1	2	2	1	1	NA	0	0	0	2	0	0	NA	0	0	1	0	1	NA	1	0	0	2	1	0	NA	2	0	NA	0	1	1	0	0	0	0	0	0	1	0	1	1	0	0	1	0	0	0	1	0	0	1	0	1	0	0	0	1	1	NA	0	0	0	NA	1	0	0	0	0	0	0	2	0	0	0	0	NA	0	0	2	NA	0	0	1	0	0	0	0	0	0	1	2	NA	1	NA	0	0	0	0	1	0	0	0	1	2	0	0	0	0	0	NA	0	0	0	0	0	NA	0	NA	0	0	NA	0	1	1	1	0	0	0	0	0	0	NA	NA	0	NA	0	1	0	NA	1	0	0	0	0	1	NA	0	1	1	0	1	0	1	1	0	0	NA	1	1	1	1	0	0	1	1	1	1	0	NA	0	0	0	0	0	2	0	2	0	0	0	0	0	0	1	0	0	0	0	0	0	0	0	0	0	0	0	0	0	0	NA	0	1	0	0	0	0	0	0	0	0	0	0	2	0	0	0	0	1	2	0	0	NA	0	0	0	0	NA	0	0	0	0	0	0	0	1	1	0	0	0	0	0	0	0	0	0	1	0	1	0	0	0	0	0	0	0	0	NA	0	0	0	NA	0	0	0	0	0	0	1	0	0	0	0	1	0	0	0	NA	0	2	0	1	0	2	0	0	1	0	0	0	1	0	0	1	0	1	1	0	0	0	0	1	0	0	0	0	1	0	NA	0	2	0	1	0	0	1	NA	0	0	0	0	0	1	0	0	0	0	0	NA	0	1	0	0	0	0	0	1	1	NA	0	NA	0	0	0	0	1	0	0	0	1	1	1	0	0	0	1	0	1	0	0	0	0	0	0	0	0	0	0	NA	1	0	1	1	NA	0	NA	1	0	1	0	1	0	0	0	0	0	0	0	1	0	2	2	0	0	0	0	0	0	2	0	NA	1	1	0	0	2	0	1	0	0	0	1	0	0	1	0	0	0	1	0	0	1	1	0	0	0	0	0	0	1	NA	0	0	1	0	0	1	1	2	0	NA	1	2	NA	2	0	0	2	0	NA	0	0	0	0	0	0	0	1	0	0	0	0	2	0	0	0	2	0	0	1	2	NA	0	0	0	2	0	0	0	0	0	0	1	0	NA	1	0	0	1	1	0	0	1	0	NA	0	0	1	0	0	1	0	0	0	NA	1	1	0	0	1	0	2	0	0	0	0	0	0	0	0	0	0	1	2	2	0	1	0	1	1	0	0	1	0	1	1	0	0	0	0	0	0	1	0	0	0	0	0	1	0	1	0	1	NA	1	NA	NA	0	0	NA	2	0	0	1	0	1	0	1	0	0	0	0	0	0	0	0	0	0	0	1	0	0	0	1	NA	0	0	1	2	0	1	0	1	0	1	2	1	0	0	0	1	0	0	1	0	0	NA	0	1	1	1	0	0	0	1	0	1	0	1	0	1	0	0	0	0	0	1	0	0	2	1	0	0	0	1	0	1	1	0	1	1	1	1	NA	1	0	0	1	0	0	1	0	1	0	0	0	0	1	1	0	0	0	0	1	0	1	0	0	2	0	0	0	0	0	0	1	1	0	0	0	NA	0	0	0	0	0	0	0	0	0	0	1	0	0	0	NA	0	0	0	0	1	0	NA	1	0	1	1	0	0	0	0	0	0	0	1	NA	0	0	0	0	1	1	1	0	2	2	0	0	1	NA	0	1	0	0	0	0	0	1	0	0	1	0	0	2	0	0	NA	1	0	0	0	0	1	0	0	0	0	1	0	NA	0	1	0	NA	0	1	0	0	0	0	0	1	0	2	1	0	0	1	2	0	0	1	0	1	0	1	1	NA	0	0	NA	2	0	0	NA	1	0	0	0	0	1	0	0	0	0	0	0	0	0	1	0	0	0	0	0	0	1	0	0	0	0	0	0	NA	1	1	1	0	0	0	0	1	0	0	1	0	1	0	0	0	0	0	2	0	1	0	1	1	1	1	0	0	1	NA	0	1	0	0	NA	1	0	0	2	0	0	0	1	0	0	1	0	0	0	0	0	0	0	1	1	0	0	0	1	0	0	2	0	0	1	0	0	0	0	0	0	0	0	0	1	NA	0	0	0	0	NA	0	0	0	0	0	1	0	1	1	0	1	0	0	0	1	2	0	0	0	1	0	0	0	0	0	2	0	0	1	0	0	0	0	1	1	NA	1	NA	0	2	1	2	1	0	0	0	0	1	2	0	0	1	1	0	0	0	0	NA	0	NA	0	1	0	0	1	1	1	0	0	NA	2	1	1	0	1	1	1	1	0	1	0	1	0	1	2	1	0	1	1	1	0	0	1	0	2	0	2	0	0	0	0	0	2	0	0	1	0	0	2	0	2	1	1	1	0	0	0	1	1	0	0	0	0	0	0	0	0	0	0	1	NA	0	1	2	2	0	1	2	0	0	0	0	0	2	0	0	0	0	0	0	0	0	0	0	0	0	0	1	0	0	1	0	NA	0	0	0	0	0	0	0	0	0	1	0	0	0	0	0	0	0	0	0	0	0	0	1	0	0	1	0	1	NA	2	0	0	2	1	0	1	1	1	0	1	0	0	0	0	0	0	0	0	1	1	NA	0	0	0	2	0	0	0	0	0	0	0	NA	1	0	0	1	0	0	0	0	0	1	0	0	0	1	0	0	0	NA	2	0	NA	0	0	0	0	0	1	0	1	1	2	0	0	0	NA	0	0	1	1	1	0	0	1	1	0	0	NA	0	1	0	0	1	0	0	1	2	1	0	NA	1	0	1	0	0	NA	0	0	0	0	1	0	1	0	2	0	0	0	0	0	0	0	0	0	0	0	0	0	1	1	0	0	1	0	1	0	0	0	0	0	0	1	0	0	2	2	0	0	0	2	0	1	0	1	0	0	0	0	0	0	0	0	0	0	0	0	0	0	0	0	1	0	0	2	0	0	0	0	1	0	0	2	0	0	1	0	0	0	1	0	1	0	NA	1	1	0	0	1	0	1	0	NA	0	1	0	0	0	NA	0	0	0	0	0	NA	0	2	0	1	NA	0	2	0	0	0	NA	0	0	0	0	0	0	0	0	0	0	0	0	1	1	0	0	0	0	NA	2	0	0	NA	0	0	0	NA	0	NA	0	1	0	1	0	1	NA	0	0	0	0	NA	0	NA	1	1	NA	0	1	2	0	1	1	0	0	NA	0	0	0	1	0	NA	0	NA	1	0	0	0	1	0	0	1	0	0	0	0	0	0	0	0	0	0	0	0	0	0	NA	0	0	0	0	0	1	1	0	0	0	0	2	0	1	2	0	0	0	0	0	0	0	0	1	1	1	0	0	0	0	0	2	0	2	1	0	0	0	1	0	0	2	0	0	1	0	0	1	0	0	0	1	0	2	0	0	1	0	0	0	NA	0	0	0	0	1	0	1	NA	0	0	0	0	0	0	0	0	0	NA	2	0	0	0	NA	0	0	1	1	0	0	1	0	0	1	0	0	0	0	0	0	NA	1	NA	0	1	0	0	0	1	0	1	0	0	0	0	0	0	2	1	2	0	0	0	1	0	0	NA	0	1	1	1	1	0	0	0	0	0	0	1	1	0	1	0	1	0	0	0	0	0	0	1	1	0	0	0	0	0	0	2	0	0	1	0	NA	1	0	0	1	1	1	0	1	1	1	NA	NA	0	1	0	0	1	0	2	0	NA	0	0	1	1	0	0	0	0	0	0	0	0	1	2	1	0	0	2	0	0	0	0	0	NA	0	2	1	1	1	2	0	NA	1	NA	0	0	1	0	0	0	1	0	0	0	0	0	1	0	0	0	1	1	0	2	0	0	0	0	0	1	1	0	0	0	0	1	2	1	0	2	NA	0	1	1	1	0	NA	NA	0	1	1	0	0	0	1	0	0	0	NA	0	2	0	0	1	1	0	0	0	0	0	2	0	0	0	1	0	1	0	0	0	0	0	0	0	0	0	1	0	1	0	1	1	1	0	1	0	0	1	0	0	NA	0	0	0	0	NA	0	0	0	1	1	0	0	0	0	0	0	0	0	0	0	0	NA	1	1	0	0	1	0	0	0	0	0	0	0	0	1	0	0	0	0	0	1	0	0	0	2	0	1	0	0	0	0	0	0	1	0	0	2	0	2	1	2	0	1	0	0	0	0	0	0	0	0	0	0	0	0	0	0	0	1	0	0	0	0	0	0	0	1	0	1	0	0	1	NA	0	0	0	0	0	0	0	0	0	0	0	1	1	0	0	0	NA	1	0	0	0	0	0	NA	0	1	0	0	0	1	1	0	0	0	0	0	0	0	1	0	0	0	1	0	NA	2	0	NA	0	0	0	0	0	2	2	0	0	0	0	0	2	0	1	1	NA	0	0	0	0	0	0	0	1	NA	0	1	2	NA	NA	1	0	0	0	NA	0	NA	1	1	2	0	0	0	1	1	1	NA	0	0	1	0	NA	1	NA	1	0	0	1	0	0	0	0	0	0	0	0	0	0	0	0	0	0	2	0	1	NA	0	1	0	0	0	NA	0	1	NA	0	0	0	1	0	0	0	0	0	1	1	0	0	0	0	0	0	1	0	0	0	1	0	0	1	0	1	2	0	0	0	NA	0	1	1	0	2	0	NA	0	0	NA	0	2	1	0	0	1	0	0	0	1	1	2	1	0	0	0	1	0	0	1	1	0	0	0	0	2	0	0	0	1	0	1	0	0	0	0	0	0	0	0	1	0	0	0	1	1	NA	0	0	0	0	0	0	0	1	NA	0	0	0	0	0	1	1	1	1	NA	0	1	NA	0	1	1	0	0	0	0	0	1	1	0	0	0	1	0	1	1	0	NA	2	0	2	0	0	0	1	0	1	0	0	0	0	2	0	0	0	1	0	1	0	0	1	0	0	0	0	0	0	NA	0	1	0	0	0	0	0	1	0	0	0	1	2	1	0	0	0	0	0	0	0	1	0	1	1	0	0	0	2	2	NA	2	0	0	0	0	0	0	1	2	0	0	0	0	0	0	1	2	1	1	2	1	0	0	0	0	2	0	0	0	0	0	0	0	0	NA	0	0	0	0	0	0	2	0	0	0	0	0	0	2	0	0	0	1	0	0	1	0	1	NA	1	0	1	0	1	2	2	0	0	0	0	NA	0	0	0	0	0	1	1	1	1	NA	NA	2	1	0	2	0	2	1	0	0	0	0	0	0	0	0	0	0	0	1	0	1	0	1	1	1	1	NA	0	1	0	0	2	1	0	2	NA	0	1	0	0	1	0	0	0	NA	0	0	0	0	0	0	0	0	0	0	2	0	0	0	NA	2	1	1	0	0	0	1	2	0	NA	NA	0	NA	0	0	0	0	1	0	0	0	1	0	0	0	NA	0	0	0	0	0	0	0	1	1	1	0	0	0	1	0	0	0	1	0	0	1	1	1	NA	0	1	1	0	0	1	0	1	0	0	0	0	0	0	NA	0	0	0	NA	0	0	0	NA	1	0	0	2	0	0	2	1	0	1	NA	NA	2	1	0	1	0	0	0	0	0	0	0	1	0	NA	0	0	0	0	0	0	1	0	0	0	NA	0	0	0	0	NA	1	1	0	0	0	2	0	1	0	0	2	0	0	1	2	0	1	NA	0	0	1	0	0	1	0	1	0	0	0	0	0	0	0	1	0	0	0	NA	0	1	0	0	0	0	1	1	1	0	0	0	1	0	0	0	0	2	NA	NA	0	0	1	0	NA	1	1	0	0	2	0	0	0	0	NA	0	0	0	NA	2	0	0	0	1	0	0	0	0	1	0	NA	0	0	1	1	1	1	0	0	0	0	1	0	0	0	0	1	0	0	0	2	NA	1	NA	0	0	0	0	0	0	0	0	0	0	NA	0	1	1	0	1	1	0	0	1	0	1	1	0	0	1	0	NA	0	1	0	0	0	0	0	0	0	0	0	1	0	0	1	0	0	1	0	0	0	0	0	1	2	1	0	0	0	1	1	1	NA	0	1	0	0	0	0	0	0	0	0	0	0	0	1	0	0	0	0	1	0	0	0	0	0	0	0	0	NA	0	0	2	0	0	1	0	1	0	0	0	0	0	0	0	0	1	0	0	1	0	1	NA	0	0	0	1	0	0	0	0	0	2	NA	0	2	0	0	0	0	0	0	0	0	1	0	0	0	0	0	0	0	0	0	0	1	2	0	0	0	0	0	0	1	NA	0	1	0	0	0	0	0	0	0	0	2	0	0	NA	0	0	0	0	0	0	0	0	1	0	1	1	0	0	0	0	2	1	0	1	2	0	0	0	2	1	0	0	1	0	0	0	2	0	NA	0	0	0	0	1	2	0	1	0	0	2	0	2	0	1	0	1	0	1	0	NA	0	0	0	1	0	0	0	0	1	0	0	1	0	1	2	0	0	0	0	0	0	0	1	0	0	0	0	0	1	1	1	1	1	1	0	2	0	0	0	0	1	0	0	0	1	0	0	2	2	NA	0	1	0	1	1	0	1	0	0	0	0	0	1	0	1	0	1	0	1	1	NA	0	1	0	1	0	0	0	0	0	0	0	1	0	0	0	1	0	0	0	0	1	0	0	0	NA	1	1	1	0	0	NA	1	NA	1	0	0	NA	0	1	0	0	0	1	0	0	0	0	0	NA	0	0	0	0	0	0	0	0	0	1	1	0	0	1	0	0	0	0	2	0	0	1	0	2	NA	0	0	0	1	1	0	1	0	0	0	0	0	1	0	0	1	1	NA	0	1	0	0	1	0	NA	0	0	0	1	1	1	0	0	0	0	0	0	0	0	0	0	0	1	0	0	0	0	2	0	0	0	0	0	0	0	0	2	0	0	0	0	0	0	NA	0	NA	2	0	1	0	0	1	0	0	0	1	1	1	0	1	NA	0	NA	0	1	0	0	0	0	0	0	0	0	2	1	0	1	0	0	0	0	2	0	2	2	0	1	0	0	NA	1	2	1	0	0	0	0	1	1	0	0	0	0	2	1	1	0	0	0	0	1	0	0	1	1	0	0	0	0	0	0	0	0	0	0	0	0	0	0	0	0	0	0	0	NA	0	0	1	0	0	0	0	0	0	0	0	0	0	0	0	NA	0	0	1	0	2	1	0	0	0	1	0	1	0	NA	0	NA	0	0	1	0	1	0	NA	1	0	1	0	0	0	0	0	1	0	0	0	NA	0	1	0	NA	0	0	0	0	0	0	0	NA	1	0	2	0	1	0	0	NA	1	0	0	0	1	1	0	0	1	0	0	0	1	0	1	1	1	0	1	NA	0	0	0	NA	0	0	0	0	1	1	0	2	1	1	0	2	0	0	0	NA	0	NA	0	0	0	0	0	0	0	0	0	1	0	0	0	1	1	NA	0	1	0	0	1	2	0	2	0	0	0	1	0	0	0	NA	0	0	0	0	1	0	0	0	0	0	0	0	0	1	0	0	0	1	0	0	2	0	0	0	0	1	2	0	0	0	0	0	0	1	1	0	1	0	0	1	0	1	0	0	0	1	1	NA	0	0	0	1	1	1	0	0	0	1	0	1	0	1	0	1	0	2	0	0	2	1	1	1	0	0	1	1	0	0	1	0	0	1	1	1	NA	0	0	0	0	0	NA	1	1	NA	NA	0	NA	0	0	2	0	1	1	NA	1	0	0	0	0	0	1	1	0	0	0	0	0	1	0	1	0	0	0	0	0	0	0	1	0	0	0	1	0	0	0	0	0	NA	0	0	0	0	0	0	0	0	0	0	0	0	0	0	0	0	1	NA	0	0	0	0	0	0	0	0	0	0	0	0	1	1	0	2	0	NA	1	0	0	NA	0	1	1	0	0	0	0	1	1	2	0	0	1	0	0	0	0	2	0	0	0	1	0	0	1	0	2	0	0	0	0	1	0	NA	0	0	0	2	0	1	0	0	0	1	0	0	0	0	0	0	0	0	NA	2	0	0	0	0	0	0	0	0	0	0	0	0	0	0	0	0	0	0	0	0	0	0	NA	1	0	0	0	0	0	NA	1	1	0	1	0	0	0	0	0	0	0	0	0	NA	0	0	0	1	1	0	0	0	0	0	0	0	0	0	0	0	0	2	0	0	0	NA	0	1	0	0	0	0	1	0	NA	0	0	0	0	0	1	0	1	1	0	1	0	NA	0	0	0	0	1	1	0	0	1	1	0	0	0	1	0	0	0	1	NA	1	0	0	NA	0	1	0	0	1	0	0	0	0	0	0	1	0	2	2	1	1	0	0	0	0	0	1	0	1	NA	1	0	0	0	0	0	NA	0	0	1	0	1	0	0	0	1	0	0	0	0	0	0	0	0	0	0	0	0	1	0	0	2	1	0	0	1	1	1	0	0	2	1	0	0	2	1	0	1	0	0	1	2	0	0	0	0	NA	0	0	0	0	NA	0	0	0	0	0	2	0	0	0	0	0	0	0	0	1	0	0	0	0	0	0	0	NA	2	0	1	2	0	0	0	1	0	0	1	1	0	0	0	0	NA	0	0	NA	0	0	0	0	0	0	1	0	0	0	NA	1	0	0	0	0	0	0	0	0	0	0	0	1	0	1	NA	0	0	1	0	0	0	0	NA	2	2	2	NA	1	1	1	0	1	0	0	0	0	0	0	0	1	0	1	0	1	0	0	0	0	0	0	0	0	0	NA	0	0	NA	0	0	0	0	0	0	0	0	0	NA	0	0	NA	0	0	2	0	0	0	1	NA	0	NA	0	0	1	0	0	0	1	0	0	0	0	2	2	NA	0	0	NA	1	1	0	0	0	1	1	0	0	0	1	0	0	0	0	0	0	0	1	0	1	0	0	0	0	0	0	0	NA	0	1	0	0	0	0	1	0	0	0	1	0	0	1	0	0	2	0	0	0	0	0	1	0	0	NA	2	0	0	1	1	0	1	0	0	0	NA	0	0	0	1	0	0	0	2	0	0	0	0	0	0	1	2	0	0	0	0	1	0	0	0	0	0	0	0	1	0	0	0	0	0	0	0	0	0	0	0	0	0	1	1	0	0	0	0	1	0	0	0	0	0	0	0	0	0	2	0	1	0	0	1	0	0	0	NA	0	1	1	0	0	NA	0	1	0	0	0	0	0	1	0	0	0	0	2	0	0	0	0	0	1	1	NA	0	1	1	0	1	0	0	1	1	0	0	0	0	1	1	0	0	0	0	0	0	0	1	1	0	0	0	1	NA	0	NA	1	0	0	0	0	0	0	0	0	0	0	NA	0	0	0	0	0	0	0	0	0	0	0	0	2	0	1	1	NA	0	0	0	1	0	0	NA	0	1	0	1	0	0	0	NA	2	1	0	NA	0	0	0	1	1	0	0	NA	0	1	0	1	1	1	NA	2	0	0	0	0	0	NA	0	0	0	0	1	0	0	1	0	NA	1	0	NA	NA	0	0	0	0	0	0	0	0	1	0	0	NA	0	NA	0	NA	1	0	0	1	0	1	0	0	0	0	1	0	0	0	0	0	0	0	0	0	1	1	1	0	NA	2	0	0	0	NA	1	NA	0	0	0	0	1	0	NA	1	1	1	2	0	0	2	0	NA	1	0	0	0	1	0	0	1	0	1	0	0	2	1	0	0	NA	0	0	0	0	0	0	1	0	1	0	2	0	0	0	NA	NA	0	0	0	0	0	0	1	0	1	0	0	1	0	0	0	0	0	1	0	0	NA	0	0	0	0	0	NA	0	0	0	0	1	0	NA	1	0	0	0	0	0	2	1	NA	0	0	0	0	0	0	0	NA	0	NA	NA	0	0	0	2	0	0	0	0	0	1	NA	1	0	0	2	1	0	0	0	0	1	0	1	0	0	0	0	0	0	0	0	2	0	0	0	0	0	0	0	0	NA	1	0	1	0	0	0	2	0	2	1	1	0	0	2	0	1	0	0	0	0	0	0	0	0	NA	2	0	0	0	0	1	0	0	0	0	0	0	0	1	0	0	1	0	0	0	1	0	2	0	0	1	1	0	0	0	0	0	0	0	2	0	0	0	0	0	0	0	0	1	0	1	1	0	0	0	0	0	0	0	0	0	NA	2	0	0	0	NA	0	1	1	0	0	0	1	0	0	0	2	0	0	0	1	2	0	1	1	0	1	1	0	0	1	NA	0	1	0	2	0	1	1	1	1	1	2	0	0	0	1	0	0	0	0	1	0	0	0	1	1	0	1	2	1	1	0	0	1	0	2	0	0	0	1	0	0	0	1	0	0	0	1	0	NA	1	0	0	0	0	1	0	0	0	0	0	0	2	NA	1	0	0	0	0	1	0	0	1	0	0	1	0	1	1	NA	0	0	1	0	0	1	0	2	0	0	0	2	2	0	1	0	0	0	NA	0	1	0	NA	0	0	0	0	2	NA	0	NA	0	0	0	0	0	0	NA	0	0	0	0	0	0	0	1	0	0	0	0	NA	NA	0	0	1	NA	NA	0	1	0	0	0	0	0	0	0	0	0	0	NA	0	1	0	1	0	0	0	0	0	0	1	0	0	0	0	2	0	0	0	2	0	0	0	1	1	0	0	0	0	0	0	1	2	0	0	0	0	1	1	1	0	NA	0	0	1	0	0	2	0	2	0	NA	0	NA	0	0	0	2	0	0	0	0	0	0	0	0	NA	0	2	0	1	0	0	1	0	0	2	1	1	1	0	2	0	0	2	0	1	0	0	NA	0	0	0	0	1	0	0	0	0	0	1	0	0	0	0	0	1	1	0	NA	0	0	1	0	0	0	0	0	0	0	0	0	0	0	0	1	0	1	0	0	0	NA	0	0	1	1	0	1	1	1	0	0	0	0	2	0	0	1	2	0	0	0	0	0	0	0	1	0	0	0	0	1	1	0	1	0	1	NA	0	0	0	0	0	0	NA	0	0	0	0	0	0	1	0	0	0	0	0	0	1	0	1	0	0	2	0	NA	0	1	2	1	1	0	0	0	0	1	0	0	0	0	0	1	0	0	0	0	NA	1	NA	0	0	1	0	1	1	0	2	0	0	NA	0	1	0	0	1	0	1	1	0	0	0	0	0	0	0	1	0	0	0	0	0	0	0	1	0	0	0	0	0	0	0	0	0	0	0	0	0	0	0	0	2	0	0	0	0	0	0	0	0	1	1	0	1	1	0	0	1	0	0	0	0	0	0	1	0	0	1	0	0	0	1	1	1	0	1	1	0	2	2	NA	NA	0	NA	0	0	0	1	0	0	0	0	2	0	0	0	NA	0	1	NA	0	0	2	0	0	0	0	0	1	0	1	0	0	1	NA	0	0	0	1	0	0	NA	0	0	0	1	0	0	0	0	0	0	1	0	0	1	0	NA	1	0	0	2	0	0	0	1	2	0	0	1	0	1	0	0	0	0	1	0	0	0	0	0	NA	0	1	1	1	NA	1	NA	2	1	0	0	0	0	0	1	0	0	0	1	0	0	1	NA	0	0	NA	0	NA	0	1	1	1	1	NA	0	1	0	1	1	0	1	0	0	0	1	0	0	1	1	0	NA	0	0	1	0	NA	0	NA	1	NA	0	0	0	0	0	0	0	0	2	0	0	0	2	0	NA	0	0	1	0	0	1	0	0	0	2	0	1	1	0	2	1	1	0	1	0	0	0	0	0	1	1	2	0	1	1	1	0	0	0	0	1	0	0	1	0	0	0	0	0	0	NA	1	NA	2	0	0	0	0	0	NA	0	0	0	0	1	NA	0	0	1	2	0	0	0	0	NA	0	0	0	1	0	0	0	NA	1	0	0	2	0	0	0	0	0	0	0	2	NA	0	0	0	0	0	NA	0	0	1	1	0	0	0	0	0	NA	0	0	0	0	0	NA	1	1	0	0	0	0	0	0	0	1	0	0	0	0	0	0	0	0	1	0	0	0	0	0	2	1	0	0	0	0	2	NA	0	0	0	0	0	0	0	0	1	0	0	0	0	2	0	0	0	0	0	0	0	0	0	0	0	0	0	0	2	2	0	0	1	0	NA	0	0	1	1	0	0	0	0	0	0	0	0	0	0	0	0	0	NA	NA	1	0	0	0	NA	NA	0	0	0	0	0	0	0	0	0	0	0	1	0	0	1	0	NA	0	0	0	1	0	1	0	0	1	0	0	2	1	0	NA	0	NA	0	0	1	0	0	0	0	1	0	0	2	0	1	0	0	2	0	0	2	1	0	0	0	0	0	0	1	0	1	1	0	0	0	1	0	1	2	0	2	0	0	2	0	2	0	1	0	0	1	2	0	1	0	1	0	0	0	0	1	0	2	0	1	0	0	0	1	0	0	NA	0	2	0	0	1	1	1	NA	0	0	0	0	NA	2	0	0	0	0	1	0	0	1	0	0	2	0	0	1	0	0	0	0	1	1	0	0	1	0	0	0	0	0	1	NA	0	0	NA	2	0	0	0	1	NA	0	1	0	1	2	0	0	0	0	1	1	0	0	0	1	0	2	0	0	0	2	0	NA	0	0	2	0	0	0	NA	0	0	0	1	1	0	0	0	0	0	0	0	0	NA	0	0	0	1	NA	0	0	1	1	0	0	1	1	0	0	0	0	0	0	0	0	0	0	0	0	0	NA	1	1	0	0	0	0	0	1	0	0	0	0	0	1	0	NA	0	1	0	1	0	0	0	1	1	0	2	0	0	2	0	0	0	0	0	NA	0	1	0	1	0	0	0	0	0	NA	NA	1	1	0	0	0	0	0	2	0	1	2	1	0	0	0	0	0	0	0	0	1	0	0	0	1	2	0	1	1	0	0	0	NA	1	1	1	1	0	1	1	NA	0	0	2	0	0	0	1	1	0	0	0	0	0	2	0	0	0	0	1	0	2	1	1	1	0	1	0	0	0	NA	0	0	NA	0	0	0	0	0	0	0	0	0	1	2	0	0	NA	1	0	0	NA	0	0	0	0	1	2	0	0	0	0	0	1	0	0	0	0	0	1	1	0	1	0	1	0	NA	0	0	1	1	1	0	1	0	1	0	0	0	1	0	0	0	0	0	0	1	NA	1	0	2	1	NA	0	0	1	1	0	0	NA	0	0	0	0	NA	1	0	0	1	0	0	1	0	1	NA	0	0	0	0	0	1	2	0	0	0	2	0	0	NA	0	2	1	0	0	0	0	0	2	NA	0	0	0	2	0	NA	NA	1	1	0	0	1	0	1	0	2	0	0	0	1	1	0	0	0	0	0	0	0	1	1	0	0	0	0	0	0	0	1	0	0	0	1	0	0	0	0	1	NA	0	0	0	0	0	2	0	0	1	0	1	1	0	1	NA	0	NA	0	0	0	0	0	0	NA	0	1	1	0	0	0	0	0	0	2	2	0	1	1	0	0	1	1	0	0	0	0	0	1	1	0	1	0	0	0	2	0	0	1	NA	0	0	0	0	0	0	0	0	0	0	0	NA	0	0	0	0	0	2	0	1	0	1	0	1	2	0	1	0	0	0	0	0	0	NA	NA	0	0	0	2	NA	1	0	1	0	0	0	1	0	0	1	1	0	0	0	1	0	1	1	0	0	0	0	NA	0	0	NA	0	1	0	1	2	1	0	0	0	1	0	1	NA	0	NA	0	1	0	0	0	0	0	1	0	1	0	0	0	0	0	0	0	0	0	0	0	0	0	0	1	1	0	2	0	0	2	0	0	NA	1	0	1	0	0	0	0	0	0	0	NA	0	2	0	0	0	2	0	0	2	0	NA	1	0	0	NA	0	2	1	2	0	0	1	0	0	0	0	0	0	2	0	0	0	0	2	0	NA	1	0	0	0	0	1	1	0	0	0	0	0	0	0	0	0	0	1	0	1	0	1	NA	1	NA	0	1	0	2	1	1	0	1	0	0	0	NA	0	1	0	0	0	0	1	1	0	0	0	0	0	0	0	0	0	NA	0	0	0	0	0	1	1	0	NA	0	0	1	0	0	2	1	0	NA	1	0	1	0	0	0	0	0	NA	0	0	0	0	1	0	0	0	0	0	0	1	0	0	0	0	0	0	0	1	2	0	2	0	0	0	0	1	0	2	0	1	0	0	0	2	0	1	0	1	1	0	0	1	0	0	0	0	0	NA	0	NA	0	0	2	0	0	0	0	0	0	NA	0	0	2	0	0	0	0	0	0	0	0	0	0	1	0	0	0	0	1	0	0	0	0	0	0	NA	2	0	1	0	0	1	0	0	0	2	1	1	0	0	0	0	1	0	0	1	0	2	1	0	2	1	1	1	0	2	1	0	0	0	0	1	1	1	0	2	1	0	1	0	0	1	0	1	0	0	0	1	0	0	1	1	NA	0	2	0	0	0	2	0	0	0	0	0	2	0	0	0	0	NA	0	2	0	1	0	NA	0	0	0	0	1	1	NA	0	NA	0	0	0	0	1	0	0	2	0	0	0	0	0	2	0	1	0	0	NA	1	0	NA	0	0	0	1	1	0	0	0	1	0	1	1	1	1	1	1	0	0	0	NA	0	1	1	0	0	0	0	0	0	0	0	0	0	0	0	2	0	1	0	NA	0	0	0	0	0	1	0	0	0	0	NA	1	0	NA	0	0	0	0	1	2	0	0	0	0	0	0	0	1	0	NA	0	2	0	0	0	2	0	2	0	2	0	0	0	0	1	0	0	0	1	0	0	0	0	NA	1	1	0	0	1	0	0	1	1	0	1	NA	0	1	1	1	NA	0	0	1	1	0	NA	1	1	0	0	0	1	0	2	0	0	0	0	0	0	2	0	0	0	0	1	0	1	1	1	NA	0	1	0	0	0	1	0	0	0	0	0	0	2	NA	0	1	NA	0	0	0	0	0	0	2	1	0	0	0	0	0	0	2	0	0	NA	1	0	0	1	0	1	1	0	NA	0	0	0	0	0	2	0	0	1	0	0	0	2	2	2	0	NA	0	1	0	1	1	1	0	0	0	1	0	2	0	0	0	1	0	0	0	1	0	0	0	1	NA	0	1	0	2	1	NA	0	0	0	0	2	0	0	0	0	NA	0	1	NA	1	0	1	0	1	1	0	0	0	0	0	0	0	1	1	NA	1	0	NA	0	1	1	0	1	0	0	0	0	0	NA	0	NA	0	0	0	1	1	0	NA	NA	0	0	0	0	1	2	0	1	1	1	0	0	0	1	NA	0	0	0	0	0	0	0	NA	1	1	1	0	1	0	0	0	0	0	0	1	1	0	0	1	2	1	0	1	0	0	1	NA	1	0	NA	NA	0	1	0	0	0	0	0	NA	0	0	0	1	0	0	0	1	1	NA	0	1	0	NA	NA	1	NA	1	0	1	1	0	0	1	NA	1	1	0	0	0	0	2	2	0	2	0	0	0	NA	0	1	NA	1	1	0	0	1	0	1	1	1	2	2	0	0	0	2	1	NA	NA	1	0	0	1	0	0	0	0	0	0	0	0	1	0	1	1	1	1	0	0	0	0	2	2	0	0	0	NA	0	0	0	NA	0	0	0	0	0	0	0	0	0	1	0	1	0	2	1	0	1	0	0	0	0	NA	0	0	0	2	0	0	0	0	0	0	0	0	0	NA	NA	0	0	0	1	0	0	1	2	0	0	0	0	2	1	1	0	0	0	NA	0	2	0	0	1	NA	0	1	1	0	0	0	0	0	0	0	1	2	0	0	0	0	0	0	0	1	NA	0	0	0	0	0	0	NA	0	0	0	1	0	0	1	0	0	0	0	0	2	1	1	0	1	0	0	0	NA	0	0	0	0	0	1	0	0	0	2	0	0	2	0	0	0	1	1	0	1	0	0	1	1	0	0	0	0	2	1	0	2	0	0	0	0	0	0	1	0	1	0	0	0	1	0	2	0	1	NA	0	0	0	0	0	1	0	0	0	0	0	1	0	1	0	NA	0	0	2	0	1	0	0	0	0	0	2	0	0	0	NA	0	0	0	0	0	0	0	1	0	1	2	0	1	1	1	0	0	0	0	NA	0	1	2	0	0	0	0	0	0	0	0	2	1	0	NA	0	1	1	0	0	NA	NA	1	0	0	0	0	0	0	0	2	0	0	0	0	0	0	0	0	NA	0	0	NA	0	0	0	0	0	0	0	0	0	1	0	0	1	1	2	0	0	0	1	1	1	0	0	2	NA	0	NA	0	0	0	1	1	1	0	0	0	0	0	0	0	0	0	0	0	0	1	0	1	NA	0	0	0	0	1	0	0	0	0	0	1	1	0	2	1	2	1	0	1	NA	0	0	0	0	0	0	2	0	1	0	NA	0	2	0	0	0	0	0	0	0	2	0	0	0	0	0	0	0	NA	0	0	0	1	0	0	0	1	1	0	0	0	0	0	0	0	0	0	0	0	1	0	0	0	0	1	1	0	0	0	0	1	1	0	1	0	0	0	1	0	0	0	0	0	0	1	0	0	0	0	0	0	0	0	2	0	0	0	0	NA	1	1	0	0	1	0	0	0	0	0	1	0	1	1	0	0	0	0	0	0	0	NA	0	NA	0	2	2	0	0	2	0	0	2	1	0	0	1	0	1	0	0	1	0	2	1	0	NA	0	0	1	0	0	0	2	0	0	0	0	1	1	0	0	0	0	0	1	0	1	0	0	0	0	0	1	NA	NA	1	1	0	0	0	0	0	0	1	NA	0	2	0	0
Sa03C05	NA	0	0	0	0	0	1	0	0	2	0	1	1	2	1	NA	0	1	0	0	1	1	NA	0	1	0	0	1	0	0	0	0	0	0	0	0	0	1	0	1	1	0	1	0	0	NA	0	0	0	1	0	0	0	0	0	NA	1	0	1	1	NA	0	NA	0	2	1	0	0	1	0	0	0	0	1	0	0	0	0	0	0	NA	NA	0	NA	NA	0	0	0	0	1	NA	1	0	NA	NA	0	0	0	2	0	1	1	0	0	0	0	NA	0	1	2	1	0	0	0	0	0	NA	2	0	0	0	0	1	0	0	0	0	0	0	1	0	1	0	0	0	0	0	0	0	0	0	0	0	0	0	2	0	0	0	0	0	0	0	0	0	0	0	1	0	0	0	1	0	0	0	0	0	0	NA	0	0	0	1	0	0	1	0	1	NA	0	0	0	0	0	1	NA	0	0	NA	1	NA	1	NA	0	0	0	1	1	1	0	0	0	0	1	0	2	0	0	NA	NA	0	0	NA	1	0	0	2	0	1	0	0	0	0	0	0	NA	0	0	0	0	0	0	0	NA	0	0	0	0	0	0	0	0	0	2	0	0	0	0	0	0	1	0	0	0	0	0	0	0	0	0	0	2	0	0	0	NA	1	0	0	0	0	0	0	0	0	2	2	0	0	1	0	0	0	0	0	2	0	2	NA	1	0	NA	0	1	0	0	NA	0	0	1	0	1	0	NA	NA	0	0	0	0	1	0	0	0	0	0	0	0	0	0	1	0	0	1	1	0	1	0	2	1	0	0	NA	0	1	1	1	1	NA	1	1	1	0	0	0	0	0	0	NA	2	0	NA	0	0	1	NA	0	0	0	0	0	0	0	2	0	0	0	0	0	NA	0	0	0	NA	0	0	0	1	1	NA	NA	NA	1	0	1	0	1	1	0	0	0	0	2	0	0	1	NA	0	2	0	1	2	0	0	0	NA	NA	0	NA	0	NA	2	0	0	0	0	NA	1	1	2	1	0	0	0	0	0	1	0	0	1	1	0	2	0	1	0	0	0	0	0	0	0	0	NA	1	1	1	0	0	NA	0	0	NA	0	0	0	0	0	0	0	0	0	NA	NA	0	0	1	0	0	2	1	0	NA	0	0	0	0	NA	0	0	0	0	1	0	1	0	2	0	1	0	1	0	0	0	0	1	0	0	1	0	0	0	0	0	0	0	0	1	0	0	0	1	2	1	0	0	0	0	0	1	0	0	0	NA	0	0	0	1	0	0	0	0	0	0	1	1	0	0	0	NA	1	0	1	0	0	NA	0	0	0	0	1	0	2	0	1	NA	0	0	0	1	2	0	1	0	0	0	1	0	0	0	NA	2	0	0	0	0	1	NA	0	2	0	0	0	NA	1	0	0	0	NA	0	0	0	0	0	0	0	0	0	0	0	0	NA	1	2	0	1	1	1	NA	1	NA	1	2	0	1	0	1	0	1	0	0	1	2	0	0	1	0	0	0	0	0	0	NA	0	NA	0	1	NA	NA	0	1	0	0	0	0	1	0	0	0	0	NA	1	2	0	0	0	1	1	0	0	0	0	0	0	0	0	1	0	0	0	NA	0	1	1	0	0	0	0	0	1	1	0	0	0	0	0	0	0	0	NA	0	0	1	0	0	NA	0	0	0	1	0	1	0	0	NA	0	0	0	NA	0	0	0	0	1	NA	1	2	0	NA	0	0	0	0	0	NA	0	0	NA	NA	0	NA	1	0	0	NA	1	0	0	0	0	0	0	0	1	0	0	0	NA	0	0	0	0	0	0	NA	1	0	0	0	NA	2	NA	0	0	NA	NA	0	NA	0	NA	0	0	1	NA	0	0	1	0	1	0	0	0	0	0	0	0	NA	0	0	1	1	0	0	0	0	2	0	0	2	0	0	0	0	0	NA	2	0	0	0	0	1	2	0	0	0	0	0	2	0	NA	NA	0	0	0	0	0	1	0	0	0	0	1	0	1	NA	0	0	1	0	NA	1	NA	NA	0	1	0	0	0	1	0	0	0	NA	0	2	0	NA	NA	0	NA	2	0	0	0	0	0	0	0	1	0	0	0	0	0	0	NA	0	0	0	0	0	0	2	0	0	0	0	0	0	0	0	1	0	0	0	0	0	0	0	0	1	1	1	0	0	1	0	1	0	1	NA	0	0	1	0	NA	0	2	0	0	0	0	0	0	0	0	0	1	0	0	NA	NA	0	0	0	0	0	0	1	0	0	0	0	1	0	0	1	0	0	0	0	0	0	0	0	0	0	0	0	0	0	0	1	0	0	0	1	0	0	1	0	0	1	1	0	1	0	1	NA	0	1	0	0	1	0	0	1	0	0	NA	2	NA	1	0	0	NA	0	2	NA	2	0	0	0	0	1	NA	0	0	0	2	1	0	NA	0	0	NA	0	0	0	1	NA	0	0	0	2	0	0	0	NA	2	0	NA	0	0	0	0	NA	NA	2	0	NA	0	1	0	1	1	0	0	1	0	0	NA	1	0	0	0	0	1	1	0	0	0	0	0	0	0	0	0	0	1	0	0	2	0	1	1	0	1	2	NA	0	0	0	1	0	0	NA	0	NA	0	1	0	2	0	0	0	1	NA	0	2	2	0	0	0	0	0	NA	0	0	0	1	NA	0	1	1	NA	1	1	NA	2	1	1	0	NA	0	NA	0	0	0	0	0	0	NA	0	0	NA	1	2	1	1	2	2	0	1	0	1	1	1	1	0	NA	0	0	0	0	2	1	NA	0	0	1	0	0	0	2	0	0	NA	1	1	0	NA	1	0	NA	0	0	0	2	1	0	1	0	1	0	NA	0	1	0	1	0	0	1	0	0	0	1	0	0	0	0	0	0	0	1	0	0	0	NA	1	1	1	1	NA	0	2	1	1	0	0	0	2	1	0	0	0	0	NA	1	0	1	0	0	0	2	NA	2	0	0	0	0	0	0	1	0	NA	0	0	0	0	0	0	0	0	0	0	0	0	1	0	1	0	1	0	1	0	0	1	1	0	0	0	0	1	0	0	0	0	0	NA	1	0	0	0	0	NA	0	0	0	NA	0	0	2	1	NA	0	1	2	0	0	NA	0	0	0	0	0	1	1	0	0	2	0	0	NA	NA	NA	NA	NA	0	NA	0	0	0	0	0	0	1	0	0	0	0	0	0	0	NA	1	0	0	0	0	1	0	1	1	2	0	0	1	0	0	0	1	1	1	0	1	0	0	1	1	1	1	0	0	NA	0	1	1	1	2	NA	0	0	0	2	1	0	1	1	1	0	0	NA	0	0	0	1	2	0	0	0	NA	1	0	0	0	0	1	NA	2	1	2	0	1	0	0	1	0	0	NA	0	0	1	NA	2	0	0	0	0	0	0	0	0	2	0	0	1	2	2	0	2	0	NA	0	0	0	0	1	0	0	NA	0	NA	NA	1	1	0	0	0	0	0	0	0	0	NA	0	2	NA	0	0	0	0	NA	0	0	0	2	1	0	0	0	0	0	0	0	0	0	1	0	NA	1	0	0	0	0	0	0	NA	NA	0	0	0	0	NA	0	1	0	0	1	NA	0	NA	1	0	0	0	0	1	1	0	2	NA	0	NA	0	1	NA	0	0	0	0	0	NA	0	2	0	2	0	1	NA	0	0	1	0	0	0	0	0	0	0	0	1	0	1	NA	0	0	0	0	0	1	NA	0	0	1	0	NA	0	0	1	1	NA	1	0	0	1	0	0	0	0	NA	0	0	0	1	0	2	0	0	1	1	0	0	0	0	NA	0	1	0	2	0	0	0	0	0	0	0	0	0	0	NA	NA	2	0	0	0	0	NA	0	0	0	0	0	2	0	0	1	1	2	0	0	0	0	0	0	0	0	2	0	0	0	NA	NA	0	0	0	0	1	0	0	1	0	2	NA	0	2	0	0	0	0	0	0	0	0	0	1	0	0	0	1	2	0	NA	0	0	0	1	0	1	0	2	0	0	0	0	0	0	0	1	0	1	1	0	1	0	1	NA	NA	0	1	0	0	NA	2	0	NA	0	0	0	0	NA	2	0	0	2	0	0	NA	NA	0	0	2	0	0	1	0	1	0	0	0	1	1	1	0	0	NA	0	0	1	0	0	0	0	0	0	0	0	0	0	0	1	0	2	1	1	0	1	1	0	0	0	0	0	0	0	0	0	0	0	1	1	0	0	0	1	0	0	2	0	0	0	0	0	0	0	0	1	NA	1	0	0	0	0	NA	0	1	0	0	0	0	0	NA	0	0	NA	0	0	1	0	2	1	0	NA	NA	0	1	NA	0	0	0	0	0	0	NA	0	0	0	0	0	0	0	1	NA	1	0	0	2	0	0	0	1	1	0	NA	0	1	1	1	2	0	0	0	0	0	0	1	0	0	0	0	NA	1	0	1	NA	0	0	NA	0	0	0	0	0	0	0	0	0	NA	0	0	0	1	1	0	NA	0	0	0	0	0	0	0	0	2	0	2	2	0	2	0	0	0	1	0	NA	0	1	2	0	0	0	0	0	0	0	0	0	0	2	0	0	2	1	0	0	1	1	0	0	0	0	1	1	NA	0	NA	0	0	0	1	0	0	2	2	1	NA	0	0	NA	2	NA	0	1	1	0	NA	1	0	0	0	NA	NA	0	0	0	1	0	0	2	0	1	1	0	0	0	0	0	0	0	1	2	NA	2	0	0	0	1	0	2	0	0	0	1	0	0	0	0	0	0	0	0	2	0	1	0	0	0	NA	0	0	0	1	1	0	0	1	0	0	0	1	0	0	0	0	NA	0	0	1	0	1	1	1	0	1	0	1	0	0	0	NA	1	0	0	1	0	0	0	0	0	2	NA	0	0	NA	0	NA	0	0	0	1	0	1	0	1	1	0	1	1	0	1	0	0	NA	1	0	0	1	1	0	0	NA	NA	0	0	1	1	1	1	1	1	NA	0	0	1	0	0	1	0	0	0	0	NA	1	0	0	NA	2	NA	0	0	1	1	0	0	0	0	1	NA	0	NA	1	0	0	NA	1	NA	0	0	0	0	0	NA	1	1	1	1	NA	NA	0	0	0	1	NA	0	0	0	0	0	1	0	0	0	0	0	0	2	0	0	0	1	2	NA	0	0	0	NA	0	0	0	1	1	1	0	0	NA	0	0	NA	1	0	1	0	0	0	0	NA	NA	1	0	0	0	1	NA	1	0	NA	0	0	2	0	NA	1	1	0	1	NA	0	0	1	0	1	0	0	0	0	1	0	1	NA	0	0	0	0	1	0	0	1	1	0	0	1	NA	0	0	0	0	0	1	0	NA	0	0	NA	2	0	0	0	0	0	0	2	0	0	0	NA	2	0	NA	1	0	0	1	0	0	0	0	0	1	0	1	1	0	0	0	NA	1	NA	2	0	NA	2	0	0	1	0	2	0	0	0	0	0	1	2	0	1	0	0	1	0	NA	0	1	0	NA	0	1	1	NA	2	0	0	1	0	0	0	NA	0	0	0	0	1	0	1	0	0	0	0	0	0	NA	0	0	2	NA	0	2	NA	1	0	1	0	NA	0	0	0	0	NA	2	0	1	0	0	0	0	2	1	NA	0	NA	0	0	0	0	NA	2	0	0	0	0	NA	0	NA	1	0	0	0	0	0	1	0	1	0	0	0	0	0	0	0	0	0	0	1	0	0	0	1	0	2	0	1	0	0	2	0	NA	2	0	2	0	0	0	0	NA	2	0	2	0	0	0	0	1	0	0	0	2	1	NA	NA	0	0	NA	0	0	0	0	1	NA	0	0	0	NA	0	0	0	1	1	1	1	0	1	0	0	1	0	0	0	0	0	NA	0	NA	0	0	0	0	0	0	2	0	0	0	0	0	0	NA	NA	0	1	0	2	0	0	0	0	NA	0	2	0	NA	0	1	0	0	0	NA	0	0	0	0	0	0	2	0	0	0	0	1	0	0	1	1	0	0	1	0	0	0	0	0	NA	1	1	NA	0	0	0	0	0	NA	2	1	0	0	0	1	0	0	0	0	NA	1	0	0	0	0	0	NA	0	0	0	1	1	0	1	NA	0	0	0	0	2	0	0	0	1	0	0	NA	0	1	0	NA	0	1	0	0	0	NA	1	1	0	0	0	0	1	0	1	2	NA	1	0	NA	0	0	0	1	0	1	0	0	0	0	0	NA	0	0	0	0	0	1	1	2	0	2	0	0	0	0	0	0	0	0	0	1	0	0	0	0	0	1	0	0	0	0	2	0	0	0	2	0	0	0	0	0	0	0	0	1	0	1	1	NA	0	0	0	1	0	1	1	NA	0	NA	NA	0	0	0	0	NA	0	0	NA	1	NA	0	0	0	NA	0	0	0	0	1	0	NA	0	0	0	2	NA	1	NA	1	0	1	0	0	0	0	0	1	0	0	0	0	0	0	NA	1	1	2	1	NA	0	NA	0	0	0	0	0	0	1	0	1	NA	NA	0	0	2	0	NA	0	NA	0	1	0	0	0	0	0	NA	NA	1	0	1	0	1	0	0	0	0	0	NA	0	0	NA	NA	0	0	0	0	0	0	0	0	0	0	1	0	0	0	1	0	0	1	0	0	0	0	0	1	0	0	1	2	NA	NA	0	0	NA	0	0	0	0	NA	0	2	0	1	1	0	1	1	2	0	1	0	0	0	0	1	2	0	1	0	0	0	NA	0	2	0	0	NA	0	0	0	0	2	0	0	1	0	0	0	1	NA	0	0	1	0	0	0	0	0	0	1	1	0	NA	0	0	1	0	0	0	0	0	0	0	2	0	0	0	2	1	0	0	2	0	0	0	0	0	0	1	0	0	NA	0	0	0	0	0	0	0	0	0	0	2	0	0	0	0	0	0	1	0	0	0	0	0	1	0	0	0	1	0	0	0	1	0	1	0	NA	0	0	0	0	1	0	1	0	0	0	0	NA	0	0	NA	0	0	0	1	0	1	0	1	0	0	1	0	1	2	NA	NA	0	0	0	0	0	NA	0	1	0	0	1	1	0	0	NA	0	0	1	0	0	1	2	1	0	0	2	0	0	0	0	0	2	0	0	NA	1	1	0	0	1	0	1	0	0	0	0	NA	1	0	1	NA	0	0	0	NA	0	0	0	0	0	0	0	0	2	NA	0	0	0	0	0	0	1	1	0	1	1	NA	1	1	0	NA	0	0	0	0	0	1	0	0	1	0	0	0	0	1	1	0	0	0	0	0	0	0	0	NA	0	0	0	2	1	NA	1	1	0	0	0	0	0	0	0	NA	0	0	NA	1	1	2	0	0	2	1	0	NA	0	1	1	NA	0	0	0	1	1	2	1	0	1	0	0	1	0	2	0	0	1	0	0	1	NA	1	2	0	0	0	0	1	1	0	0	0	1	0	NA	0	0	2	0	1	0	1	0	0	0	0	2	0	0	0	0	0	NA	0	0	0	0	0	0	NA	0	0	0	2	0	0	0	0	0	2	NA	0	0	0	0	0	1	0	2	2	0	0	1	0	0	0	1	1	0	0	0	NA	1	0	0	1	0	0	1	1	NA	1	1	0	1	NA	0	1	2	0	0	0	2	0	2	0	0	0	2	1	1	0	1	0	0	NA	1	1	2	NA	2	0	1	2	0	0	1	0	0	0	1	1	1	0	0	0	0	0	2	0	0	0	0	0	1	0	0	0	0	0	NA	1	0	0	0	0	1	0	1	0	0	0	NA	2	NA	0	0	0	0	0	0	0	1	2	0	0	0	0	0	0	0	0	1	2	1	0	NA	NA	NA	1	0	NA	0	1	1	0	0	1	0	0	2	0	0	1	0	0	0	0	1	0	0	0	0	0	0	0	0	1	0	0	0	0	0	0	0	0	NA	0	0	0	0	0	0	0	NA	0	0	0	NA	0	0	0	0	2	0	0	1	0	0	0	1	0	0	1	NA	0	1	2	1	0	0	1	NA	NA	0	2	0	NA	0	NA	2	NA	0	0	NA	0	0	0	0	0	0	0	0	1	0	2	2	0	1	0	NA	NA	0	2	0	1	NA	NA	2	0	1	0	0	0	2	0	0	NA	1	0	0	1	NA	0	0	0	0	1	0	0	0	0	0	0	2	1	NA	NA	2	0	0	0	0	NA	0	NA	NA	2	0	NA	NA	1	0	0	NA	0	NA	0	0	0	0	NA	NA	0	0	1	NA	0	0	0	0	NA	0	NA	0	0	1	0	1	0	0	0	0	0	1	0	0	0	0	1	1	0	NA	NA	1	1	0	NA	0	0	NA	0	0	0	0	1	1	1	0	0	0	0	NA	0	NA	1	NA	2	0	0	0	0	0	0	1	NA	2	0	0	0	2	0	2	0	0	2	0	0	1	0	0	0	0	0	1	1	1	NA	0	0	0	1	0	0	1	0	1	0	0	0	0	0	0	0	0	0	0	0	0	1	0	0	NA	0	0	0	1	0	0	NA	0	0	0	NA	0	0	NA	0	1	0	NA	NA	0	0	NA	NA	0	0	NA	0	0	1	NA	1	1	2	2	0	1	0	0	0	1	0	0	0	2	0	2	0	0	0	2	0	NA	2	0	0	1	0	0	0	2	NA	1	1	1	0	0	0	0	0	1	0	2	2	0	1	NA	0	0	0	NA	0	NA	1	NA	NA	0	0	0	0	0	NA	1	0	0	1	0	NA	0	NA	0	0	0	0	0	0	0	NA	0	0	1	NA	0	0	0	0	0	0	NA	0	1	1	0	0	0	NA	1	0	0	0	0	0	0	0	0	0	0	1	0	0	NA	1	2	0	0	NA	0	0	NA	0	0	0	0	2	0	0	1	0	0	NA	1	0	0	0	0	NA	NA	1	0	0	NA	1	0	0	NA	0	0	1	0	0	0	0	0	0	1	0	0	0	0	0	0	0	0	0	1	0	0	NA	0	0	0	0	2	2	1	NA	NA	1	0	0	1	1	0	0	1	0	0	0	0	1	1	0	2	0	NA	0	0	0	0	0	2	1	1	0	0	0	NA	0	0	0	0	0	0	0	0	0	1	1	1	1	2	0	0	0	0	0	1	1	0	NA	2	0	0	0	0	1	0	0	0	0	1	NA	0	NA	0	0	1	2	0	0	0	0	0	1	0	0	0	0	NA	0	0	0	0	0	1	0	0	0	1	1	0	0	NA	0	0	0	0	2	1	0	0	0	0	0	0	0	NA	1	2	0	0	NA	0	0	1	2	2	0	0	NA	0	1	0	1	0	0	0	0	0	1	0	0	1	0	0	0	0	1	0	2	NA	NA	0	NA	0	1	0	NA	NA	0	NA	NA	NA	0	1	1	0	0	0	0	1	1	2	0	2	1	2	2	0	0	0	0	0	0	2	2	0	0	1	NA	0	2	0	0	0	0	0	2	0	0	NA	0	0	0	NA	0	0	1	1	0	0	0	0	1	0	2	0	NA	0	0	1	1	NA	1	0	0	1	1	0	0	0	1	2	0	NA	0	0	0	NA	0	2	NA	2	0	0	NA	1	1	1	0	0	0	0	0	1	0	0	0	0	NA	0	0	0	0	1	0	1	1	0	1	0	0	NA	1	0	0	NA	0	0	NA	1	0	0	1	0	0	0	0	0	2	1	NA	0	0	1	0	0	0	0	0	0	NA	1	1	0	0	0	NA	0	0	0	1	0	0	0	1	0	1	NA	NA	1	0	2	1	0	0	1	0	0	NA	1	0	0	0	0	0	2	0	0	0	0	1	0	0	0	0	0	0	2	0	0	1	0	0	0	0	1	NA	1	0	2	NA	0	0	0	0	0	0	1	0	1	0	0	0	1	0	0	NA	NA	0	1	NA	0	0	NA	1	1	1	0	0	0	0	0	0	0	0	0	0	0	0	0	0	1	0	0	2	0	0	0	NA	2	0	1	0	0	0	1	0	0	1	1	0	0	0	0	0	0	0	2	0	2	0	0	0	0	NA	0	0	0	NA	0	0	0	0	1	0	0	0	1	0	NA	0	0	1	0	2	0	0	0	0	2	1	1	0	0	1	0	0	0	2	NA	0	0	1	NA	2	0	0	0	1	1	1	0	0	0	NA	NA	0	1	0	1	0	0	1	0	NA	0	1	0	NA	0	0	0	0	NA	NA	0	0	0	0	0	NA	0	0	2	0	1	0	0	NA	NA	NA	0	0	1	0	0	NA	0	0	1	0	0	0	0	0	1	0	0	0	NA	1	1	NA	0	NA	0	NA	0	0	0	0	0	0	1	0	0	0	NA	0	1	0	0	1	NA	NA	1	0	0	NA	0	0	1	1	0	0	1	0	1	1	1	NA	1	NA	0	0	0	1	NA	0	0	0	NA	0	0	1	0	1	0	0	1	0	0	NA	0	0	0	0	0	0	0	NA	0	0	0	0	0	0	0	0	0	NA	0	NA	NA	0	2	0	0	0	0	2	1	0	0	0	0	0	0	0	1	0	0	0	0	0	NA	0	0	0	0	NA	0	0	0	1	1	1	2	NA	0	0	0	1	0	1	NA	0	0	0	NA	1	1	1	NA	0	NA	0	0	NA	NA	NA	0	2	NA	1	NA	0	2	NA	1	0	2	0	0	0	1	0	0	0	0	0	2	0	1	0	0	0	0	0	0	NA	0	1	0	0	0	0	NA	0	0	0	0	1	0	0	0	1	2	2	1	0	0	2	1	1	0	0	0	0	0	0	2	0	0	NA	1	0	1	NA	0	0	0	0	0	1	1	2	1	1	0	0	NA	0	0	0	0	1	2	0	NA	0	NA	2	0	0	0	NA	1	1	NA	0	1	NA	0	0	1	1	0	0	0	0	0	0	NA	1	0	0	0	0	1	0	1	0	0	0	0	0	0	NA	NA	0	NA	0	NA	0	0	1	0	2	0	2	0	0	2	0	0	NA	1	0	0	0	NA	1	2	1	2	0	0	0	0	0	0	0	0	0	0	1	0	1	0	1	1	2	0	0	0	1	0	0	0	0	NA	0	0	0	0	0	0	1	0	0	NA	0	0	0	NA	2	2	2	0	0	0	NA	0	0	0	NA	1	1	1	0	0	1	1	0	1	0	NA	NA	0	0	0	0	NA	0	NA	0	0	0	0	NA	0	0	NA	0	0	1	NA	0	0	NA	NA	0	0	0	2	0	0	0	0	0	0	0	2	2	0	0	0	0	0	0	0	0	0	NA	1	0	0	0	0	1	0	1	NA	0	0	0	0	0	0	NA	2	0	0	0	NA	0	NA	0	1	0	NA	2	1	NA	NA	0	NA	0	0	0	0	0	0	0	0	0	0	2	2	0	0	0	0	NA	2	0	1	0	0	1	2	0	0	0	NA	0	0	0	2	0	2	0	0	0	0	NA	1	0	0	0	0	0	NA	0	1	0	0	1	2	NA	NA	0	0	0	0	0	NA	NA	1	NA	1	0	NA	0	NA	1	2	0	NA	0	0	0	0	0	0	0	NA	1	NA	NA	0	0	0	0	0	0	NA	0	2	0	2	NA	0	0	0	0	NA	0	0	0	0	0	0	0	1	1	NA	0	0	2	0	0	1	0	0	1	0	NA	0	2	0	0	0	1	0	NA	0	0	NA	2	0	0	0	0	0	0	0	1	1	NA	2	0	0	0	0	0	0	2	NA	0	1	0	0	NA	1	NA	0	0	0	0	0	0	NA	NA	NA	2	1	1	2	0	0	0	0	1	2	0	0	0	0	0	2	0	0	1	0	0	NA	0	0	0	0	0	NA	NA	NA	0	0	NA	2	0	NA	1	NA	0	1	0	0	0	0	0	0	0	1	2	0	NA	1	NA	NA	2	0	NA	1	1	0	0	NA	1	0	0	0	0	0	0	0	1	0	0	2	1	NA	2	0	0	0	0	0	NA	1	2	NA	0	NA	1	0	0	1	0	1	1	0	0	0	0	NA	NA	2	1	0	0	1	0	NA	0	1	0	0	0	0	0	0	NA	0	0	1	0	0	0	2	1	NA	1	0	0	0	1	0	0	0	2	0	1	0	2	NA	0	0	0	0	0	2	0	0	0	0	0	0	0	2	1	1	0	0	0	0	0	1	0	0	0	1	0	0	0	0	0	NA	2	2	0	0	1	0	NA	0	0	1	2	0	0	2	0	0	1	0	0	0	0	0	0	1	1	1	0	0	1	NA	0	1	2	NA	2	0	0	0	0	0	0	0	NA	NA	0	NA	0	0	0	0	0	0	0	0	0	NA	NA	0	0	0	0	2	0	NA	1	0	NA	2	0	0	0	0	0	1	1	2	0	0	1	0	0	0	0	0	NA	NA	NA	1	0	0	0	0	NA	0	0	0	0	NA	0	0	0	1	0	0	0	0	NA	0	NA	0	1	0	1	0	0	0	0	0	0	0	0	0	0	2	0	0	0	0	NA	2	0	1	1	0	0	0	0	NA	0	NA	0	0	0	0	0	0	0	0	1	0	0	0	0	0	0	1	1	0	2	0	0	0	0	0	0	0	0	0	NA	0	0	NA	0	NA	NA	0	0	0	0	0	0	0	0	0	0	0	0	NA	1	2	0	2	0	NA	0	1	0	0	2	1	0	0	1	NA	0	1	0	0	1	1	0	0	NA	0	1	1	2	0	0	1	1	0	0	0	0	2	0	0	0	0	0	0	2	1	0	0	0	NA	0	0	0	0	1	0	1	NA	1	NA	2	1	NA	0	0	1	0	0	0	0	1	0	0	0	0	0	0	0	0	1	0	0	1	1	0	0	0	0	0	0	0	1	1	NA	2	0	0	1	1	0	0	0	0	0	0	0	0	0	0	0	1	0	2	1	1	0	0	0	0	0	2	0	0	0	0	0	1	2	0	0	1	NA	0	1	NA	0	0	0	0	0	1	NA	0	0	NA	1	0	1	0	0	0	0	0	NA	1	0	2	0	NA	1	0	NA	0	1	0	0	1	0	0	2	0	1	NA	0	0	0	0	0	0	0	NA	0	0	1	2	2	0	0	1	0	NA	NA	1	NA	1	0	0	1	0	0	0	1	0	0	1	0	NA	1	0	0	0	1	0	0	1	0	1	0	0	1	0	0	NA	NA	0	1	NA	0	NA	0	1	0	0	2	0	0	NA	0	0	0	0	1	1	0	1	NA	2	1	1	0	1	0	0	0	1	0	1	NA	0	0	0	0	0	0	1	0	0	NA	0	0	NA	NA	2	1	0	0	2	0	1	0	2	2	NA	NA	2	0	2	0	NA	0	0	NA	0	1	1	0	0	0	0	0	0	2	0	NA	0	1	0	0	0	0	0	0	2	0	NA	1	NA	0	0	0	0	2	1	NA	1	0	0	0	0	0	0	NA	2	0	2	0	NA	0	1	NA	NA	0	0	1	0	0	2	0	0	0	0	1	1	0	0	NA	0	1	1	0	0	0	0	0	0	0	0	0	0	0	0	0	1	0	NA	0	0	0	0	NA	0	0	0	0	1	0	0	0	0	0	1	0	0	0	0	2	0	0	0	0	0	0	0	0	0	0	0	0	0	0	0	0	0	0	0	0	0	0	0	1	0	0	1	0	NA	0	0	0	0	0	0	0	0	0	0	0	0	1	0	0	1	0	0	1	0	0	1	1	0	0	0	0	0	0	0	0	0	0	1	NA	0	0	2	0	0	1	0	0	0	2	0	0	0	0	0	1	0	1	0	0	1	NA	0	0	2	0	1	0	0	NA	0	1	0	1	0	2	0	NA	0	0	0	NA	0	1	0	NA	0	1	1	NA	0	NA	2	1	0	0	NA	0	0	0	0	0	0	0	0	0	1	0	NA	1	NA	NA	0	1	NA	1	1	0	2	0	0	0	0	0	0	NA	0	0	0	0	0	0	0	0	0	0	0	1	1	1	1	NA	0	1	0	0	1	0	0	1	0	0	0	2	1	0	0	1	0	0	0	2	0	0	1	1	0	1	0	0	1	NA	0	0	0	0	0	NA	0	0	2	0	0	0	1	0	0	1	0	1	1	0	0	0	0	0	0	NA	0	0	NA	NA	0	0	0	0	NA	0	0	0	0	1	NA	0	1	2	0	0	0	NA	0	1	0	0	1	0	NA	0	1	0	1	NA	1	0	0	0	0	0	1	0	1	2	NA	0	0	0	0	0	1	2	1	0	0	0	1	0	0	1	1	NA	2	2	0	NA	2	0	0	1	0	0	NA	0	NA	1	0	0	2	0	0	2	0	1	0	0	NA	0	2	0	NA	1	0	NA	0	0	0	0	1	0	0	2	1	0	NA	NA	0	0	1	1	0	NA	0	1	2	0	0	1	0	2	2	0	1	1	NA	NA	1	1	NA	0	1	1	0	0	1	NA	1	0	1	NA	0	NA	2	2	0	0	1	0	0	0	0	0	2	0	0	0	NA	0	0	0	0	NA	0	2	1	0	2	0	0	0	0	0	0	0	0	1	0	NA	NA	0	NA	2	0	1	1	0	NA	NA	1	2	0	2	0	0	0	0	1	1	0	0	NA	NA	0	1	1	2	0	1	0	0	0	NA	0	NA	0	0	0	0	2	0	0	0	NA	1	0	0	0	0	0	1	NA	0	0	0	0	0	0	0	1	0	0	0	0	0	0	1	NA	0	0	NA	1	1	2	1	0	0	0	1	0	0	0	0	0	0	0	0	0	0	2	1	0	0	0	0	0	0	1	0	0	0	0	NA	1	0	0	0	0	NA	0	0	0	0	0	1	0	1	0	0	2	NA	0	0	0	0	0	0	0	2	0	0	0	0	0	0	0	0	0	1	0	1	0	0	0	2	0	1	0	0	0	0	0	NA	0	0	0	1	2	1	0	NA	0	1	0	1	NA	2	0	0	1	1	1	1	0	0	0	0	1	0	NA	0	0	1	1	1	0	1	0	1	0	0	0	0	0	0	0	NA	0	0	1	0	0	0	0	2	0	2	0	0	0	0	0	2	1	0	NA	NA	0	0	0	0	NA	0	0	0	0	NA	0	NA	0	0	0	0	NA	2	1	0	0	0	0	0	0	0	NA	0	0	0	0	0	0	1	0	0	0	0	0	0	NA	2	0	0	0	1	0	0	0	2	NA	NA	2	0	0	1	0	0	0	0	0	1	1	NA	0	1	NA	NA	2	0	NA	1	0	0	1	0	NA	0	0	2	0	0	1	0	0	0	1	0	NA	1	0	0	0	0	1	0	0	0	0	0	1	0	0	0	NA	1	0	0	0	0	0	NA	0	NA	1	0	1	NA	0	0	NA	0	1	0	2	0	0	0	1	0	0	0	2	0	1	0	0	0	1	0	0	NA	1	2	1	0	0	0	0	0	1	1	NA	1	NA	0	2	0	0	0	0	1	NA	0	0	0	0	NA	0	0	0	1	NA	2	1	1	0	0	0	2	1	0	0	NA	0	0	NA	1	1	0	0	0	0	0	1	0	0	NA	0	2	NA	1	0	0	0	1	NA	0	NA	NA	1	NA	NA	0	0	1	1	NA	0	0	0	0	0	1	0	0	NA	1	NA	0	1	0	0	0	1	1	0	2	2	0	NA	0	0	0	0	0	NA	0	0	0	NA	0	0	0	0	0	0	0	0	2	0	NA	1	1	0	0	0	NA	0	1	NA	2	NA	0	NA	NA	1	0	0	1	1	NA	1	1	0	0	1	NA	0	1	0	2	0	NA	0	0	1	NA	0	0	0	0	0	0	0	1	1	2	1	0	1	2	0	0	0	0	0	0	0	1	0	NA	2	0	0	0	1	NA	0	0	0	0	NA	0	1	0	0	0	0	0	2	0	0	1	2	0	2	1	1	0	1	NA	1	1	0	0	1	0	0	2	1	0	1	1	0	NA	0	0	1	0	0	0	0	2	2	0	0	0	2	0	0	NA	NA	0	0	0	1	2	1	0	0	0	0	0	0	0	0	0	0	1	2	2	0	0	0	0	1	0	NA	0	0	1	0	0	0	0	0	NA	0	1	0	0	0	0	0	0	0	0	0	0	NA	0	0	0	1	0	0	0	0	0	0	1	0	0	0	0	NA	1	1	0	0	0	0	0	0	0	0	1	1	0	1	0	0	0	0	0	1	NA	0	0	NA	0	0	2	1	0	0	0	2	NA	1	0	1	1	1	0	0	2	0	0	0	0	NA	0	0	0	0	0	0	0	0	0	0	0	NA	0	0	0	0	0	0	0	0	1	0	0	0	2	0	0	1	0	0	0	0	0	0	0	0	NA	1	1	0	0	0	NA	2	0	0	0	NA	0	0	0	0	0	0	0	1	NA	0	0	0	1	0	0	0	0	0	0	0	1	1	1	0	0	0	0	0	1	NA	0	1	0	0	2	1	0	1	1	0	0	1	0	0	0	0	0	0	0	0	0	0	0	1	0	2	0	2	0	0	0	0	0	NA	0	2	2	0	0	0	1	0	1	NA	0	0	0	0	0	0	0	1	0	0	0	1	0	0	0	0	0	0	0	0	1	0	0	0	0	NA	2	2	NA	0	0	0	0	0	0	1	2	1	0	NA	1	1	0	0	0	NA	1	0	0	1	1	0	NA	NA	0	0	0	1	2	0	0	0	1	1	1	NA	0	1	1	2	0	0	0	1	NA	1	NA	0	0	0	1	1	0	0	1	0	0	0	0	0	NA	1	NA	0	0	0	1	NA	0	0	2	0	0	NA	0	2	0	0	0	0	0	1	0	0	0	0	0	0	0	1	1	0	0	0	1	1	0	0	0	1	0	0	NA	0	2	1	NA	0	0	0	NA	0	1	1	NA	0	0	0	0	0	0	NA	NA	1	NA	NA	0	1	1	0	0	0	0	0	NA	1	0	NA	1	0	NA	0	0	0	0	0	0	0	0	0	0	1	1	1	NA	0	0	0	0	0	1	NA	0	0	0	0	0	2	0	0	0	0	0	0	1	0	0	0	0	NA	2	1	0	0	0	0	NA	1	0	0	0	0	1	0	0	0	NA	0	0	2	NA	0	0	0	0	0	NA	1	NA	0	1	0	0	0	1	2	0	1	NA	1	NA	0	0	0	2	0	0	0	0	0	0	0	0	1	0	0	0	0	0	0	2	NA	0	0	NA	0	0	1	0	0	0	1	0	0	NA	0	1	1	0	0	0	1	1	2	2	0	1	0	0	0	1	0	NA	0	0	1	0	1	1	NA	NA	2	0	0	2	1	2	0	0	NA	0	0	0	0	0	0	0	0	0	1	0	1	NA	0	0	NA	1	NA	0	0	0	NA	1	0	NA	2	0	0	0	0	1	1	0	0	0	NA	0	0	0	0	0	0	0	0	0	NA	NA	0	0	1	0	2	0	0	0	0	0	0	1	0	NA	NA	0	NA	0	0	0	0	1	0	0	0	0	0	1	NA	2	1	1	1	0	0	0	0	1	0	0	0	0	0	NA	0	0	0	0	NA	0	0	1	0	0	0	1	1	NA	0	1	NA	0	0	0	0	0	0	0	2	0	0	1	0	0	0	0	1	0	0	0	1	NA	0	2	1	0	NA	0	NA	1	1	NA	NA	2	1	1	1	0	0	1	2	1	NA	0	NA	0	0	0	0	NA	0	0	0	2	0	0	0	0	0	0	NA	0	0	0	NA	0	1	0	1	1	0	0	1	NA	NA	1	NA	0	NA	1	0	1	1	0	0	NA	0	NA	0	0	0	0	1	0	0	0	0	0	0	0	NA	0	0	0	1	1	0	0	0	0	0	0	0	0	2	NA	0	0	0	0	1	0	NA	NA	0	0	2	0	NA	0	0	0	1	0	0	NA	2	0	0	0	1	0	0	0	0	1	0	NA	0	0	1	1	0	NA	0	0	1	NA	1	0	0	0	0	1	0	0	0	2	NA	0	NA	0	0	0	NA	1	1	NA	0	1	0	1	0	0	0	1	0	1	0	0	0	NA	0	2	0	0	0	0	0	0	1	0	1	NA	0	0	0	0	0	0	2	0	0	1	0	0	0	0	0	0	0	1	0	2	0	1	0	1	1	0	1	0	0	2	1	0	1	0	0	0	0	0	0	0	NA	1	0	0	0	1	NA	NA	0	2	0	0	0	NA	1	0	0	0	1	0	NA	0	0	0	0	0	0	0	0	1	0	1	0	0	0	1	1	1	1	NA	0	1	NA	0	0	0	NA	0	0	0	0	1	1	0	1	0	0	0	0	0	1	NA	0	0	0	0	0	0	0	0	0	NA	1	0	0	0	0	NA	0	NA	0	0	1	0	NA	0	0	0	NA	1	1	NA	1	0	1	0	0	0	0	0	0	0	0	2	0	2	2	NA	NA	0	1	1	1	0	0	2	0	0	0	2	0	0	0	NA	0	0	0	1	1	2	0	0	0	0	NA	2	0	1	0	1	2	0	NA	0	NA	0	2	0	0	0	0	NA	NA	1	0	0	0	1	1	1	NA	0	1	1	1	2	0	0	0	0	0	0	0	1	1	0	NA	0	0	1	1	1	1	0	1	NA	2	0	1	0	NA	0	0	NA	NA	1	0	0	2	2	0	0	0	0	1	1	0	1	0	0	NA	0	0	1	0	0	0	NA	1	2	1	NA	0	1	1	1	0	0	0	0	0	0	0	2	0	0	0	0	0	0	0	0	0	0	1	NA	0	0	0	2	0	0	NA	0	1	1	0	0	1	0	0	0	0	0	2	0	0	NA	NA	0	2	0	0	0	0	1	0	0	0	0	0	2	2	NA	1	0	0	0	0	1	0	0	0	0	2	0	NA	1	0	2	0	0	1	NA	1	NA	0	0	NA	0	0	0	0	0	0	1	0	0	0	0	0	0	0	0	1	0	0	NA	0	0	NA	0	0	0	0	0	NA	0	0	0	0	0	0	NA	1	0	NA	0	0	0	0	NA	2	1	0	0	0	0	0	2	0	0	2	0	0	0	NA	NA	0	0	NA	0	NA	1	0	1	0	1	0	1	1	0	0	0	1	0	1	0	0	2	1	0	NA	0	0	0	0	2	0	1	1	0	1	0	0	1	0	1	0	1	0	0	0	NA	0	0	0	0	NA	1	2	0	0	0	0	0	1	0	0	NA	0	0	0	0	0	0	0	NA	0	NA	0	NA	0	0	0	0	0	0	0	0	NA	0	1	0	0	0	0	NA	0	0	NA	0	0	0	1	0	1	0	0	1	0	0	2	0	0	0	0	0	0	0	NA	0	1	0	0	2	0	1	NA	0	2	0	NA	0	0	1	0	0	0	0	0	0	0	0	2	0	0	0	0	0	0	1	1	0	0	0	1	1	0	0	NA	0	0	2	0	0	NA	2	0	0	0	NA	0	2	0	0	NA	0	NA	0	2	1	1	NA	0	NA	NA	0	0	0	0	2	0	1	0	0	0	0	1	0	1	NA	0	0	0	0	1	0	0	0	0	0	0	0	0	0	0	0	1	NA	0	NA	0	0	0	0	1	0	1	0	2	NA	0	0	0	0	0	0	0	0	0	1	0	1	0	0	1	2	0	0	0	0	0	0	0	0	0	1	NA	1	0	1	0	0	0	0	1	1	0	NA	0	0	0	0	0	0	0	NA	0	0	NA	1	1	NA	0	0	NA	0	0	1	NA	0	0	0	1	0	0	0	1	0	0	NA	0	0	0	0	1	0	0	0	0	0	0	0	0	0	0	0	0	0	NA	NA	0	0	0	0	0	2	1	1	0	0	0	0	0	0	1	0	0	0	2	1	0	0	0	0	0	0	0	0	0	0	0	0	0	0	1	0	0	0	0	0	1	0	1	0	0	NA	NA	0	0	0	0	0	NA	0	0	0	NA	0	0	0	0	0	NA	1	2	NA	0	0	0	1	1	0	0	NA	0	0	0	0	1	1	0	0	0	0	2	0	0	1	NA	NA	1	0	1	1	0	NA	0	0	0	0	1	1	0	1	0	2	0	1	2	0	1	0	0	0	NA	0	NA	0	0	0	0	NA	0	0	0	0	0	0	0	0	1	0	1	1	0	0	0	NA	0	0	0	0	0	0	1	0	1	0	0	1	NA	0	0	0	1	0	1	0	0	0	0	0	0	1	NA	1	0	0	NA	0	1	0	0	0	0	0	2	0	1	0	1	1	1	0	0	0	0	1	0	0	0	0	0	0	0	1	0	1	0	0	0	0	0	0	0	0	0	0	1	0	0	0	0	0	0	0	0	0	0	0	0	NA	0	0	NA	NA	0	1	0	NA	0	0	1	NA	1	1	0	0	0	2	2	0	0	0	0	0	0	0	2	0	0	0	NA	0	NA	0	0	1	1	1	NA	0	0	0	NA	1	0	1	0	1	0	1	1	NA	1	0	1	0	1	0	2	0	NA	0	0	0	0	NA	1	1	0	0	0	0	0	2	0	0	NA	0	0	1	NA	0	0	0	NA	0	0	0	0	0	1	0	0	NA	2	0	0	NA	0	0	NA	0	2	NA	0	0	NA	1	0	0	1	0	NA	0	0	0	1	0	0	0	0	0	0	NA	0	0	0	0	0	2	0	0	0	0	0	0	0	0	1	0	0	0	0	0	0	0	0	NA	0	1	2	0	1	0	0	1	0	1	0	0	NA	0	NA	0	1	1	NA	0	0	1	1	0	0	1	0	0	1	NA	0	0	0	0	0	0	0	0	0	0	0	0	0	NA	0	0	1	0	0	1	1	0	NA	0	2	1	2	NA	0	0	0	0	0	NA	0	0	0	0	0	0	0	0	0	0	1	0	0	0	1	0	0	0	0	0	NA	0	1	1	0	NA	0	2	NA	0	0	2	0	NA	0	0	NA	0	1	NA	0	0	NA	0	NA	NA	1	0	1	1	1	0	0	1	1	1	0	0	2	2	NA	0	0	NA	1	0	0	1	1	1	0	0	0	0	1	NA	NA	0	0	0	0	0	NA	0	1	0	0	0	0	1	0	0	0	1	1	0	1	0	1	0	NA	1	0	NA	0	2	0	NA	0	2	0	0	0	NA	0	1	NA	0	NA	2	NA	0	NA	0	0	0	0	0	1	1	0	NA	1	NA	0	NA	0	NA	0	0	0	0	1	0	2	2	0	0	0	0	0	1	0	0	0	0	2	0	1	0	0	0	1	NA	0	0	1	0	1	1	1	0	0	2	0	0	0	0	2	0	0	0	1	0	0	0	0	1	2	0	2	1	0	0	0	0	0	NA	0	0	0	0	0	NA	0	1	0	0	0	0	0	2	0	0	0	0	NA	0	0	1	0	0	NA	1	0	0	NA	2	0	0	0	0	NA	1	0	0	NA	0	0	0	0	0	0	0	0	0	0	0	NA	0	1	0	0	0	NA	0	0	0	0	0	0	0	0	0	0	0	0	0	NA	0	0	0	0	0	0	0	0	0	0	0	2	0	1	0	NA	0	0	0	2	0	0	NA	0	0	NA	1	0	0	0	0	NA	0	0	1	NA	0	0	0	0	0	0	1	0	0	0	0	0	2	0	0	NA	1	0	0	0	1	0	0	0	0	0	0	0	2	0	0	0	0	0	NA	0	0	0	NA	0	0	0	0	1	0	0	1	NA	0	0	0	0	0	0	0	0	0	NA	0	0	0	NA	0	0	1	0	1	0	0	0	0	0	2	NA	0	1	NA	0	NA	1	0	NA	NA	0	0	0	0	0	0	0	NA	2	2	0	0	0	NA	0	0	0	0	2	0	1	0	1	1	0	0	0	NA	1	1	0	NA	0	1	0	0	0	NA	0	NA	0	0	0	0	1	0	0	0	NA	0	1	1	0	0	NA	0	1	0	1	NA	1	0	0	0	0	0	0	0	0	0	2	0	0	0	1	0	1	NA	0	0	1	1	1	0	0	0	0	0	0	NA	0	0	NA	0	0	NA	0	0	0	0	0	NA	1	0	0	1	2	0	0	1	0	NA	NA	0	0	1	NA	1	1	NA	1	0	NA	1	0	0	0	0	0	0	0	0	0	1	0	0	0	0	0	0	0	0	0	1	1	0	1	NA	0	0	NA	1	0	2	0	NA	2	NA	1	1	0	0	0	0	0	0	0	2	NA	1	0	0	0	NA	1	0	0	NA	0	0	0	0	1	0	0	0	0	0	0	2	0	0	0	NA	0	1	2	1	0	1	0	1	1	0	0	0	1	0	NA	0	0	0	1	0	NA	0	0	NA	NA	NA	0	0	1	1	0	2	0	0	0	0	0	0	1	0	0	1	0	NA	0	1	1	0	0	0	NA	NA	1	0	1	NA	0	1	2	0	1	2	NA	0	1	0	1	1	0	0	0	2	1	0	0	0	0	0	0	0	0	0	1	0	0	NA	1	1	0	NA	1	0	0	1	1	1	0	1	0	0	0	0	0	1	0	0	0	0	0	2	1	0	0	0	0	1	0	1	0	0	0	0	0	0	1	0	0	0	0	0	0	2	1	0	2	0	0	NA	0	0	0	NA	0	0	1	0	0	NA	NA	0	NA	NA	1	0	NA	0	1	1	0	0	0	0	0	0	0	0	0	0	0	1	NA	0	1	0	2	1	2	1	0	0	0	NA	0	0	1	0	0	0	0	1	0	1	NA	2	0	0	0	NA	1	0	0	0	2	0	0	0	0	0	0	0	0	NA	0	0	0	0	0	0	0	0	NA	0	2	1	NA	1	1	0	0	0	0	1	0	0	0	1	2	0	0	NA	0	1	0	0	0	0	0	0	NA	2	2	0	1	NA	NA	0	0	0	1	1	1	2	NA	2	0	0	0	0	0	NA	0	0	0	0	0	0	NA	0	1	1	NA	0	1	NA	0	0	0	0	2	0	1	0	NA	1	1	0	NA	0	NA	2	NA	0	0	0	0	0	0	NA	0	0	0	0	2	0	0	0	0	NA	0	0	0	0	0	0	0	0	0	0	0	0	0	0	NA	0	0	0	0	1	0	2	NA	1	0	2	0	0	0	2	1	0	0	0	NA	0	0	0	0	2	NA	2	1	0	0	0	0	0	0	NA	2	0	0	0	0	1	2	0	0	0	1	0	0	1	0	0	1	0	0	0	0	0	0	1	NA	1	0	1	0	0	0	0	0	1	NA	0	0	0	1	0	0	NA	1	0	2	0	0	0	0	0	0	0	0	0	1	0	1	0	0	0	1	0	1	NA	NA	NA	0	1	0	0	1	0	0	0	0	NA	0	0	2	0	2	NA	0	0	0	0	0	0	2	NA	0	0	0	0	0	0	0	NA	0	0	0	NA	0	0	0	0	NA	1	NA	1	0	0	0	0	1	0	1	0	0	NA	NA	0	0	0	0	0	0	1	0	0	0	0	0	0	0	0	0	1	0	0	2	NA	0	2	1	1	1	0	NA	1	0	1	1	1	0	1	2	0	1	0	1	0	1	0	1	1	0	0	1	1	0	0	NA	0	0	1	NA	0	0	0	0	1	NA	0	0	0	NA	0	0	0	0	0	0	0	NA	0	2	0	1	0	1	1	NA	1	0	1	0	0	NA	0	NA	0	0	0	1	NA	0	0	1	NA	1	1	0	NA	0	0	1	0	0	2	NA	0	1	1	0	NA	0	0	0	2	NA	0	NA	0	1	0	0	NA	0	1	NA	0	0	NA	0	0	1	0	0	1	0	1	NA	2	0	1	1	1	0	1	0	2	NA	0	2	0	0	0	0	NA	0	0	0	1	0	0	0	0	0	NA	NA	0	NA	0	2	NA	NA	0	0	0	0	0	1	0	1	1	1	0	1	NA	NA	0	0	1	0	0	0	0	1	0	0	1	0	1	0	0	0	1	1	NA	2	0	0	0	0	NA	0	1	1	1	1	NA	1	0	0	0	2	1	0	0	0	0	1	0	0	0	NA	2	2	1	0	2	0	1	NA	NA	0	0	0	0	0	2	0	0	0	0	0	0	0	0	0	1	1	0	1	1	0	1	0	0	0	2	0	0	0	0	0	0	0	0	NA	0	1	0	0	1	0	NA	NA	0	0	0	0	1	0	0	NA	2	0	0	0	0	0	1	1	0	0	1	0	1	0	0	0	0	0	0	0	0	0	0	0	0	1	0	0	1	0	0	1	0	2	0	0	0	1	0	0	0	0	0	0	0	NA	0	2	0	0	0	NA	0	0	0	1	0	0	NA	0	0	1	0	1	0	0	0	NA	NA	0	0	0	0	0	0	NA	0	0	2	0	0	0	0	NA	0	0	NA	0	0	0	2	0	0	1	0	0	0	NA	1	0	0	0	0	0	0	0	0	0	0	1	0	1	1	2	0	0	0	0	0	0	0	NA	0	NA	1	1	0	0	2	1	0	1	NA	0	1	0	NA	0	0	0	0	0	0	NA	0	NA	0	NA	1	1	0	1	0	0	0	0	0	0	0	0	0	1	0	0	1	0	1	0	2	0	1	NA	0	NA	0	0	1	NA	1	2	0	1	1	0	1	NA	0	0	NA	0	0	NA	NA	NA	0	0	0	0	0	NA	2	0	NA	0	NA	1	0	0	0	1	NA	0	0	0	1	1	2	NA	0	0	0	2	NA	0	2	1	1	0	0	0	NA	1	0	0	0	0	1	0	0	0	0	0	0	0	0	1	0	0	0	0	2	0	NA	0	0	NA	1	0	0	1	1	0	0	0	1	0	1	1	0	0	1	0	2	0	0	NA	1	0	1	0	0	1	0	0	NA	NA	0	1	1	2	2	0	0	NA	0	1	0	0	0	NA	0	0	0	0	0	0	0	2	0	0	0	1	2	2	1	1	0	0	0	0	0	0	0	0	0	0	NA	1	2	1	1	NA	0	1	0	1	0	1	0	0	0	NA	0	0	0	0	2	0	0	0	2	1	0	0	1	0	1	0	0	NA	0	0	NA	0	0	2	0	0	0	0	0	0	0	0	0	1	0	0	NA	0	0	0	0	1	0	NA	0	NA	NA	0	0	0	1	0	1	0	0	0	0	NA	1	0	0	2	0	0	0	2	1	NA	0	0	NA	1	0	1	0	2	0	0	0	1	0	NA	0	0	0	0	1	0	NA	0	1	2	2	1	0	1	0	0	1	0	1	0	0	0	NA	NA	0	0	0	0	0	0	0	0	1	0	0	0	0	0	1	0	0	0	0	0	0	0	0	1	0	0	NA	0	0	0	0	0	0	0	0	0	1	0	1	1	2	0	1	1	0	NA	1	NA	0	1	1	1	0	0	0	0	0	0	0	1	0	1	1	0	NA	0	2	1	1	0	0	1	1	1	0	1	NA	0	0	0	1	NA	0	0	0	0	0	0	1	2	1	0	NA	NA	0	NA	NA	1	0	0	0	2	0	0	1	1	2	0	0	NA	NA	0	0	2	0	NA	NA	0	2	0	1	0	1	1	0	NA	1	0	1	0	2	NA	0	0	1	1	0	0	0	0	1	NA	0	0	1	0	0	1	0	NA	0	0	1	0	0	0	0	0	0	0	0	0	0	0	0	1	0	0	2	NA	0	1	0	0	1	0	0	NA	0	0	0	0	0	0	0	0	0	0	1	1	0	0	1	0	0	0	1	1	1	1	1	0	0	0	0	1	0	1	0	0	0	0	0	0	0	0	0	2	0	0	0	0	0	NA	0	0	0	0	0	0	NA	1	0	1	1	0	0	0	0	2	0	1	0	1	0	0	NA	0	0	1	1	0	0	NA	0	0	0	1	0	1	2	1	1	0	0	0	0	0	0	0	1	0	1	0	0	0	NA	0	2	1	0	0	1	0	1	0	NA	NA	0	1	1	NA	2	0	1	0	1	1	0	0	2	0	NA	0	0	0	0	0	0	0	0	0	2	0	NA	0	1	1	0	1	0	0	1	NA	0	NA	0	1	1	0	1	NA	NA	1	0	0	0	1	1	2	0	NA	NA	0	0	0	0	0	1	NA	0	0	0	2	0	0	2	0	0	1	0	0	0	1	2	1	2	0	0	NA	0	1	0	0	0	0	1	0	0	NA	0	1	0	0	NA	0	0	0	0	0	0	NA	0	0	0	0	0	0	0	NA	0	0	0	0	0	0	0	0	1	0	0	0	1	1	NA	1	1	0	0	0	NA	0	NA	NA	0	0	NA	0	NA	0	1	0	0	0	0	0	0	1	NA	0	2	NA	0	1	0	NA	NA	1	0	1	1	0	1	0	2	NA	0	0	0	1	NA	0	0	0	1	NA	0	1	0	0	0	0	1	1	0	0	0	0	0	1	1	2	0	0	NA	0	0	0	1	0	0	1	0	NA	0	0	0	0	NA	NA	0	1	0	0	0	1	2	0	0	2	0	NA	0	NA	0	NA	2	1	2	0	1	0	0	0	1	0	1	0	1	0	1	0	0	0	0	0	0	0	0	0	0	2	0	NA	0	0	1	0	0	0	0	0	0	0	1	0	NA	0	0	1	0	0	0	1	2	NA	0	0	0	0	1	0	0	0	NA	2	0	0	0	0	1	0	0	1	2	0	NA	0	0	1	1	0	0	0	0	1	0	NA	0	2	0	0	0	0	NA	1	0	0	0	2	1	0	0	0	0	0	1	0	0	0	0	0	1	0	0	0	0	2	0	0	0	NA	1	0	0	1	0	1	0	0	NA	0	2	0	1	0	1	0	0	1	1	NA	0	0	1	2	0	2	0	0	0	2	0	NA	0	0	0	0	0	1	0	0	NA	0	0	0	1	0	1	1	1	2	NA	1	0	1	0	0	0	0	0	0	1	0	0	1	0	0	0	0	1	1	0	1	0	0	0	0	0	0	0	2	0	1	0	2	0	0	NA	0	2	0	0	2	0	2	0	0	0	0	0	0	NA	0	NA	1	1	1	0	1	1	NA	0	0	0	0	0	1	NA	NA	1	0	0	NA	0	0	0	0	1	0	1	0	1	0	0	0	2	0	0	0	0	0	1	0	1	NA	0	0	2	0	0	0	0	NA	1	1	2	0	0	0	0	0	0	1	0	2	0	0	0	0	0	0	0	2	1	2	0	NA	0	0	0	0	2	NA	1	0	0	0	0	0	0	0	2	NA	2	0	0	NA	0	1	1	0	0	2	0	0	0	0	1	0	0	NA	2	0	0	0	0	NA	0	0	0	0	NA	0	0	0	1	0	0	0	0	0	1	0	0	1	0	1	0	NA	0	0	0	0	0	1	1	0	0	1	0	1	NA	2	0	0	0	0	NA	1	0	0	NA	0	0	0	0	0	1	NA	0	0	0	1	0	0	2	1	NA	0	0	NA	1	0	1	NA	2	NA	0	0	0	0	0	0	0	1	0	NA	1	NA	2	1	1	1	0	0	0	0	1	0	0	0	0	0	0	1	NA	1	NA	1	1	0	NA	0	0	0	1	0	0	0	2	NA	0	0	0	0	2	0	0	1	0	0	0	NA	0	1	1	0	0	0	0	0	NA	0	2	0	NA	1	0	0	NA	0	0	0	1	0	0	NA	NA	0	NA	0	0	0	2	0	0	0	1	0	NA	1	0	0	NA	NA	0	0	0	NA	0	0	0	0	NA	NA	0	1	1	0	1	NA	0	0	0	NA	1	0	0	0	0	1	0	0	1	NA	0	1	NA	0	1	1	1	1	0	0	1	0	0	0	0	NA	NA	0	0	0	NA	1	1	NA	0	0	0	0	NA	2	0	0	1	0	0	0	1	0	0	0	0	0	2	0	0	1	0	0	1	0	2	1	2	0	0	0	2	NA	NA	0	0	0	0	0	0	1	NA	0	1	0	0	NA	0	0	1	0	0	0	1	0	NA	0	1	0	0	0	0	2	0	0	0	0	2	NA	0	1	0	0	0	0	0	0	0	0	0	0	2	2	NA	0	0	0	0	0	1	0	2	1	0	NA	NA	2	0	1	0	0	0	0	1	NA	0	0	0	1	0	0	0	0	0	1	0	0	0	1	NA	0	0	0	0	1	0	0	0	0	0	0	0	0	0	0	2	0	1	0	0	0	0	2	0	1	1	1	2	1	NA	0	0	1	2	0	1	2	0	0	NA	1	0	1	0	NA	0	1	0	0	1	0	1	NA	2	1	1	0	0	0	0	NA	0	0	1	0	0	0	1	1	1	0	NA	0	0	NA	0	0	0	1	0	0	NA	0	1	1	0	1	0	NA	NA	1	0	0	NA	0	0	NA	0	0	1	0	0	0	0	0	0	1	0	0	0	0	0	0	1	1	0	NA	1	1	NA	0	0	0	NA	0	0	NA	0	NA	0	0	0	0	0	0	NA	NA	0	1	0	0	0	0	NA	1	NA	1	0	1	0	0	0	1	0	NA	0	0	0	0	1	0	1	0	0	NA	0	0	0	1	0	0	0	0	0	0	1	0	0	0	0	0	1	0	0	1	0	0	0	0	0	2	NA	0	NA	0	0	0	0	0	NA	0	0	0	0	0	1	0	0	0	0	0	1	2	0	NA	1	NA	1	NA	1	0	0	0	0	1	NA	1	0	0	1	1	2	0	1	0	NA	0	0	0	NA	NA	1	0	0	0	0	0	0	2	0	0	0	NA	0	NA	0	2	0	0	1	0	0	0	1	1	0	0	0	2	0	0	NA	1	1	0	0	1	0	0	0	0	0	0	0	0	0	0	2	0	0	0	1	0	0	0	1	NA	1	0	1	0	0	0	1	0	0	1	0	0	1	1	0	0	0	0	1	0	0	1	2	0	0	0	0	0	0	1	NA	0	2	0	0	NA	1	0	1	0	1	1	0	NA	0	0	1	0	0	NA	NA	1	0	2	NA	0	0	2	0	0	2	1	1	0	1	0	NA	0	0	0	0	2	0	1	0	0	0	NA	0	0	0	NA	NA	1	0	1	1	2	0	0	1	NA	1	0	0	0	0	0	0	0	1	1	0	1	1	0	0	1	0	0	0	0	NA	NA	0	2	0	0
Sa03D01	0	0	0	0	0	2	0	0	0	2	0	0	1	2	0	0	0	0	0	0	0	1	0	1	0	0	1	1	0	0	0	1	1	1	0	0	0	2	0	1	0	0	1	0	0	0	1	0	0	0	0	0	0	2	1	1	1	0	1	0	1	1	0	1	1	0	0	0	0	0	0	0	2	1	0	0	0	0	0	0	0	1	0	0	0	0	0	0	2	0	1	2	0	0	1	0	1	0	0	1	0	0	0	0	0	0	0	0	1	2	1	0	0	0	0	0	0	0	1	1	0	0	1	0	0	2	0	0	0	2	1	0	0	0	0	0	0	0	0	0	0	0	0	0	0	1	0	1	0	0	1	0	0	0	0	0	0	0	0	0	0	1	0	1	0	0	1	1	0	0	1	2	0	2	0	2	1	0	2	0	0	0	0	0	1	1	0	0	0	0	0	0	0	0	0	0	0	1	0	0	0	0	0	1	0	1	0	2	1	0	0	0	1	0	0	0	1	0	1	0	0	0	NA	0	0	0	1	0	0	1	0	0	0	0	0	0	0	NA	1	1	0	0	0	1	2	0	0	0	0	0	0	0	0	0	2	0	1	0	0	0	0	1	1	0	1	1	0	0	0	1	1	0	0	1	0	1	1	1	0	1	0	1	0	0	2	0	2	0	0	1	0	0	0	1	0	0	0	0	0	0	0	0	0	0	0	2	1	0	0	1	0	1	1	0	0	0	2	0	0	NA	0	0	0	0	1	0	0	1	1	0	0	0	1	0	0	0	0	0	2	0	0	0	0	0	0	0	0	1	0	1	0	0	0	0	1	0	1	0	0	0	0	0	1	0	0	0	0	0	1	0	0	0	1	0	0	0	2	1	1	0	2	2	0	1	0	0	0	0	0	0	0	0	0	0	2	0	0	1	0	0	1	0	0	0	0	0	0	1	0	1	0	0	0	0	0	1	0	2	1	1	0	0	0	0	1	2	0	1	0	0	2	0	0	1	0	0	1	1	0	0	0	2	0	0	0	1	0	0	0	0	0	0	0	0	1	0	0	0	0	0	0	0	2	0	0	2	0	0	0	0	0	0	1	0	1	0	0	0	0	0	0	1	0	2	0	1	0	2	NA	0	0	0	0	1	2	0	1	0	0	1	1	0	0	1	0	0	1	0	0	0	2	1	NA	1	0	1	0	0	2	1	0	0	0	0	1	0	0	0	0	1	0	0	0	0	0	0	0	0	1	0	1	2	0	0	0	0	0	0	0	2	0	1	0	0	0	1	0	1	0	1	0	1	0	0	0	1	0	0	0	0	0	0	2	1	1	2	2	2	0	0	0	0	0	1	0	1	0	0	0	0	0	1	NA	0	0	0	0	0	0	1	0	0	1	1	0	0	0	1	1	0	1	2	0	1	0	1	0	1	0	0	1	2	0	0	1	0	0	0	0	0	0	1	0	2	1	1	0	1	0	0	0	0	0	0	NA	0	0	0	0	0	0	2	0	0	0	1	1	0	0	1	0	0	0	0	1	2	0	0	0	2	0	0	1	0	0	0	1	1	1	1	0	0	0	0	0	0	0	0	2	0	0	1	0	0	1	0	0	0	1	0	1	0	0	1	0	0	0	0	0	0	0	0	1	0	NA	2	0	1	0	0	0	0	0	0	0	0	0	0	0	1	1	0	0	1	1	0	0	0	0	1	0	0	1	0	0	0	0	0	0	0	0	0	0	0	1	0	0	0	1	2	0	0	0	0	0	0	0	0	0	0	0	1	NA	0	0	1	0	1	0	0	0	0	0	0	0	0	0	0	1	1	0	0	0	0	2	0	0	2	0	0	0	0	0	0	1	0	0	0	0	1	2	0	0	0	0	0	2	0	1	1	0	0	0	0	0	1	0	0	0	0	1	0	1	0	0	0	1	0	1	1	0	0	0	1	0	0	0	1	0	0	0	0	0	1	0	0	NA	0	1	2	0	0	0	0	0	0	0	1	0	0	0	0	0	0	1	1	0	0	0	0	0	2	0	0	0	0	0	0	0	0	1	1	0	0	0	0	0	0	0	1	1	1	0	0	1	0	1	0	1	1	0	0	1	0	0	0	1	0	0	0	0	0	0	0	0	0	1	0	0	1	1	0	0	0	0	0	0	1	0	0	0	0	1	0	0	1	0	0	0	0	0	0	0	0	0	0	0	0	0	0	0	1	0	0	0	1	0	0	1	0	0	1	1	0	1	0	1	NA	0	1	0	0	1	0	0	1	0	0	0	2	0	1	0	0	1	0	2	0	2	0	0	0	0	1	1	0	0	0	NA	1	0	1	0	0	0	0	0	0	1	0	0	NA	0	2	0	0	0	1	1	0	0	0	0	0	0	1	0	2	0	0	0	1	0	1	1	0	0	1	0	0	0	1	0	0	0	0	1	1	0	0	0	0	0	0	0	0	0	0	1	0	0	2	0	1	1	0	1	1	0	1	0	0	1	0	0	0	0	2	0	2	0	1	0	0	1	2	0	0	1	1	0	0	0	0	0	0	0	0	0	0	1	0	1	0	1	1	1	1	1	1	2	0	1	0	NA	0	0	0	0	0	0	0	0	0	0	2	1	1	0	1	1	0	2	NA	1	0	0	1	1	0	0	0	0	0	1	2	1	0	0	1	0	0	0	1	0	0	0	1	1	0	0	1	0	0	0	0	0	1	1	0	1	0	2	0	0	0	0	0	1	0	0	2	0	0	0	1	0	0	0	0	0	0	1	1	0	1	0	0	0	0	1	1	0	0	2	1	1	1	0	0	2	0	0	1	0	0	1	0	0	1	0	0	0	0	1	1	0	0	0	0	0	0	1	0	0	1	1	0	1	1	1	0	0	0	0	1	0	1	0	1	0	0	0	1	0	0	1	0	1	0	0	0	0	0	0	0	0	1	1	2	1	0	0	0	0	0	0	0	0	0	0	2	1	2	1	0	1	1	0	1	1	0	0	0	1	0	1	0	0	2	0	0	2	1	0	2	0	0	1	0	0	0	1	1	0	0	0	1	0	1	0	0	0	0	0	0	0	0	0	0	0	0	1	1	0	0	0	0	0	0	0	1	1	0	0	1	0	0	1	0	1	0	0	0	0	0	0	2	NA	0	0	0	0	2	0	1	0	0	1	1	0	0	0	0	0	0	1	0	0	0	0	0	0	0	0	0	0	0	2	0	1	0	0	1	0	1	0	0	0	1	0	1	1	1	0	0	0	0	0	0	0	0	1	0	1	1	2	2	0	2	0	0	0	0	0	0	1	1	1	0	0	0	1	0	1	1	0	0	0	1	0	0	0	0	1	1	0	0	0	0	1	1	0	1	0	1	1	0	0	0	0	0	0	0	0	0	1	0	0	1	NA	0	0	0	0	0	0	0	0	1	0	0	2	0	2	0	0	0	NA	0	2	0	1	0	0	0	2	1	0	2	0	0	0	0	1	0	0	0	0	0	0	0	0	1	0	2	0	0	1	0	0	1	0	0	0	0	0	1	0	0	2	0	1	0	1	0	0	0	0	2	1	1	1	0	0	0	2	1	1	0	1	1	0	0	0	0	0	1	1	1	0	0	0	2	1	0	0	0	0	1	0	2	0	0	0	0	1	0	1	1	0	0	1	0	0	0	0	1	2	0	0	1	1	1	0	0	0	0	0	0	0	0	0	0	0	1	0	1	0	0	0	0	1	0	0	1	1	2	0	0	1	0	0	1	0	0	0	0	0	0	0	1	0	0	0	0	0	0	0	0	0	0	0	0	2	0	NA	1	1	1	0	1	0	1	0	1	NA	2	0	1	0	1	0	0	0	0	1	1	0	1	1	0	2	1	1	2	1	0	2	1	0	0	1	0	0	0	0	0	1	1	1	0	0	1	0	0	0	0	0	0	1	1	0	0	0	2	0	0	0	0	0	0	0	0	NA	1	0	0	0	0	1	0	0	0	0	1	0	1	0	0	0	1	2	0	0	0	0	0	0	0	0	0	0	0	0	0	0	0	1	1	0	0	0	0	0	0	1	0	0	0	0	0	0	0	0	1	0	1	0	0	0	0	1	0	1	0	0	0	0	0	0	0	0	1	0	0	1	0	2	0	0	1	1	0	1	1	0	0	0	0	0	1	0	0	0	0	0	0	0	1	0	0	0	0	0	0	0	0	0	1	1	0	0	0	2	2	2	0	0	0	0	2	0	1	2	0	0	0	0	0	0	0	0	0	0	0	0	0	0	0	0	0	0	0	0	0	1	1	0	0	0	0	0	0	0	0	0	1	0	0	0	1	0	0	0	1	0	0	0	0	2	2	1	NA	1	1	1	0	0	0	0	0	1	0	1	0	0	1	1	1	0	0	0	0	0	1	0	0	0	0	0	0	1	0	1	0	0	1	NA	0	0	1	1	1	2	0	0	0	1	1	1	1	2	0	1	1	0	1	1	0	1	0	0	0	2	0	0	1	0	0	2	0	0	0	0	0	0	0	0	1	NA	NA	0	0	1	0	0	1	0	0	1	2	0	0	0	2	1	1	0	2	0	0	0	0	0	1	1	0	0	0	0	0	0	1	1	0	1	0	0	0	0	0	1	0	1	0	1	0	0	0	1	0	0	0	1	0	0	0	0	1	0	0	1	1	1	0	0	0	0	2	1	0	2	0	0	2	0	0	0	0	0	0	2	NA	0	1	1	1	2	1	0	1	1	0	0	0	1	0	0	0	0	1	1	0	0	0	0	0	0	0	0	0	0	0	0	2	0	0	0	0	0	1	0	2	2	0	1	1	0	1	1	0	1	0	0	2	0	1	2	2	1	1	NA	2	0	0	0	0	0	0	0	0	1	0	0	0	0	0	1	0	0	2	0	NA	1	0	0	0	0	0	0	0	1	0	1	1	1	0	1	1	0	1	0	0	0	0	0	0	1	2	2	1	0	1	1	0	0	2	1	2	1	0	0	0	0	1	0	0	0	0	1	2	0	0	1	1	1	1	0	0	0	0	0	1	1	1	1	1	0	0	0	0	0	0	1	0	0	0	0	0	0	0	0	0	1	0	1	0	1	1	1	1	0	0	1	0	1	0	0	0	0	1	NA	0	0	0	0	0	0	1	0	0	0	0	NA	2	2	0	0	1	0	0	0	0	0	0	1	0	1	0	0	0	0	0	2	0	1	1	0	0	0	0	1	0	0	2	0	0	0	0	0	0	0	1	0	0	0	0	0	0	1	0	1	0	1	0	0	1	0	0	0	1	0	0	1	0	1	0	1	1	0	2	0	0	1	0	0	0	0	0	0	1	0	0	0	0	1	0	1	0	0	0	0	0	0	1	2	0	1	1	0	0	0	2	1	0	0	1	0	0	0	0	NA	2	0	0	0	0	0	0	1	1	0	0	0	0	0	1	0	1	0	0	0	0	0	0	0	NA	0	0	1	0	0	0	1	0	2	0	1	0	0	1	0	1	2	0	2	0	0	0	0	NA	2	0	2	0	0	0	0	1	0	0	0	2	1	1	0	0	0	0	0	0	0	0	0	0	0	0	0	2	0	0	0	1	1	1	1	0	1	0	0	1	0	0	0	0	0	0	0	1	0	0	0	0	0	0	2	0	0	0	0	0	0	1	1	0	1	0	2	0	0	0	0	1	0	1	0	1	0	1	0	0	0	1	0	0	0	0	0	0	2	0	0	0	0	1	0	0	1	1	0	0	1	0	0	0	0	0	2	1	1	NA	0	0	0	0	0	1	2	1	0	0	0	1	0	0	0	0	1	1	0	0	0	0	0	1	0	0	0	1	1	0	1	1	0	0	0	0	2	0	0	0	1	0	0	0	0	1	0	0	0	1	0	0	0	NA	1	1	0	0	0	0	1	0	1	2	1	1	0	1	0	0	0	1	0	1	0	0	0	0	0	1	0	0	0	0	0	1	1	2	0	2	0	0	0	1	0	0	0	0	0	1	0	0	0	0	0	1	0	0	0	0	2	0	0	0	2	0	0	0	0	0	0	0	0	1	0	1	1	1	0	0	0	1	0	1	1	1	0	1	1	0	0	0	0	1	0	0	1	1	1	0	0	0	NA	0	0	0	0	1	0	1	0	0	0	2	1	1	0	1	0	1	0	0	0	0	0	1	0	0	0	0	0	0	1	1	1	1	1	0	0	0	0	0	0	0	0	0	1	0	1	0	1	0	0	2	0	NA	0	0	0	1	0	0	0	0	0	0	0	1	0	1	0	1	0	0	0	0	0	0	0	0	0	1	0	0	0	0	0	0	0	0	0	0	1	0	0	0	1	0	0	1	0	0	0	0	0	1	0	0	1	2	0	1	0	0	0	0	0	0	0	0	0	2	0	1	1	0	1	1	2	0	1	0	0	0	0	1	1	0	1	0	0	0	1	0	2	0	0	0	0	0	0	0	2	0	0	1	0	0	0	1	1	0	0	1	0	0	0	0	0	0	1	1	0	2	0	0	1	0	0	0	0	0	0	1	2	0	0	0	2	1	0	0	2	0	0	0	1	0	0	1	0	0	1	0	0	0	0	0	0	0	0	0	0	1	0	0	0	0	0	0	1	0	0	0	0	0	1	0	0	1	1	0	0	0	1	0	1	0	0	0	0	0	0	1	1	1	0	0	0	0	1	0	0	0	0	0	0	1	NA	0	1	1	1	1	2	1	0	1	0	0	0	0	1	0	1	0	0	0	0	0	0	0	1	0	0	0	1	0	1	0	1	1	1	0	1	2	0	1	0	0	0	1	NA	1	0	1	0	1	0	1	0	1	0	0	0	1	1	1	0	NA	2	0	0	1	0	0	0	1	0	0	1	0	1	1	1	0	0	0	0	0	0	0	1	0	1	1	2	1	1	0	1	0	1	0	0	1	1	0	0	1	0	0	0	1	0	1	0	0	1	0	0	0	0	0	1	0	0	0	1	2	1	1	0	0	0	0	0	0	0	0	0	0	0	1	1	1	1	0	0	1	0	0	2	0	1	1	2	0	1	0	2	1	1	0	0	NA	0	0	1	0	1	0	0	1	0	1	1	1	1	1	1	0	0	0	0	2	0	0	0	1	0	0	0	0	1	0	0	1	2	0	0	0	0	1	0	0	0	0	NA	0	0	0	0	0	0	0	2	0	0	0	1	0	0	0	0	0	2	2	0	0	0	0	0	2	0	1	1	2	1	0	1	0	0	1	1	0	0	0	2	1	0	0	0	0	0	1	1	0	0	0	0	1	0	0	0	1	0	0	0	1	0	1	0	1	0	1	0	0	0	2	0	0	0	0	0	1	1	1	0	2	1	0	0	1	0	1	0	1	1	1	0	0	0	0	0	1	0	0	0	0	0	1	1	0	0	0	0	2	2	1	0	1	0	1	0	1	0	0	0	1	1	0	0	0	0	0	1	0	0	2	1	0	0	0	0	0	0	0	0	1	1	2	0	0	2	1	2	0	0	0	2	1	0	0	2	0	0	1	0	0	0	0	0	0	0	0	0	0	0	0	0	1	0	0	1	0	0	0	1	1	0	1	1	2	0	0	0	0	0	0	0	1	0	0	1	0	1	0	1	0	2	0	0	0	0	0	0	1	0	0	2	2	0	0	1	2	0	0	0	1	1	0	1	1	1	0	0	0	2	0	1	NA	1	0	1	0	0	0	0	0	0	0	1	1	0	0	0	0	1	0	1	0	2	0	2	1	0	1	0	0	0	1	0	0	2	0	0	0	1	1	0	0	0	1	1	0	0	1	0	0	0	1	1	2	NA	1	0	0	0	0	1	0	0	1	1	0	1	1	1	0	0	1	0	0	1	0	0	0	0	0	0	0	1	1	1	0	0	0	NA	1	0	0	0	0	2	0	0	0	0	0	0	0	0	0	0	0	2	0	0	0	1	1	1	1	2	0	0	1	0	0	0	0	0	1	2	0	0	0	0	0	0	1	1	2	1	0	0	0	0	0	0	1	0	2	0	0	0	2	0	2	0	0	2	0	0	1	0	0	0	0	0	1	1	1	1	0	0	0	1	0	0	1	0	1	0	0	0	0	0	0	0	0	0	0	0	0	1	0	0	NA	0	0	0	1	0	0	1	0	0	0	1	0	0	1	0	1	0	1	1	0	1	1	1	0	0	1	0	0	1	1	1	1	2	2	0	1	0	0	0	1	0	0	0	2	0	2	0	0	0	2	0	1	2	0	0	1	0	0	0	2	1	1	1	1	0	0	0	0	0	1	0	2	2	0	1	0	0	0	0	0	0	1	1	1	1	0	0	0	0	0	1	1	0	0	1	0	1	0	1	0	0	0	0	0	0	0	NA	0	0	1	2	0	0	0	0	0	0	0	0	1	1	0	0	0	0	1	0	0	0	0	0	0	0	0	0	0	1	0	0	NA	1	1	0	0	0	0	0	NA	0	0	0	0	2	0	0	1	0	0	1	1	0	0	0	0	0	1	1	0	0	0	1	0	0	1	0	0	1	0	0	0	0	0	0	1	0	0	0	0	1	0	0	0	0	1	0	0	1	0	0	0	0	2	2	1	1	1	1	0	0	1	1	0	0	1	0	0	0	0	1	1	0	1	0	0	0	0	0	0	0	2	1	1	0	0	0	1	0	0	0	0	0	0	0	0	0	1	1	1	1	2	0	1	0	0	0	1	1	0	1	2	0	1	0	0	1	0	0	0	0	NA	1	0	0	0	0	1	2	0	0	0	0	0	1	0	0	0	0	2	0	0	0	0	0	1	0	0	0	1	1	0	0	1	0	0	0	0	2	1	0	0	0	0	0	0	0	0	1	2	0	0	1	0	0	NA	1	2	0	0	0	0	0	0	0	0	0	0	1	0	1	1	0	0	0	0	0	0	1	NA	2	0	0	0	0	0	0	0	1	0	0	1	0	0	0	0	0	0	0	1	0	0	1	1	0	1	2	2	2	1	0	0	0	0	0	1	1	1	0	0	0	0	2	1	1	0	0	0	2	NA	0	0	1	0	1	2	0	0	0	1	0	0	0	0	1	0	1	0	0	0	1	0	0	0	1	1	0	1	1	0	0	NA	2	0	0	0	0	0	0	0	0	1	0	1	1	1	0	0	0	0	0	1	0	0	0	0	0	0	1	0	1	0	0	1	1	1	0	1	2	1	0	1	1	0	0	1	0	0	1	1	1	1	0	0	0	1	0	0	0	0	2	1	1	0	0	1	0	0	0	0	0	0	1	1	1	0	0	0	2	0	0	0	1	0	0	0	1	0	1	1	0	NA	0	1	1	0	0	1	0	0	1	0	0	0	0	0	0	1	0	0	0	0	2	0	0	0	0	0	0	1	0	1	1	0	0	0	0	1	0	NA	0	1	1	0	0	0	0	0	1	2	0	1	0	0	0	0	0	0	1	1	0	1	0	0	0	0	0	0	0	0	2	0	0	0	0	0	0	0	0	2	0	2	0	1	0	0	1	0	0	0	0	1	0	1	0	0	0	0	0	0	1	0	0	0	0	0	0	0	1	1	0	0	0	0	0	0	0	0	0	0	0	0	0	0	0	0	0	0	0	0	0	0	NA	0	2	0	1	0	0	0	0	1	2	0	0	0	1	1	0	0	1	0	0	0	0	0	1	0	0	0	2	2	0	0	0	0	1	0	0	0	0	1	0	0	1	0	0	0	2	0	0	0	0	0	0	1	0	0	0	0	0	0	NA	0	0	1	0	1	0	0	NA	0	NA	0	0	1	0	0	NA	0	0	2	0	0	0	0	0	0	0	0	0	0	0	0	1	0	1	0	2	0	0	0	0	0	0	1	0	0	0	0	0	1	0	0	1	1	0	2	0	0	0	0	0	1	2	0	1	1	1	0	2	1	1	0	0	1	0	0	1	1	0	0	0	0	0	0	2	0	1	0	0	2	0	0	1	0	0	0	0	0	0	0	1	0	0	0	0	0	0	0	0	0	0	0	0	1	0	1	0	0	0	0	1	2	0	2	0	0	0	0	0	0	1	0	0	0	1	1	1	0	0	0	1	0	0	0	1	2	1	1	0	0	0	0	1	0	0	0	0	0	0	0	1	NA	0	0	0	1	0	0	2	0	1	0	1	NA	2	NA	0	1	NA	1	1	1	0	0	0	2	1	0	0	0	0	1	1	1	0	1	NA	0	0	0	2	0	1	0	0	0	0	NA	0	0	0	0	1	0	0	0	0	NA	1	0	0	0	1	1	1	0	0	0	0	0	0	1	0	0	2	2	0	2	0	1	0	0	0	0	0	1	1	2	1	0	0	0	0	0	0	0	1	1	0	0	0	1	2	0	0	0	0	1	1	1	0	1	1	0	0	1	1	0	0	0	0	0	0	0	1	0	0	0	0	1	0	1	0	0	0	0	0	0	0	0	0	0	0	1	0	0	0	0	2	0	2	0	0	2	0	0	0	1	0	0	0	0	1	2	1	2	0	0	0	0	0	0	0	0	0	0	1	0	1	0	1	1	2	0	0	0	1	0	0	0	0	1	0	0	0	0	0	0	1	0	0	0	0	0	0	1	2	2	2	0	0	0	0	0	0	0	1	1	1	1	0	0	1	1	0	1	0	0	0	0	0	0	0	0	0	0	0	0	0	0	1	0	0	1	0	0	1	1	0	1	1	0	0	0	0	2	0	0	0	0	1	0	0	2	2	0	0	0	0	0	0	1	0	0	0	1	0	0	0	0	1	0	1	0	0	0	0	0	0	0	1	2	0	0	0	1	0	1	1	1	0	1	2	1	1	0	0	0	0	0	0	0	0	NA	0	0	0	0	2	2	0	0	0	0	0	2	0	1	0	0	1	2	0	0	0	1	0	0	0	2	0	2	0	0	0	0	1	1	0	0	0	0	0	1	0	1	0	0	1	2	2	1	0	0	0	0	0	1	1	1	1	1	0	0	0	1	1	2	0	1	0	0	0	0	0	0	0	1	1	0	1	0	0	0	0	0	0	0	0	2	0	2	1	0	0	0	0	0	0	0	0	0	0	0	0	1	1	1	0	0	2	0	0	1	0	0	1	0	NA	0	2	0	0	0	1	0	1	0	0	1	2	0	0	0	0	0	0	0	1	1	0	2	0	0	0	0	0	0	1	1	0	1	0	0	2	1	0	0	0	0	0	0	0	1	NA	1	2	1	1	2	0	0	0	0	1	2	0	0	0	0	0	2	0	0	1	0	0	2	1	0	0	0	0	1	0	NA	0	0	1	2	0	1	1	1	0	NA	0	0	0	0	0	0	0	1	2	0	0	1	0	0	1	0	0	1	0	0	0	1	0	0	1	0	0	0	0	0	0	1	0	1	1	0	1	0	1	1	1	0	0	2	2	1	0	1	0	0	0	2	0	0	NA	0	0	1	0	0	0	0	1	0	1	1	0	1	0	2	NA	0	0	0	0	0	0	1	0	1	0	0	0	2	0	0	1	0	0	0	1	0	0	1	1	0	1	1	2	0	0	0	0	0	0	1	0	0	1	1	0	1	0	2	1	0	0	0	0	0	1	1	1	0	0	1	0	0	1	1	0	0	2	2	0	0	0	0	0	0	0	1	1	1	0	1	1	0	1	0	0	0	0	0	0	0	0	0	0	0	1	1	0	NA	NA	0	2	1	0	0	0	0	0	0	2	0	0	1	0	0	0	0	0	0	0	0	0	0	0	0	1	0	0	1	0	0	1	0	0	2	0	1	0	0	0	0	1	2	0	0	2	0	0	0	1	0	2	1	1	0	2	0	0	1	0	0	0	0	0	1	1	1	0	0	0	0	0	0	1	0	0	0	2	0	1	0	0	0	1	1	1	1	0	0	0	1	0	0	0	0	0	1	0	0	1	0	0	0	0	0	0	1	0	0	0	1	0	0	0	0	0	1	1	1	0	0	0	0	0	0	1	0	0	0	0	0	0	0	0	0	NA	1	1	1	1	1	0	0	0	0	0	0	1	0	0	0	0	0	0	0	1	0	0	1	0	1	2	0	1	0	0	1	1	0	1	2	0	0	1	0	2	0	0	0	0	0	1	0	0	0	0	0	1	0	NA	0	0	1	0	0	0	0	1	0	1	0	1	0	0	0	0	0	1	0	0	0	0	0	0	NA	1	0	0	0	1	0	1	0	0	0	1	0	0	0	0	0	1	1	0	0	0	NA	0	0	0	0	0	0	0	0	0	0	1	1	1	0	0	1	2	0	0	0	0	0	1	0	0	2	0	0	1	0	0	0	2	0	0	1	0	0	1	1	1	0	0	0	1	1	0	0	0	0	0	1	0	0	0	0	0	0	0	0	0	0	1	0	1	0	NA	0	0	0	0	0	1	0	2	0	1	0	0	0	0	0	0	0	1	0	0	0	1	1	0	0	0	0	0	0	0	1	0	0	0	0	1	1	0	0	0	1	0	0	0	1	1	0	0	0	0	0	0	1	0	0	0	0	0	2	0	0	0	2	0	0	0	0	1	0	0	2	0	0	2	0	0	2	2	0	0	0	2	0	0	1	0	0	0	0	0	0	0	1	1	0	2	1	1	1	0	0	1	0	0	0	2	0	2	2	0	0	0	0	0	0	1	0	0	NA	0	0	1	0	2	1	0	0	2	0	1	0	2	2	0	NA	2	0	2	0	1	0	0	0	0	1	1	0	0	0	0	0	0	2	0	NA	0	1	0	0	0	0	0	0	2	0	1	1	NA	0	0	0	0	2	1	0	1	0	0	0	0	0	0	0	1	0	1	0	2	0	0	1	0	0	1	1	0	0	1	0	0	0	0	2	0	0	0	0	1	1	0	0	0	0	0	0	0	0	0	0	0	0	0	0	1	0	1	0	0	0	0	1	1	0	0	0	1	1	0	1	0	0	2	0	0	0	0	1	1	1	0	0	0	0	0	0	0	0	0	0	0	0	0	0	0	0	0	0	0	1	0	0	0	0	2	0	0	0	0	0	0	0	0	0	0	0	0	0	0	2	0	0	1	0	0	1	0	0	2	2	0	0	0	0	0	0	0	0	0	0	1	1	0	0	1	0	0	2	0	0	NA	1	0	0	0	0	0	1	0	1	0	0	0	0	0	0	0	0	1	0	0	0	0	1	0	2	0	0	0	0	0	0	2	0	0	2	0	0	0	2	2	2	0	1	1	2	0	0	0	0	0	0	0	0	1	0	0	0	1	0	2	1	1	0	1	1	1	1	1	0	1	0	0	0	0	1	0	0	0	0	0	0	0	0	0	0	0	0	0	1	0	1	1	0	0	1	1	0	0	0	0	0	1	1	0	1	1	0	0	0	0	0	1	2	0	0	2	0	0	0	0	0	0	1	0	0	0	0	0	1	0	1	1	0	0	0	2	0	0	2	0	1	0	0	0	0	0	0	0	0	0	0	2	0	0	1	0	0	0	0	0	0	0	0	1	0	2	1	0	0	0	0	0	1	1	0	0	0	0	0	1	0	0	1	2	0	0	0	1	0	0	0	0	1	1	0	0	0	1	0	2	1	0	0	0	0	0	1	0	0	2	NA	0	0	0	0	NA	0	0	0	1	0	0	0	0	1	0	0	1	1	0	0	0	1	0	0	0	0	1	0	1	0	0	2	0	0	0	1	1	0	0	1	1	1	0	NA	0	0	1	1	0	2	0	1	1	0	0	2	0	1	1	0	1	2	1	2	2	0	0	0	1	2	0	0	1	0	1	0	2	0	0	1	1	1	0	0	0	0	0	0	1	0	1	0	0	0	0	0	0	0	0	1	0	0	1	0	1	0	0	0	0	0	0	0	0	1	0	1	0	0	0	1	0	0	1	0	0	0	1	NA	0	1	0	0	1	0	1	1	0	1	0	2	0	0	2	1	0	1	1	0	0	0	0	NA	0	0	0	0	2	0	0	0	1	0	0	0	1	0	0	0	0	0	0	0	0	0	0	0	1	0	0	1	0	0	0	1	0	0	0	0	1	1	1	2	0	0	0	1	0	0	0	0	0	0	0	1	0	0	2	1	0	0	0	0	0	0	1	0	0	0	0	0	1	0	0	0	0	0	0	0	1	0	0	2	0	0	0	0	1	0	0	0	0	0	0	0	0	1	0	0	0	0	0	0	0	1	0	1	0	0	0	0	0	1	0	1	0	0	0	0	0	1	0	0	0	1	1	1	0	0	0	0	0	2	1	1	0	1	1	1	1	1	0	0	0	0	NA	0	NA	0	0	1	1	1	0	1	0	1	0	0	0	0	0	0	0	1	0	0	1	0	0	0	0	2	0	2	0	0	0	0	0	1	1	0	1	NA	0	0	0	0	0	0	0	0	0	0	0	1	0	0	0	0	0	1	1	0	0	0	NA	0	0	0	0	0	0	0	0	0	0	1	0	0	0	0	0	0	0	1	0	0	0	0	0	0	0	2	0	0	2	1	0	1	0	0	0	0	0	1	1	0	0	1	2	2	2	0	1	1	0	0	1	0	0	0	0	1	0	0	1	NA	0	0	1	0	1	1	0	0	0	0	1	0	0	0	0	0	1	0	0	0	0	1	0	0	0	0	0	1	0	0	1	0	1	1	0	0	1	0	1	0	2	1	0	0	1	0	0	0	2	0	2	0	0	0	0	0	0	0	0	2	0	0	0	0	0	0	1	1	0	0	0	0	2	0	0	0	1	1	1	1	0	1	1	0	0	1	0	1	0	1	2	0	0	0	0	1	0	1	0	1	0	0	1	1	1	0	0	0	2	0	2	0	1	0	0	2	NA	0	0	0	1	1	0	0	0	2	0	1	0	0	0	2	1	0	0	2	0	0	0	0	0	0	1	1	1	0	1	0	0	0	1	2	0	1	1	0	1	1	0	0	0	0	NA	0	1	0	2	0	NA	0	0	0	0	0	0	2	0	0	0	1	0	0	0	1	0	0	0	0	0	0	0	0	1	1	1	1	1	0	1	1	0	0	0	NA	0	2	0	2	0	2	0	0	1	2	0	0	0	0	0	0	0	1	1	2	0	0	1	2	0	1	0	1	0	0	0	2	0	0	2	1	0	NA	0	2	1	0	0	0	0	1	1	1	0	0	0	0	1	0	0	1	2	0	2	0	0	0	1	0	0	1	0	0	0	NA	0	0	0	0	0	0	0	0	0	0	0	1	0	0	0	2	2	1	0	0	1	0	1	0	0	0	0	0	0	2	1	0	0	0	0	0	0	0	0	0	0	0	2	2	0	0	0	0	0	0	0	0	0	0	0	0	0	0	0	0	0	0	0	0	0	0	0	0	0	0	0	0	0	0	0	0	0	0	0	0	0	1	0	1	0	0	0	0	1	0	0	0	0	1	0	0	0	0	0	0	0	0	1	0	0	0	0	0	1	0	0	1	2	0	1	1	0	0	1	0	1	1	0	0	2	0	2	0	2	0	0	0	0	1	0	1	0	1	0	0	0	1	0	0	0	0	1	0	0	0	0	0	0	0	0	0	0	1	1	1	0	0	0	NA	0	0	0	0	0	0	0	0	0	0	0	0	0	1	1	0	1	0	0	0	0	0	1	0	0	0	1	1	0	0	0	0	0	0	0	1	0	0	0	1	0	0	2	0	1	0	0	0	0	0	2	0	0	0	0	0	0	0	1	0	0	1	0	0	0	1	0	0	0	0	0	1	1	1	1	0	1	0	0	0	1	1	1	1	0	1	0	1	1	0	1	0	0	0	2	0	0	0	0	1	2	0	0	1	0	0	1	0	1	0	0	0	0	0	0	0	0	0	2	0	0	0	0	1	0	0	0	0	0	1	2	0	1	0	1	1	0	0	0	1	1	2	0	0	0	0	1	0	0	0	0	1	0	0	0	1	0	0	2	0	2	0	1	0	0	0	NA	NA	0	1	0	0	0	0	1	0	1	0	0	0	1	0	0	2	0	1	0	0	0	2	0	0	0	1	0	1	0	0	1	0	0	1	0	0	1	1	0	1	0	NA	0	0	0	0	0	1	0	1	0	1	0	0	2	1	1	0	0	0	2	0	0	0	NA	0	1	0	2	1	NA	0	0	2	0	2	NA	0	0	1	0	0	0	0	0	0	1	1	0	0	1	0	1	0	0	0	1	0	0	0	0	0	0	0	0	0	1	1	0	1	0	0	2	1	1	1	0	0	0	0	2	0	0	0	1	0	0	0	0	0	1	0	0	0	2	1	0	0	0	2	0	0	0	0	0	1	0	0	1	0	0	NA	1	1	1	0	0	1	0	1	0	1	0	1	0	2	0	0	0	0	1	1	1	0	1	0	0	0	0	1	0	0	0	0	0	1	0	0	1	1	0	0	0	0	0	1	0	0	0	0	0	1	1	0	0	0	1	0	NA	1	0	2	0	0	0	1	0	1	0	1	0	2	0	0	0	1	0	1	0	1	1	0	1	2	0	0	1	0	0	0	0	1	1	0	0	0	0	0	0	0	0	0	0	0	2	0	2	0	0	0	1	2	0	0	0	0	0	0	0	0	1	2	2	0	0	0	2	0	0	0	0	0	0	0	0	1	0	1	0	0	2	0	0	0	0	0	1	0	0	1	0	1	0	1	0	2	0	0	0	0	0	0	0	0	0	0	0	0	1	0	1	1	0	0	1	0	0	1	0	0	1	0	0	0	0	2	0	0	0	0	0	0	1	2	0	1	1	0	1	2	2	2	1	0	0	0	1	0	0	0	0	0	0	0	0	0	0	0	2	0	0	0	0	0	0	0	1	0	0	1	1	0	0	0	0	0	0	2	0	0	0	1	0	0	2	0	0	0	0	0	1	0	0	1	0	0	0	0	0	0	1	0	1	0	0	0	1	0	2	0	0	1	1	0	1	1	0	1	0	0	0	1	0	2	2	0	0	0	0	0	0	0	0	1	1	1	0	0	0	0	0	0	0	0	0	1	0	2	0	0	1	0	0	0	0	0	1	0	0	0	1	0	0	0	0	0	0	0	2	0	0	0	0	1	0	0	0	0	2	0	0	0	1	0	1	0	0	1	1	0	0	1	1	1	0	1	0	0	0	0	1	0	0	0	0	2	0	0	1	2	0	1	2	0	1	0	0	1	1	1	0	1	0	1	0	0	0	1	0	1	0	0	0	1	0	2	0	0	0	0	0	0	1	0	1	NA	0	0	0	0	0	0	1	0	0	1	1	0	0	0	0	0	0	0	0	1	1	1	0	0	1	1	1	0	0	1	1	0	0	0	0	0	0	0	0	0	1	1	0	0	0	1	1	1	0	2	0	0	0	1	1	0	0	0	1	0	0	0	0	0	0	0	0	0	0	1	0	1	0	0	0	1	1	1	1	0	0	1	1	0	0	0	0	0	0	0	0	0	2	0	1	0	0	0	0	0	2	1	0	0	0	1	0	0	1	0	0	1	0	0	0	0	2	0	0	1	0	0	0	0	1	0	0	0	1	1	1	0	0	0	NA	0	0	0	0	0	0	0	0	2	0	1	1	0	1	0	1	2	1	0	1	1	0	0	0	1	1	0	0	1	0	0	0	0	1	1	0	0	0	0	1	2	0	1	0	1	1	0	NA	0	2	0	1	0	0	0	0	1	0	1	0	0	0	1	1	1	NA	0	1	0	1	1	0	0	1	0	0	0	0	1	1	0	1	0	0	2	0	2	0	0	2	1	1	0	1	0	0	0	0	0	0	2	0	0	2	2	0	0	1	0	2	0	0	1	1	0	0	0	1	1	0	0	0	2	2	1	0	0	0	2	1	0	0	0	0	0	0	1	0	1	0	0	0	0	0	0	0	0	1	0	2	1	0	0	0	1	0	0	0	1	0	1	0	0	0	1	0	0	0	1	1	0	0	1	2	0	1	0	0	0	0	0	0	0	0	0	1	1	2	0	1	0	0	0	0	0	0	0	1	1	1	0	1	1	0	1	0	0	1	1	1	1	1	0	1	0	0	0	1	0	0	1	0	0	0	0	0	0	0	0	1	0	0	0	0	0	0	0	0	0	0	0	0	1	0	0	0	0	0	2	1	0	1	0	0	0	0	0	2	1	0	1	0	0	0	1	0	0	2	0	0	0	1	0	0	0	1	0	1	1	0	1	0	1	0	1	1	0	0	0	1	0	1	0	0	2	1	0	1	0	0	0	0	2	0	1	1	0	1	0	0	1	0	1	0	1	0	0	0	1	1	0	0	0	1	1	2	0	0	0	0	0	1	0	0	1	0	0	0	0	0	0	0	0	0	0	0	1	0	0	0	NA	0	0	0	1	1	0	0	1	0	0	0	1	0	0	1	0	0	0	0	0	0	0	0	0	1	1	0	0	0	0	1	0	0	1	0	0	1	1	1	1	0	0	0	0	0	0	1	0	0	0	0	0	1	0	0	1	NA	0	0	0	0	0	0	1	0	0	0	1	1	0	1	2	0	1	0	1	2	2	0	0	0	0	0	0	0	1	0	1	0	0	0	1	0	0	0	1	0	0	0	0	0	0	0	0	0	1	2	NA	2	0	1	0	1	0	1	1	2	0	0	0	0	0	0	0	0	0	0	0	1	0	0	0	0	1	0	NA	1	0	0	1	2	0	2	0	1	0	NA	0	0	0	0	0	0	0	0	1	0	0	0	0	0	0	0	0	0	0	NA	0	0	0	0	2	0	0	0	0	0	2	0	0	0	1	0	1	0	0	0	0	0	1	0	0	0	0	0	0	1	1	NA	0	0	1	0	0	1	0	0	0	1	1	0	0	1	0	1	1	1	0	0	2	1	0	0	0	0	0	0	0	0	1	0	0	0	1	0	NA	1	NA	0	0	0	1	1	0	0	0	0	0	0	0	2	0	0	0	1	2	0	0	0	1	1	2	0	1	1	0	0	0	0	0	1	0	0	0	0	0	NA	0	1	0	0	0	2	0	0	NA	0	1	0	0	0	0	0	0	0	0	0	0	0	0	0	0	1	0	0	0	2	0	0	0	1	0	0	0	0	0	0	0	0	0	0	0	1	0	0	2	0	0	2	0	0	1	0	0	0	1	2	1	1	0	0	0	1	1	1	0	1	0	1	1	1	1	0	0	0	2	1	0	1	0	0	0	0	0	0	1	2	0	1	0	1	1	0	0	0	0	0	0	0	0	0	NA	2	0	0	0	1	0	0	0	0	0	0	0	0	0	0	0	0	0	0	1	0	0	0	0	2	0	0	0	0	0	0	0	0	0	0	0	0	0	0	0	0	0	1	0	0	0	NA	0	0	1	0	0	0	1	0	0	1	0	1	0	0	0	2	0	0	0	0	0	NA	0	0	0	0	0	0	0	0	1	1	0	0	1	0	1	0	1	0	0	0	0	0	0	0	1	1	0	0	1	1	0	0	0	1	0	0	0	0	0	0	0	0	0	1	0	1	0	1	0	0	0	0	1	0	2	0	2	2	1	1	0	1	0	1	0	1	0	1	0	1	0	0	NA	1	1	0	0	0	0	0	2	0	0	0	0	0	1	1	0	0	0	0	0	0	0	0	0	1	0	0	2	2	0	0	1	0	0	0	0	2	1	0	0	1	1	0	0	1	0	1	0	0	0	1	0	0	0	0	0	0	0	0	0	0	0	0	2	0	0	0	0	0	0	0	0	1	0	0	0	0	0	0	0	0	2	0	1	2	0	1	0	0	1	0	1	1	0	0	0	0	0	1	1	2	0	0	1	1	0	0	1	0	0	NA	0	NA	0	0	0	0	0	0	0	0	0	0	0	0	1	0	0	1	0	0	1	1	0	0	0	2	1	2	0	0	0	0	0	0	0	0	0	0	0	0	0	0	0	0	0	1	0	0	0	1	0	0	0	0	0	NA	0	1	1	0	0	0	2	0	0	0	1	0	1	0	0	0	0	1	NA	0	0	1	0	1	1	1	0	1	1	1	0	0	1	1	1	0	0	2	2	1	0	0	1	1	0	0	1	1	1	0	0	0	0	1	1	0	0	0	0	0	0	2	0	1	0	0	0	0	1	0	0	0	1	1	0	1	0	1	0	0	1	0	1	0	1	0	0	0	2	0	0	0	0	0	NA	1	0	1	2	1	0	0	0	0	0	0	0	1	1	0	0	0	1	0	0	0	1	0	0	0	0	1	0	2	2	0	0	0	0	0	1	0	0	0	0	2	0	1	0	0	0	1	0	0	0	1	0	1	1	1	0	0	NA	0	0	0	0	2	0	0	0	1	0	0	0	0	1	2	0	2	1	0	0	0	0	0	0	0	0	0	0	0	0	0	1	0	0	0	0	0	2	0	0	0	0	1	0	0	1	0	0	1	1	0	0	1	2	0	0	0	0	0	1	0	0	NA	0	0	0	0	0	0	0	0	0	0	0	1	0	1	0	0	0	0	0	0	0	0	0	0	0	0	0	0	0	0	0	0	0	NA	0	0	0	0	0	0	0	0	0	2	0	1	0	0	0	0	0	2	0	0	0	NA	1	0	0	0	0	0	1	1	0	1	0	0	0	0	0	1	2	0	1	1	1	0	0	0	1	0	1	0	0	0	0	0	0	1	0	0	1	1	0	0	2	0	0	0	0	0	0	0	0	0	1	0	0	1	0	1	0	0	1	NA	0	0	0	0	0	0	0	0	0	1	0	0	0	0	0	0	1	0	1	0	0	0	0	0	1	0	0	0	2	0	0	1	1	2	0	0	0	0	0	0	0	0	0	1	1	1	0	0	1	0	0	1	0	1	0	1	0	1	1	0	0	0	1	2	0	0	1	0	1	0	0	0	0	0	1	0	0	0	1	1	0	0	0	2	0	1	0	0	0	0	0	1	0	1	1	1	0	0	0	0	0	0	0	0	0	1	0	0	0	1	0	1	0	0	0	1	0	1	1	0	0	0	0	0	2	1	0	0	0	0	0	0	0	0	0	0	1	2	0	0	1	2	0	0	1	0	0	1	0	0	0	1	2	1	1	1	0	0	0	0	0	0	0	0	0	0	0	0	0	1	0	0	0	0	0	0	0	0	0	2	0	1	0	0	0	2	0	1	1	1	1	1	2	0	1	0	0	0	0	0	0	0	1	1	2	0	0	0	0	2	0	0	0	0	0	0	0	1	0	0	1	0	0	0	1	0	1	0	0	1	1	1	1	0	1	0	1	1	2	0	0	1	0	0	0	0	0	1	0	1	1	0	1	1	0	0	0	1	1	0	2	1	0	0	0	0	0	2	0	0	2	0	1	0	1	1	1	0	0	1	1	2	0	1	1	0	1	1	0	1	1	1	0	1	0	2	0	1	0	0	1	2	1	0	0	0	0	0	0	0	0	2	0	0	1	0	2	0	1	2	1	0	1	1	0	0	2	0	0	1	1	0	1	0	1	0	0	0	1	0	0	0	0	0	1	0	0	0	0	0	0	0	0	2	0	0	0	0	0	0	1	1	0	1	0	0	2	0	0	1	1	0	0	1	0	0	1	1	1	0	NA	0	1	NA	0	0	1	0	0	0	0	0	0	NA	0	0	0	0	2	1	0	2	0	1	0	1	1	0	0	0	0	0	0	1	0	0	0	0	1	0	1	2	2	0	0	0	1	1	0	0	0	2	0	0	0	0	0	0	0	0	1	0	0	0	0	0	0	0	0	0	0	2	1	1	1	1	0	0	0	0	1	0	0	0	1	1	0	0	NA	0	1	0	0	0	0	0	0	0	2	2	0	1	1	1	0	0	0	1	1	1	2	1	1	0	0	0	0	0	1	0	0	0	0	0	0	0	0	1	1	1	0	1	0	0	0	0	0	2	0	1	0	1	1	1	0	1	0	1	1	1	0	0	0	0	0	1	0	0	0	0	0	1	0	0	0	0	1	0	1	0	NA	0	0	0	0	0	0	0	0	1	0	1	0	0	0	0	2	0	2	0	0	0	1	0	0	0	1	1	0	0	0	0	0	0	0	1	1	0	1	2	0	0	0	0	0	0	0	1	0	0	0	0	0	1	0	0	0	1	0	0	1	0	0	0	0	0	0	0	0	0	0	0	2	0	1	0	0	0	0	0	1	NA	0	0	0	0	0	0	2	2	1	1	0	0	0	0	1	0	0	0	0	1	0	1	0	0	0	1	2	1	0	0	0	0	0	0	0	2	0	0	1	0	0	0	0	1	0	1	2	0	0	0	0	0	0	1	0	0	0	0	0	0	0	0	2	0	0	0	0	0	0	0	0	0	1	0	1	0	0	0	0	2	0	1	0	0	0	1	0	0	0	0	1	0	1	0	0	0	0	0	0	0	0	0	2	0	0	1	0	0	1	0	0	1	0	0	2	0	2	2	2	0	1	1	0	1	0	2	0	1	0	1	2	0	0	1	NA	0	0	2	0	0	2	1	0	0	0	0	1	0	0	0	0	1	0	0	1	0	1	0	0	0	0	NA	1	0	0	1	0	0	1	0	2	0	0	1	0	NA	0	0	0	2	1	0	0	1	2	NA	0	1	0	0	0	1	0	0	1	0	0	1	0	0	2	0	0	NA	1	2	1	2	0	2	0	0	0	1	0	1	0	0	0	0	0	0	0	NA	1	1	0	0	1	0	1	0	0	1	1	1	2	1	0	2	NA	0	0	0	0	0	0	0	1	1	0	0	0	0	2	0	0	0	2	0	0	1	0	0	0	0	0	0	0	2	0	0	0	2	0	0	1	0	1	0	0	0	0	1	0	2	0	0	NA	0	0	0	1	0	1	1	0	0	0	0	1	0	1	1	1	1	1	2	0	0	0	2	1	0	0	0	0	1	1	0	1	1	1	NA	1	0	2	0	0	0	0	0	0	0	0	1	NA	1	0	0	1	0	0	0	1	1	1	1	0	0	0	0	1	0	1	0	1	1	0	1	0	2	0	0	0	NA	0	0	0	0	0	1	2	2	0	0	0	0	1	1	0	1	2	0	1	0	0	0	0	2	1	0	1	0	0	0	0	0	0	0	0	0	0	0	0	0	0	0	0	1	1	0	0	1	0	2	0	0	0	1	0	0	0	0	1	0	1	0	0	1	0	0	0	0	0	0	0	1	0	0	0	0	0	1	0	1	1	0	1	1	0	1	0	0	1	0	0	0	1	1	1	0	0	0	0	1	0	0	0	0	0	0	2	0	0	0	0	0	0	0	0	1	0	0	0	0	0	0	0	0	1	1	0	0	1	2	0	0	0	0	0	0	0	0	0	0	2	0	0	0	2	1	0	0	1	0	0	0	0	0	0	0	1	1	0	1	0	1	0	0	0	1	0	1	0	0	0	0	0	0	0	0	1	2	0	0	2	0	1	1	1	1	2	1	0	0	1	1	1	0	0	2	0	1	1	1	0	0	0	0	0	0	0	0	0	1	0	1	0	0	0	2	2	0	NA	0	1	0	0	1	1	0	1	0	0	0	0	1	1	NA	0	0	0	2	0	0	2	1	0	1	0	0	1	1	0	1	0	0	2	0	0	1	0	0	1	0	0	0	1	0	0	1	1	0	0	0	0	NA	0	1	0	1	1	0	1	1	2	1	1	0	1	0	0	1	1	0	0	0	1	0	1	0	0	2	0	0	0	1	0	0	0	0	0	1	0	0	0	0	0	0	0	1	0	0	1	1	0	0	0	1	1	0	0	2	1	0	1	0	0	0	0	1	0	0	0	1	1	0	0	1	2	0	0	1	0	0	0	0	0	0	0	0	0	0	0	0	1	0	2	0	0	0	2	0	0	2	1	0	1	0	0	1	0	0	0	0	0	2	0	0	0	0	0	NA	0	0	1	1	0	0	0	0	0	0	0	1	0	2	0	0	1	0	0	1	0	0	0	0	0	0	0	1	0	1	0	1	0	0	NA	2	0	0	1	NA	0	0	0	0	NA	2	0	0	0	2	0	1	0	0	0	0	0	0	0	0	2	1	2	0	1	0	0	1	1	0	0	0	0	1	0	1	0	1	0	0	1	1	0	0	0	2	1	0	0	0	0	0	0	0	0	0	0	0	0	2	0	0	0	0	0	1	0	1	0	0	0	0	1	0	1	0	1	0	0	0	0	1	0	1	1	1	NA	1	0	0	1	2	0	0	1	0	0	0	0	0	1	0	2	2	0	0	1	0	0	1	0	1	0	0	0	0	1	1	1	1	1	1	0	1	0	1	1	0	0	1	1	0	0	1	0	0	0	2	0	0	0	1	2	1	0	0	0	0	0	2	0	0	0	0	2	0	2	0	1	1	0	NA	0	0	1	0	2	0	0	0	1	1	0	0	0	0	1	0	0	1	1	0	1	1	0	0	0	2	1	0	0	0	0	0	0	0	0	0	0	0	0	1	0	0	2	NA	0	1	0	0	1	1	1	0	0	0	0	0	0	0	1	1	1	0	0	1	1	0	0	0	0	0	2	2	1	2	1	0	0	0	0	0	0	0	0	0	0	0	1	1	0	0	0	2	0	0	0	1	0	0	1	0	0	0	0	1	0	0	0	0	0	0	0	1	0	1	0	2	0	2	0	0	2	0	1	0	0	0	0	0	0	0	0	0	0	0	1	0	0	0	1	0	0	0	0	0	0	0	2	1	1	0	1	0	1	1	1	1	1	0	NA	0	0	1	0	0	1	1	2	0	1	0	1	1	0	0	2	0	NA	0	0	0	0	0	0	0	0	0	2	0	1	0	1	1	0	1	0	0	1	2	0	1	0	1	1	0	1	0	1	1	0	0	0	0	1	1	0	0	0	0	0	0	0	0	1	1	0	0	0	1	0	0	1	0	1	1	0	0	0	1	1	2	1	0	0	2	0	1	0	0	0	0	0	0	0	2	0	0	0	0	2	0	0	0	0	0	0	1	0	0	0	0	0	0	1	NA	0	1	0	0	0	0	0	0	1	0	0	0	1	1	1	1	1	0	0	0	1	0	1	0	0	0	0	0	1	0	1	0	0	0	0	0	0	0	0	0	1	0	0	0	0	2	1	1	0	1	0	0	2	1	1	0	0	0	0	0	0	0	0	0	0	1	1	0	0	0	0	0	0	0	0	0	0	1	0	0	0	1	0	0	0	1	1	0	2	0	0	0	0	1	0	2	NA	0	0	0	1	1	0	0	0	NA	1	0	0	NA	0	0	0	NA	0	0	1	1	NA	0	2	0	0	0	0	0	0	0	0	0	2	0	0	0	0	0	0	0	1	0	0	1	0	0	0	0	1	0	0	0	0	0	0	0	2	1	0	1	0	1	1	2	0	2	0	1	0	0	0	0	1	0	0	1	1	2	0	0	0	0	2	0	0	2	0	0	0	0	0	0	0	0	1	2	1	0	0	2	0	1	0	0	0	0	0	1	0	0	0	1	0	0	1	0	0	0	2	0	0	0	0	0	1	0	1	NA	0	1	0	2	0	0	0	NA	0	0	0	0	0	0	1	0	0	0	1	0	0	0	0	0	1	0	0	1	0	NA	1	1	0	0	0	1	0	0	NA	1	0	0	0	1	0	1	1	0	1	2	0	1	0	1	0	1	0	0	0	0	1	0	0	0	0	0	1	1	0	1	1	0	0	0	2	0	1	0	0	1	0	0	0	0	0	0	0	0	0	1	0	0	1	0	1	0	0	1	2	0	0	0	0	0	0	0	1	0	1	0	2	0	0	0	2	0	2	0	1	0	0	1	0	0	0	0	0	1	1	1	1	0	NA	1	0	0	0	0	0	0	1	1	0	0	0	0	2	2	1	NA	0	0	1	NA	0	0	0	0	0	0	1	1	0	0	0	0	0	1	1	0	1	0	0	0	0	1	1	1	1	0	2	1	1	0	0	0	1	0	0	0	0	0	0	NA	0	1	1	1	0	0	0	0	0	0	2	1	0	0	1	0	0	1	2	1	0	0	1	0	0	0	0	0	0	0	0	2	0	0	0	0	2	0	0	0	0	0	0	1	1	1	0	0	0	0	0	0	0	0	1	1	0	0	0	1	0	0	1	1	0	1	0	1	0	0	0	1	0	0	0	0	2	0	1	0	0	1	0	2	0	1	2	0	0	0	1	0	2	0	0	1	1	0	1	1	0	0	0	0	0	0	1	0	0	0	2	1	1	1	0	0	0	0	0	0	0	0	0	0	0	0	0	0	2	1	0	0	0	0	1	0	0	1	0	1	2	0	0	0	0	0	0	0	0	1	0	0	0	0	0	0	1	1	0	0	0	0	0	0	1	0	0	1	0	0	2	1	1	0	1	0	0	0	0	1	0	0	0	0	2	0	0	1	0	0	0	0	0	0	0	NA	0	0	0	0	0	1	0	0	2	0	0	2	0	0	1	NA	0	0	0	1	1	0	1	1	1	2	1	0	1	1	0	0	0	0	0	1	1	0	0	1	0	0	0	0	0	0	1	1	0	0	2	1	1	0	1	1	0	0	1	1	0	0	0	0	0	0	1	0	0	0	0	0	1	0	0	2	1	1	1	0	1	0	2	0	0	0	1	0	0	0	0	0	0	0	0	0	1	0	1	1	0	0	1	0	1	0	0	0	0	1	2	0	0	0	0	0	0	1	0	0	0	1	1	2	0	0	0	0	0	0	1	1	0	0	0	0	2	2	2	0	0	0	0	0	1	0	1	0	0	0	1	2	0	0	0	0	0	0	0	2	0	0	0	1	0	0	0	1	0	0	1	0	0	0	0	0	0	0	1	0	0	0	0	0	0	0	0	0	0	0	1	0	0	0	0	0	0	NA	0	1	1	1	2	1	0	0	0	1	2	0	1	2	0	0	0	1	0	1	0	1	0	1	0	0	0	1	1	0	1	1	1	0	0	0	0	0	1	2	2	0	0	0	2	1	1	0	1	1	0	0	0	0	0	1	0	0	0	0	2	1	0	1	NA	0	1	0	1	0	1	0	0	1	0	0	1	0	0	0	1	0	0	0	0	0	0	0	1	0	1	0	0	NA	1	0	NA	0	0	0	0	0	0	1	1	1	1	0	1	0	0	NA	2	1	1	0	0	1	0	0	0	1	NA	0	0	0	0	0	0	0	0	0	0	0	0	0	1	0	1	0	0	0	0	0	0	1	0	1	0	0	0	0	1	0	0	0	0	0	1	1	0	0	0	0	0	1	0	1	NA	0	0	0	0	0	0	1	1	0	1	1	1	0	1	1	0	1	0	0	0	1	0	1	0	0	0	1	1	0	0	0	0	1	NA	1	0	0	1	0	2	0	1	0	2	0	1	0	1	0	1	1	0	0	0	0	0	2	0	0	1	0	0	1	0	2	0	0	1	0	0	0	1	1	0	0	0	2	0	0	0	1	1	0	0	1	0	0	0	0	0	0	0	0	0	0	1	0	0	0	1	0	0	0	1	1	1	0	1	0	0	0	1	0	0	1	0	0	1	1	0	0	0	0	1	0	0	1	2	0	0	0	0	0	0	1	0	0	2	0	0	1	1	0	1	0	1	1	0	0	0	0	1	0	0	0	0	1	0	2	1	0	0	2	0	0	2	1	1	0	1	0	NA	0	0	0	0	2	0	1	0	0	0	0	0	1	0	2	0	0	0	0	1	2	0	0	0	0	0	0	0	0	1	1	0	1	1	1	0	0	1	0	0	1	0	0	0	0	1	0	0	2	0	0
Sa04F05	NA	0	0	0	1	NA	1	0	0	2	0	1	2	2	1	0	NA	1	0	0	1	1	0	0	1	0	NA	2	0	NA	0	0	0	0	0	0	0	2	0	1	1	0	1	0	0	NA	1	0	0	1	0	0	0	2	0	NA	0	NA	2	1	1	1	0	1	1	1	0	0	1	0	0	0	1	1	0	0	0	0	0	0	0	0	0	0	0	0	0	0	1	1	0	2	0	0	0	0	0	0	1	0	1	1	0	0	0	0	NA	0	2	2	2	0	0	0	0	0	0	1	0	0	0	0	1	0	0	NA	0	2	0	2	0	1	0	0	0	0	0	0	0	0	0	0	0	0	0	1	0	1	0	0	1	0	0	0	0	0	0	NA	0	0	0	1	0	0	0	0	0	0	0	0	0	1	1	1	0	2	0	1	2	0	0	0	0	0	1	1	0	0	0	1	1	1	0	0	0	0	1	2	1	0	0	0	0	0	0	1	0	NA	2	0	0	0	1	NA	0	0	NA	0	0	0	0	0	1	0	0	NA	1	0	0	NA	0	0	0	0	0	0	0	NA	0	0	0	0	0	1	NA	0	0	0	0	0	1	0	0	0	0	0	1	0	0	0	0	1	1	0	0	0	1	0	0	0	NA	0	0	0	0	1	1	0	0	2	0	1	0	0	NA	1	1	1	0	2	0	0	0	1	0	0	0	0	0	0	0	0	0	1	0	1	1	0	0	1	0	1	1	NA	0	0	1	0	0	2	0	0	2	0	1	0	0	1	1	0	0	1	0	1	1	1	1	1	2	0	1	0	0	0	0	0	0	1	1	2	0	0	0	NA	NA	0	0	0	0	0	0	0	1	0	0	0	0	0	NA	0	0	0	1	0	0	0	2	0	1	0	2	2	0	1	0	1	0	0	0	0	0	1	0	0	2	1	0	1	0	1	1	0	0	0	0	0	0	2	0	1	1	0	0	0	0	1	1	2	1	1	0	0	0	0	1	2	0	0	1	NA	1	1	0	NA	0	0	0	0	0	0	0	1	0	0	1	1	0	0	1	0	0	NA	0	0	0	0	0	0	0	0	0	0	2	0	0	2	0	0	1	0	0	0	1	0	1	0	1	0	0	0	0	2	0	2	0	0	0	2	NA	0	0	NA	0	1	2	0	0	1	0	0	0	0	NA	1	0	0	1	0	0	0	2	1	2	0	0	0	0	0	2	0	0	0	0	0	0	0	1	0	0	0	0	0	0	NA	NA	0	0	0	1	1	0	2	0	0	0	0	0	0	0	2	0	1	0	1	0	0	0	0	0	1	0	1	0	0	0	1	0	0	0	NA	1	0	1	0	NA	2	2	1	1	0	0	0	0	1	0	0	0	0	0	0	0	0	NA	0	0	0	0	0	0	1	0	1	1	1	0	0	1	1	1	0	1	1	0	2	0	2	0	1	0	1	0	1	0	0	0	0	0	0	0	0	0	0	0	2	1	2	0	NA	0	1	0	0	1	0	1	0	0	0	0	1	0	1	0	0	0	1	0	0	1	1	0	0	1	0	2	1	0	0	0	1	NA	0	1	1	0	0	2	2	0	2	1	0	0	0	0	0	0	0	0	0	0	2	2	0	1	NA	1	0	0	0	0	0	1	2	2	0	0	0	0	0	0	0	NA	0	1	0	0	0	0	1	0	0	1	0	0	1	0	0	0	1	1	0	0	1	0	0	0	1	0	1	0	0	1	0	0	0	0	0	0	0	1	0	0	1	0	0	0	1	0	0	0	0	0	0	0	0	1	0	0	0	0	0	1	0	0	1	0	0	1	1	0	0	0	0	0	NA	0	0	2	2	0	1	0	2	1	1	0	1	1	0	0	0	0	1	NA	0	1	1	0	1	1	0	0	0	0	0	1	0	0	1	0	1	0	0	0	0	0	0	0	1	2	0	0	0	0	0	0	1	0	1	0	2	1	0	0	0	0	0	0	1	0	0	0	0	0	0	NA	0	NA	1	0	0	0	1	0	0	1	NA	0	0	0	0	0	0	1	1	0	0	1	0	1	0	0	0	1	0	0	1	0	2	1	1	0	1	2	0	2	2	0	2	0	1	0	0	0	0	0	0	0	0	0	0	0	0	0	0	1	0	1	0	0	1	0	0	0	NA	2	1	2	0	0	2	0	0	0	0	0	0	NA	0	0	0	0	0	0	0	0	0	0	0	0	0	0	0	0	1	NA	0	0	1	0	0	1	0	0	0	0	NA	2	0	0	0	0	1	2	0	0	2	1	1	0	1	1	0	0	1	0	0	0	1	2	0	0	0	0	0	1	0	NA	0	0	0	0	1	0	0	0	0	0	0	1	1	0	0	0	0	0	0	1	0	0	1	0	1	0	NA	0	1	0	0	0	0	1	0	1	0	0	0	0	0	0	0	1	NA	1	0	0	2	NA	0	0	1	0	0	2	0	1	1	1	0	0	NA	0	0	0	0	0	1	1	0	0	1	1	1	0	0	0	0	0	1	0	NA	0	0	0	1	0	1	0	0	0	1	0	0	1	0	0	1	2	2	0	0	1	0	0	NA	0	0	0	1	0	0	0	1	0	1	0	0	2	0	2	0	0	0	0	0	0	0	0	0	0	0	0	0	0	0	2	0	1	2	2	NA	1	0	0	2	1	0	1	2	0	0	0	NA	2	1	0	0	0	0	0	0	0	1	0	1	0	0	0	NA	0	0	0	NA	0	0	0	2	0	0	1	2	0	0	2	0	2	0	0	0	0	1	0	0	0	1	0	0	0	0	0	NA	0	0	0	0	0	0	2	0	0	0	NA	0	1	2	2	1	0	0	1	1	0	2	0	0	2	0	1	1	0	0	1	0	0	0	0	0	0	NA	0	0	0	0	0	2	2	0	1	2	2	0	0	0	NA	1	0	0	0	2	0	0	0	2	1	0	1	0	1	0	0	0	NA	NA	0	0	0	1	2	1	1	0	0	0	0	1	0	0	0	0	1	1	1	0	1	0	1	0	0	1	1	0	0	0	2	0	1	1	0	1	0	0	1	1	0	2	0	1	0	0	0	0	NA	1	0	0	1	1	0	1	0	0	0	0	1	0	0	0	0	0	0	0	2	0	0	0	0	0	0	0	0	2	2	0	0	1	0	0	0	0	2	0	0	0	0	0	0	1	0	NA	0	0	0	1	1	1	0	0	2	NA	0	0	0	0	0	0	0	0	0	0	0	0	1	0	0	0	0	0	1	0	0	0	0	1	0	0	0	0	1	1	0	1	1	NA	0	0	0	0	0	0	0	0	0	0	1	2	1	1	0	1	0	0	0	0	0	0	NA	NA	1	0	1	NA	2	1	1	1	0	0	0	1	0	0	0	0	1	0	0	0	0	0	2	1	0	1	0	1	1	0	0	1	0	0	0	0	0	1	1	NA	0	2	NA	0	0	0	0	0	0	0	0	1	0	0	1	1	1	NA	0	0	2	0	1	0	2	0	0	0	1	1	0	1	0	0	0	0	0	0	0	0	0	0	0	0	0	0	0	1	0	0	1	0	0	NA	0	0	0	0	0	1	0	0	1	0	1	0	1	0	1	0	0	2	1	1	1	0	0	0	2	1	1	0	1	1	0	0	0	0	0	1	1	0	0	0	0	2	1	0	0	0	0	1	0	NA	0	0	0	0	1	0	NA	1	0	0	1	0	0	0	0	1	2	0	0	1	1	1	0	0	NA	0	0	0	0	0	0	0	1	1	0	1	0	0	0	0	1	0	0	1	1	2	0	1	1	0	0	1	0	0	0	0	0	0	0	1	0	0	0	0	0	0	0	0	0	NA	0	0	2	0	NA	2	0	0	0	0	0	1	0	1	2	1	0	1	0	2	0	1	1	0	2	1	0	0	0	0	2	1	1	2	1	0	2	1	0	0	1	0	0	0	0	0	1	1	NA	0	0	1	0	0	0	0	0	0	1	1	0	0	0	2	0	0	0	0	0	0	NA	0	0	1	0	0	NA	0	1	0	0	0	0	1	0	1	0	0	0	1	2	0	0	0	0	0	0	0	0	0	0	0	0	0	0	0	1	1	0	0	0	0	0	0	1	1	0	0	1	0	0	0	0	0	0	0	0	0	0	0	0	1	0	0	1	0	0	0	0	1	0	0	0	NA	1	0	1	0	0	2	1	0	1	1	NA	0	0	0	0	0	1	0	0	0	0	0	0	0	1	0	1	0	0	2	0	0	0	1	1	0	NA	0	1	1	1	2	0	0	NA	0	0	0	1	0	0	0	0	0	1	0	1	0	0	0	1	0	0	0	0	0	0	0	0	0	2	0	0	0	1	1	0	NA	0	0	0	0	0	0	0	0	2	0	2	2	0	2	0	0	0	1	0	NA	0	1	2	0	0	0	0	0	0	0	0	0	0	2	0	0	1	1	0	0	1	NA	0	0	0	0	1	1	1	0	1	0	0	0	1	0	0	2	2	1	1	0	0	2	2	NA	0	1	1	0	1	1	0	0	0	0	2	0	0	0	1	1	0	2	0	1	1	0	0	0	0	0	0	0	1	2	NA	1	0	0	0	1	0	2	0	0	0	1	0	0	0	0	0	0	0	0	2	0	1	0	0	0	1	0	0	0	1	1	0	0	1	0	0	0	2	0	0	0	0	0	0	0	1	0	1	1	1	0	1	0	1	NA	0	0	0	1	0	0	1	0	0	0	0	0	2	0	0	0	1	0	0	0	0	0	1	0	NA	0	1	1	0	1	1	0	1	0	0	1	1	0	0	1	1	0	0	0	0	NA	0	1	1	1	1	1	1	0	0	0	1	0	0	1	0	0	0	0	0	1	0	0	1	1	1	0	0	NA	1	0	0	0	0	1	0	0	1	1	0	0	1	1	NA	0	0	0	0	0	0	1	1	NA	0	NA	NA	0	0	0	1	1	0	NA	0	0	0	1	0	0	0	0	0	0	2	0	0	0	1	2	1	0	0	NA	NA	0	0	0	1	1	1	0	0	2	0	0	1	1	0	1	0	0	0	0	0	NA	1	0	0	0	1	1	1	0	1	0	0	2	0	NA	1	1	0	1	1	0	0	1	0	1	0	0	0	0	NA	0	1	0	0	0	0	0	1	0	0	1	2	0	0	1	1	0	0	0	0	0	1	0	1	0	0	2	2	0	0	0	0	0	0	2	0	0	0	1	2	0	NA	1	0	0	1	0	0	0	0	0	1	0	1	1	0	0	0	1	1	0	2	0	NA	2	0	0	1	0	2	0	0	0	0	0	1	2	0	1	0	0	1	0	1	0	1	0	1	0	1	1	0	2	0	0	1	0	0	0	1	0	0	0	0	1	0	1	0	0	0	0	0	0	0	0	0	2	0	0	2	1	1	0	1	0	0	0	0	0	0	NA	1	0	1	NA	1	0	0	1	2	1	0	1	0	0	0	0	NA	2	0	0	1	0	0	0	1	1	0	0	0	0	0	1	0	1	0	0	0	0	0	0	0	0	0	0	1	0	0	0	1	0	2	0	1	0	0	NA	0	NA	2	0	2	0	0	0	0	NA	2	0	2	0	0	0	0	1	0	0	0	2	1	1	0	0	0	0	0	0	0	0	1	0	0	0	0	NA	0	0	NA	1	1	1	1	NA	1	0	0	1	0	0	0	0	0	0	0	1	0	0	0	0	0	0	2	0	0	0	0	0	0	NA	1	0	1	0	2	0	0	0	0	1	0	NA	0	1	0	0	0	0	0	1	0	NA	0	0	0	0	2	0	0	0	0	1	0	0	1	1	0	0	1	0	0	0	0	0	1	1	1	0	NA	0	0	0	0	1	2	1	0	0	0	1	0	0	0	0	NA	1	0	0	0	0	0	NA	0	0	0	1	1	0	1	1	0	0	0	0	2	0	0	0	1	0	0	0	0	1	0	0	0	1	0	0	0	0	1	1	0	0	0	0	1	0	1	2	NA	1	0	1	0	0	0	NA	0	1	0	0	0	0	0	NA	0	0	0	0	0	1	1	2	0	NA	0	0	0	0	0	0	0	0	0	1	0	0	0	0	0	1	0	0	0	0	2	0	0	0	2	0	0	0	0	0	0	0	0	1	0	1	1	1	0	0	0	1	0	1	1	1	0	1	NA	0	0	0	0	1	0	0	NA	1	1	0	0	0	NA	0	0	0	0	1	0	1	0	0	0	2	1	NA	0	1	0	NA	0	0	0	0	0	1	0	0	0	0	0	NA	1	1	1	1	1	0	0	0	0	0	0	0	0	0	1	0	1	0	1	0	0	2	0	NA	0	0	0	1	0	0	0	0	0	0	0	1	0	1	0	1	0	0	0	0	0	0	0	0	0	1	0	0	0	0	0	0	0	0	0	0	1	0	0	0	1	0	0	1	0	0	0	0	0	1	0	0	1	2	0	1	0	0	0	0	0	0	0	0	0	2	0	1	1	0	0	1	2	0	1	0	0	0	0	1	1	0	1	0	0	0	1	0	2	0	0	0	0	0	0	0	2	0	0	1	0	0	0	1	1	0	0	1	0	0	0	0	0	0	1	1	0	2	NA	0	1	0	0	0	0	0	0	1	2	0	0	0	2	1	0	0	2	0	0	0	1	0	0	1	0	0	NA	0	0	0	0	0	0	0	0	0	0	NA	0	0	0	0	0	2	0	2	0	0	0	0	0	0	1	0	1	0	0	0	2	0	1	0	0	0	0	0	0	0	0	0	0	0	0	0	0	0	0	1	0	0	0	0	1	1	1	0	0	0	0	1	1	1	NA	0	0	0	0	1	0	1	0	1	1	0	1	1	0	1	1	0	0	2	0	0	1	1	2	0	0	1	1	0	0	0	0	2	NA	0	0	NA	1	1	0	1	0	1	0	0	0	0	NA	0	0	1	NA	0	0	0	NA	0	0	0	0	0	0	0	0	2	1	0	0	0	0	0	0	1	1	0	1	1	1	0	1	0	1	0	0	0	0	0	1	0	0	NA	0	0	0	0	1	1	0	0	0	0	0	0	0	0	2	0	0	0	2	1	1	1	NA	0	0	0	0	0	0	0	0	0	0	1	1	1	2	0	0	2	1	0	1	0	NA	1	1	0	0	0	1	1	NA	1	0	NA	0	0	NA	0	2	0	NA	1	0	0	1	1	NA	2	0	0	0	0	1	1	0	0	0	1	0	0	0	0	2	0	NA	NA	1	0	0	0	0	2	0	0	0	0	0	0	0	0	0	0	0	0	1	0	0	0	2	0	0	0	0	0	1	1	0	0	0	0	0	1	0	2	2	1	1	1	0	0	0	1	1	1	0	0	NA	1	0	0	1	0	0	1	1	0	1	1	0	1	1	0	1	2	0	0	0	2	0	2	0	0	0	2	1	1	0	1	0	0	0	1	0	2	1	2	0	1	2	0	0	1	0	0	0	1	1	1	0	0	0	0	0	2	0	0	0	0	0	1	0	0	0	0	0	1	1	0	0	0	0	1	0	1	0	0	0	1	2	NA	0	0	0	0	0	0	NA	1	2	0	0	0	0	0	0	0	0	1	2	1	0	0	1	1	1	0	0	0	1	1	0	0	1	0	0	NA	0	0	1	0	0	0	0	1	0	0	0	0	0	0	0	0	1	0	0	0	0	0	0	0	0	1	0	0	0	0	0	0	0	NA	0	0	0	0	0	0	0	0	1	0	0	1	0	0	0	1	0	0	1	1	0	1	1	1	0	0	1	NA	2	0	2	0	NA	0	NA	2	NA	0	0	1	0	0	0	0	0	0	0	0	1	0	NA	2	0	1	0	0	1	0	2	0	1	0	1	1	0	1	0	0	0	2	0	0	1	1	0	0	1	NA	0	0	0	0	1	0	0	0	0	0	0	2	1	NA	NA	2	0	0	0	0	0	0	0	1	1	0	1	1	0	NA	0	0	1	1	1	0	0	0	0	0	1	0	0	0	0	NA	0	0	0	1	1	0	0	1	0	0	0	0	0	0	0	0	0	0	0	0	2	0	0	2	0	0	0	0	NA	0	0	0	0	0	1	1	2	0	NA	0	0	0	NA	0	0	0	0	1	1	0	1	0	0	0	1	2	0	2	0	NA	0	2	0	2	1	0	2	0	0	1	0	NA	0	0	0	NA	1	1	2	0	0	0	0	0	1	0	0	2	0	0	1	0	0	0	0	1	0	0	0	0	1	0	0	NA	0	0	0	0	0	0	1	NA	0	0	0	0	0	0	0	1	0	NA	1	0	2	1	0	0	NA	1	1	1	0	0	1	0	2	2	1	0	1	0	0	1	0	1	1	2	1	2	1	1	0	2	0	1	2	0	1	1	0	0	0	2	0	1	1	1	0	0	0	0	0	1	0	1	2	0	1	NA	0	0	0	0	0	NA	1	2	1	0	0	0	0	0	0	1	0	0	1	0	1	0	1	0	0	0	0	0	1	0	0	0	0	0	1	NA	NA	0	0	0	0	0	0	1	0	1	0	0	2	1	0	0	0	0	0	1	0	0	1	0	2	0	1	NA	1	NA	1	0	0	0	0	NA	0	1	0	0	1	0	0	0	0	0	1	1	0	0	0	1	0	0	2	0	1	0	1	1	2	0	1	0	1	0	0	0	0	0	0	1	0	0	0	0	NA	1	0	0	1	1	0	0	1	0	0	0	0	2	1	0	1	2	1	0	0	1	0	1	0	0	0	0	0	0	1	0	0	0	0	0	0	1	0	NA	0	2	0	0	0	0	0	2	0	0	NA	0	0	0	0	0	0	0	1	1	1	1	0	0	0	0	0	0	0	0	1	2	0	2	0	0	0	0	0	0	0	0	1	0	0	0	0	1	2	0	0	1	0	0	0	0	1	0	0	1	0	0	1	0	NA	0	0	0	0	2	0	0	0	1	0	0	0	0	2	1	1	NA	0	1	0	0	0	0	0	2	0	0	0	1	0	1	0	1	0	0	0	0	0	0	0	0	0	0	1	0	2	1	0	1	1	0	0	0	1	NA	1	1	0	1	0	NA	1	0	NA	0	0	1	0	0	0	1	0	0	0	1	0	0	0	0	0	0	1	1	1	1	0	0	0	0	0	0	0	1	0	0	0	0	1	1	2	0	0	0	1	NA	0	0	1	0	1	NA	0	0	0	2	0	0	0	0	1	0	1	0	0	0	0	1	1	0	1	1	0	1	0	0	0	0	2	1	0	NA	0	0	0	0	0	1	1	1	0	0	0	1	0	0	0	1	0	0	0	0	0	0	1	NA	1	0	0	1	NA	NA	0	1	2	1	0	1	1	0	0	1	0	0	1	1	1	2	0	0	0	1	0	1	0	0	NA	2	1	0	1	0	1	0	0	1	0	0	1	1	NA	0	0	0	1	NA	0	0	0	1	0	0	2	0	NA	1	NA	1	0	1	1	0	0	1	0	1	1	0	0	0	0	0	0	1	0	0	NA	0	2	0	0	0	0	0	0	1	0	1	1	0	0	0	0	1	0	0	0	1	1	0	0	0	0	0	1	2	0	1	0	0	0	0	NA	0	0	0	0	1	0	0	0	NA	0	0	0	0	2	0	0	0	0	0	0	0	0	2	0	2	0	1	0	0	1	0	0	0	NA	1	0	1	0	0	0	0	0	0	1	0	0	0	0	0	0	0	1	1	0	0	0	0	0	0	0	0	0	0	0	0	0	0	0	0	0	0	0	0	0	0	0	0	2	0	2	NA	0	0	0	1	2	0	0	NA	1	1	0	0	2	0	0	0	0	0	1	0	0	0	2	2	0	0	0	0	NA	0	0	0	0	1	0	0	1	0	0	0	2	0	0	0	0	0	0	NA	0	0	0	0	0	0	NA	0	0	1	0	1	0	0	0	0	1	0	0	1	0	0	1	0	0	2	0	0	0	0	0	0	0	0	0	0	0	0	1	0	1	0	NA	0	0	0	0	0	0	NA	0	0	0	0	0	1	0	0	1	0	0	2	0	0	0	0	0	1	2	0	1	1	1	0	2	1	NA	0	0	1	0	0	1	1	0	0	0	0	0	0	NA	0	1	0	0	2	0	0	1	0	0	0	0	0	0	0	1	0	0	0	0	0	0	0	0	0	0	0	NA	1	0	1	0	0	0	NA	1	2	0	1	0	0	0	0	0	0	NA	0	0	0	1	1	1	0	0	NA	1	0	0	0	1	2	1	1	0	0	0	0	1	0	0	0	0	0	0	0	1	0	0	0	0	1	0	0	2	0	1	0	1	NA	2	NA	0	1	NA	1	1	1	0	0	0	1	1	0	0	0	0	1	1	0	0	2	NA	0	0	0	2	0	1	0	0	0	0	NA	0	0	0	0	1	0	0	0	0	1	NA	0	1	1	1	1	1	1	0	0	0	1	1	NA	1	0	2	2	0	2	0	2	0	0	0	0	0	0	0	1	0	0	0	0	0	0	0	0	2	1	0	0	0	0	2	0	0	0	NA	1	0	1	0	0	0	0	0	1	2	1	0	0	1	0	0	1	2	0	0	0	0	1	0	NA	0	0	0	1	0	0	0	0	0	0	0	0	1	0	0	NA	1	0	1	0	0	1	0	1	0	2	1	0	0	0	1	2	0	1	0	0	0	0	0	0	NA	0	1	0	0	0	2	0	0	0	2	0	1	1	2	0	0	1	1	0	0	0	0	1	0	0	0	1	1	0	0	0	0	2	2	2	2	1	0	0	NA	NA	0	0	1	0	1	0	0	0	0	0	0	1	1	0	NA	0	0	0	0	0	0	0	0	0	0	0	0	0	0	0	0	1	1	1	0	0	1	0	0	0	0	2	0	0	0	1	0	0	0	NA	NA	0	0	0	0	0	0	2	1	0	0	1	0	0	0	0	NA	0	0	0	1	0	0	0	0	0	0	2	0	0	1	0	1	1	0	0	0	0	1	0	NA	NA	1	0	0	0	0	0	1	0	0	0	0	0	2	1	0	0	0	0	0	2	0	0	1	0	1	1	0	0	0	NA	0	0	NA	1	0	2	0	0	0	0	NA	0	0	0	0	0	NA	1	0	0	0	0	1	2	2	NA	0	0	NA	0	0	1	0	0	0	NA	0	0	2	2	1	1	0	1	0	0	0	0	0	0	0	0	2	0	0	0	0	0	0	0	0	0	0	2	0	2	NA	0	0	0	0	0	0	0	0	0	0	0	0	0	0	0	0	0	2	0	0	1	0	0	1	0	NA	1	2	0	0	0	1	0	0	0	0	1	2	0	0	0	0	0	0	0	1	2	0	2	0	0	0	0	0	0	0	2	0	0	0	0	0	1	0	0	0	0	0	1	0	0	NA	0	2	0	0	1	NA	NA	0	0	1	2	0	0	0	0	0	2	0	0	1	0	1	2	0	0	0	1	NA	2	0	NA	0	0	0	2	0	1	0	1	0	1	0	0	1	1	0	0	0	1	2	0	0	1	1	0	2	0	1	1	1	0	0	0	1	0	0	0	0	0	0	0	1	0	0	2	1	1	2	0	0	0	0	0	1	1	1	NA	0	1	NA	0	0	1	0	1	1	0	0	0	0	1	1	2	1	1	0	0	0	2	0	2	NA	0	0	0	0	0	0	0	0	1	0	0	0	2	NA	0	1	0	0	0	1	0	0	0	2	0	1	0	2	NA	0	0	0	0	0	0	0	0	0	0	0	0	0	2	1	1	0	0	0	0	0	1	0	0	0	1	0	0	1	0	0	1	2	2	0	0	NA	0	0	0	0	1	2	0	0	2	0	0	1	0	0	0	0	0	NA	1	1	1	0	0	1	0	0	1	2	1	2	0	0	0	0	0	0	0	1	0	0	NA	0	0	0	0	0	0	0	0	0	0	0	0	1	0	0	2	0	1	1	0	1	1	0	0	0	0	0	1	1	2	0	0	1	0	0	0	0	0	NA	1	NA	1	NA	0	0	0	0	0	0	0	0	0	0	0	0	NA	0	0	0	0	1	0	0	0	NA	0	NA	0	0	0	0	0	0	0	0	0	0	2	0	0	0	0	0	2	0	1	1	0	0	0	0	0	0	1	0	0	0	0	0	0	0	0	1	0	0	0	0	0	0	1	0	0	0	0	0	0	0	0	0	0	0	0	NA	0	0	1	0	NA	0	0	0	0	0	0	0	0	0	0	0	0	0	1	1	1	0	2	0	1	0	1	0	0	1	1	0	0	1	1	0	1	0	0	0	1	0	0	0	0	1	1	1	0	0	1	1	0	0	0	0	2	0	NA	0	0	0	0	2	1	0	0	0	1	0	0	0	0	1	0	1	1	1	NA	2	1	0	0	0	0	0	0	0	0	1	0	0	0	0	0	0	0	0	1	0	0	1	1	0	0	0	0	0	0	0	1	1	2	2	0	0	1	1	0	0	0	NA	0	0	0	0	0	0	0	1	0	2	1	NA	0	0	0	0	0	2	0	0	0	0	0	1	2	0	0	0	1	0	1	0	0	0	0	0	0	1	0	0	0	0	1	0	1	0	0	0	0	0	0	1	0	1	0	1	1	0	0	1	2	NA	0	1	0	0	2	0	1	1	0	0	0	0	0	0	0	0	0	0	1	2	2	0	0	1	0	0	1	1	NA	1	0	0	1	0	0	0	1	0	0	1	0	0	1	0	0	0	NA	0	0	1	0	1	0	NA	1	0	0	1	0	0	1	1	0	0	0	1	0	0	NA	0	0	0	0	0	0	0	1	1	0	1	NA	NA	1	1	0	1	0	0	0	1	0	1	1	0	0	0	0	0	0	1	0	0	NA	0	0	1	0	2	1	0	0	2	0	0	0	2	2	0	2	2	0	2	0	1	0	0	0	0	1	1	0	0	0	0	0	0	2	0	NA	0	1	0	0	0	0	NA	0	2	0	NA	1	1	0	0	0	0	2	1	0	NA	0	0	0	0	0	0	NA	2	0	2	0	1	0	1	1	0	0	0	1	0	0	2	0	0	0	0	1	1	0	0	NA	0	1	0	0	0	0	0	0	0	0	0	0	0	0	0	0	1	0	0	0	0	0	0	1	0	0	0	0	1	1	0	0	0	0	NA	0	0	0	0	1	1	0	0	0	0	0	0	0	0	0	0	0	0	0	0	0	0	0	0	0	0	0	0	1	0	0	1	0	0	0	0	0	0	0	0	0	0	0	0	0	0	1	0	0	1	0	0	1	0	0	1	2	0	0	0	0	0	0	0	0	0	0	1	2	0	NA	2	0	0	1	0	0	0	2	0	0	0	0	0	1	0	1	0	0	1	1	0	0	NA	0	1	0	0	0	0	1	0	1	0	1	0	0	0	0	1	0	0	1	0	NA	0	1	1	1	0	1	2	1	0	0	0	0	0	0	0	0	0	0	0	0	1	0	0	1	1	0	1	1	1	1	1	0	2	0	0	0	0	1	0	NA	0	0	0	0	NA	0	0	0	0	0	0	1	1	1	1	0	0	1	0	0	1	0	0	1	0	0	0	2	1	0	0	NA	0	0	0	2	0	0	1	0	0	1	0	0	0	0	0	0	0	0	0	1	0	0	2	0	0	0	NA	0	0	1	0	1	1	0	0	0	0	0	0	0	0	0	1	0	0	1	0	0	0	0	0	0	0	1	1	0	1	2	0	NA	0	0	0	1	0	0	0	0	1	0	1	0	0	1	1	0	0	0	1	0	0	0	0	2	1	0	0	0	0	0	1	2	0	0	0	0	0	0	0	0	1	0	1	1	0	0	2	0	0	0	1	0	0	0	0	0	0	0	2	NA	0	1	0	1	0	0	1	0	1	0	1	0	2	0	1	0	0	0	0	0	NA	2	0	NA	NA	0	0	0	0	0	0	1	0	0	2	1	0	1	0	1	2	0	1	1	0	1	NA	NA	0	0	1	1	0	0	1	0	1	0	1	1	0	1	2	2	0	0	1	0	0	0	0	0	2	1	0	0	NA	0	0	0	0	1	0	0	0	0	0	0	0	0	0	NA	0	0	0	0	0	0	0	0	0	1	0	0	0	1	NA	NA	0	0	0	1	0	0	2	0	1	1	0	1	0	2	1	1	1	0	0	0	1	0	0	NA	0	0	0	0	0	0	0	1	0	1	0	0	0	0	1	0	0	0	0	NA	0	0	NA	0	0	0	0	0	0	0	1	0	0	0	0	0	0	0	0	0	NA	2	0	0	0	0	0	0	0	NA	0	1	0	2	0	0	1	1	0	0	0	0	0	0	0	0	0	0	0	0	NA	0	0	0	0	0	NA	1	1	0	0	2	0	0	0	0	1	NA	0	0	0	1	0	1	0	1	2	0	0	0	0	0	0	0	0	0	0	1	0	0	1	0	0	1	0	0	0	0	0	0	0	0	0	0	0	1	2	2	0	0	0	2	1	0	0	1	0	0	0	0	1	0	0	0	NA	0	0	0	0	0	0	1	0	1	0	2	0	0	0	0	2	1	0	1	0	0	2	0	1	1	0	1	0	1	0	0	0	0	0	0	1	0	1	0	0	1	NA	0	1	0	0	1	0	0	0	NA	0	NA	0	0	0	1	2	0	0	0	NA	1	0	0	0	0	0	0	0	1	1	0	0	0	1	0	0	0	0	1	1	0	0	0	0	0	0	0	0	1	0	1	0	2	1	0	0	0	0	1	0	1	NA	2	1	0	1	0	1	2	0	0	1	0	0	0	0	0	0	0	0	0	0	NA	1	0	0	1	1	0	0	1	0	0	0	0	0	0	0	0	0	0	0	0	0	0	0	0	0	0	1	NA	1	1	0	0	0	0	2	0	1	1	0	0	1	0	1	1	0	0	1	1	NA	0	0	0	1	0	1	0	2	1	1	0	0	0	0	0	2	0	1	1	0	0	1	0	0	NA	1	0	2	0	0	1	0	0	0	0	0	0	0	1	0	1	0	0	0	1	1	0	0	0	0	0	NA	0	2	0	0	0	NA	0	1	0	0	1	0	1	0	1	0	0	0	1	0	0	1	0	1	1	0	0	0	1	1	1	0	0	0	0	0	1	0	0	1	1	2	0	1	0	0	0	1	1	0	2	2	0	1	0	0	0	0	0	1	0	0	0	1	0	0	0	0	0	0	1	0	1	0	1	0	2	0	0	0	0	0	0	1	1	NA	0	0	0	0	1	2	1	NA	0	2	1	0	NA	0	1	0	1	0	2	0	2	0	0	1	2	0	0	0	0	0	0	0	1	1	1	0	0	0	2	0	1	0	1	0	0	0	2	0	NA	2	1	0	NA	0	NA	1	0	0	0	0	NA	1	1	0	0	0	0	1	0	0	1	2	0	2	0	0	0	1	0	0	1	0	0	0	NA	NA	1	0	0	0	0	0	0	NA	0	NA	1	0	0	0	2	2	1	0	0	1	0	1	0	0	0	0	0	0	2	1	0	0	0	0	0	NA	0	0	0	0	0	2	2	0	0	0	0	0	0	0	0	0	0	0	0	0	0	0	0	0	0	0	0	0	0	0	0	0	0	0	0	NA	0	0	0	1	0	0	0	0	1	NA	2	0	0	0	0	2	0	0	0	0	1	0	0	0	0	0	0	0	0	0	0	0	0	0	0	0	0	0	NA	1	0	0	2	0	0	1	0	2	0	0	0	1	0	1	0	NA	1	0	0	0	NA	0	1	0	1	0	0	0	1	0	0	0	0	2	0	0	0	0	0	0	0	0	0	0	0	1	2	0	0	1	0	0	0	0	0	0	0	0	0	0	0	0	0	0	0	2	0	1	0	0	0	0	0	1	0	0	0	2	0	0	0	0	0	0	0	0	1	0	0	0	NA	0	NA	1	0	0	0	0	0	0	0	1	0	0	1	0	0	1	0	1	0	0	0	0	0	0	1	0	0	0	0	0	1	2	0	2	0	2	0	0	0	1	1	0	0	2	2	0	1	1	0	1	0	0	0	1	0	0	0	0	NA	1	0	0	0	0	0	1	0	1	0	0	0	0	0	0	0	0	NA	NA	1	1	NA	0	0	0	0	0	0	0	2	1	0	1	1	1	1	0	0	0	2	0	1	0	NA	0	0	2	0	NA	0	1	2	0	0	0	1	0	0	1	0	1	0	2	0	0	0	0	NA	0	1	0	0	0	0	2	0	0	0	0	0	0	0	0	1	1	1	0	0	0	1	0	0	0	2	0	1	0	0	2	0	0	1	0	0	2	1	0	1	0	0	0	0	0	1	0	1	0	1	1	1	0	0	1	1	1	0	0	1	NA	0	0	0	0	0	0	1	0	1	NA	0	0	0	0	0	1	NA	1	NA	1	0	1	1	0	0	0	0	0	1	1	0	1	1	0	1	0	0	0	0	0	0	0	0	0	0	1	1	1	0	0	0	0	0	0	1	0	0	0	0	0	0	NA	0	0	0	0	0	0	1	0	0	0	0	1	2	1	0	0	0	0	0	1	0	0	0	0	1	0	0	0	2	0	0	2	1	0	0	0	0	0	NA	1	0	0	1	0	0	0	1	2	0	1	NA	1	0	0	0	NA	2	0	0	0	0	0	0	0	0	1	0	0	0	0	0	0	2	0	0	0	0	0	0	1	0	0	0	1	0	0	NA	0	1	1	0	0	0	1	1	2	2	0	1	0	0	0	NA	0	0	0	0	1	0	1	1	2	NA	2	0	0	2	NA	2	0	0	1	1	0	0	0	0	0	0	0	0	1	0	1	1	0	0	1	1	0	0	0	0	NA	1	0	0	2	0	0	0	0	1	1	0	0	NA	0	0	0	0	0	0	0	0	0	0	1	2	0	0	1	0	2	0	0	1	0	0	0	1	0	NA	1	0	0	0	0	0	0	1	0	0	0	0	0	0	1	2	1	1	1	0	0	0	0	1	0	0	0	0	0	1	0	0	0	0	0	0	0	1	0	0	0	1	1	NA	0	1	1	0	0	NA	0	0	0	0	NA	0	0	NA	0	0	0	0	1	0	0	0	1	0	0	2	1	0	NA	0	1	1	1	NA	1	1	1	1	0	0	0	1	2	1	1	0	0	0	0	0	0	1	0	0	0	2	0	0	0	0	0	0	1	0	0	0	2	0	1	0	1	1	0	0	1	2	0	1	0	0	1	1	0	1	1	0	0	0	0	0	0	0	0	0	1	0	0	0	0	0	0	0	0	0	0	0	1	1	0	0	0	0	0	0	0	0	2	1	0	NA	0	0	1	0	1	1	0	0	2	0	1	NA	0	0	2	0	0	0	2	0	0	0	1	0	0	0	0	NA	0	0	0	0	NA	1	0	1	0	0	1	1	1	0	0	0	0	1	0	0	0	2	1	0	2	0	0	0	0	1	NA	NA	0	0	0	1	0	0	0	1	0	1	0	0	0	1	0	2	0	0	0	0	0	0	1	0	1	0	0	0	0	0	0	0	1	0	0	1	1	0	0	0	0	0	0	0	0	1	1	1	0	0	1	1	1	0	0	1	1	0	0	0	0	0	0	0	0	0	1	0	0	0	0	0	1	0	0	2	0	0	0	0	NA	0	0	0	1	0	1	0	1	0	0	0	0	0	0	0	0	2	0	0	1	0	0	1	1	0	0	1	2	0	NA	0	0	1	0	1	0	NA	2	0	1	0	0	0	0	0	1	0	0	0	0	NA	0	0	1	0	0	NA	0	0	0	0	2	1	0	0	NA	0	0	0	0	0	0	0	NA	0	0	NA	0	0	NA	0	0	0	0	0	0	0	0	1	0	0	NA	0	0	0	1	2	1	0	1	1	0	0	0	1	1	0	0	1	0	0	0	1	0	0	0	0	0	0	1	0	0	0	0	0	0	0	NA	0	2	0	0	0	0	0	0	0	0	0	0	0	0	0	0	1	1	0	1	0	1	1	0	1	1	0	0	0	0	1	0	0	0	0	0	2	0	1	0	0	2	0	1	0	0	1	0	0	0	0	NA	1	1	1	1	1	0	0	2	0	2	1	0	1	1	0	NA	0	1	0	0	0	0	2	2	1	0	0	0	2	1	0	0	0	0	0	0	1	0	1	0	0	0	1	0	0	0	0	1	0	1	0	0	0	0	0	1	0	0	1	0	0	0	0	0	1	1	0	0	1	0	0	0	0	2	0	0	0	0	0	1	0	0	1	0	2	2	0	2	0	1	0	0	0	1	1	0	1	1	0	1	NA	0	0	0	1	0	0	0	0	0	1	2	1	1	0	0	0	NA	0	0	0	1	0	0	0	0	NA	0	0	0	0	1	0	0	1	NA	0	0	1	1	1	1	0	1	0	0	0	0	1	0	0	2	0	0	0	0	0	1	0	0	0	0	NA	0	1	0	0	1	0	1	0	0	0	0	0	1	0	2	0	0	1	0	1	0	1	2	0	1	0	0	1	1	0	0	1	1	0	1	0	1	0	0	1	0	2	0	0	0	1	0	0	0	1	0	0	0	0	0	1	0	0	0	0	0	0	2	0	0	1	0	0	1	0	0	1	0	1	0	0	NA	0	0	0	0	0	1	0	0	0	0	0	0	0	0	1	1	NA	0	1	0	0	0	1	0	0	1	0	0	0	0	0	0	0	0	0	1	1	0	0	0	0	1	0	0	1	NA	0	1	NA	1	1	0	0	0	0	0	0	1	0	0	1	0	0	1	0	0	1	1	0	1	0	0	0	0	1	0	0	1	1	1	0	1	1	0	0	0	1	1	1	0	0	0	1	0	0	0	0	0	2	0	0	NA	1	NA	0	1	2	0	0	0	0	NA	0	0	0	0	2	0	NA	1	0	0	0	0	0	1	1	1	0	0	0	0	0	0	0	0	0	0	0	0	0	0	0	0	1	0	1	0	0	0	1	1	0	1	0	2	0	0	0	0	0	0	0	0	0	0	1	0	0	0	0	1	1	0	0	0	0	0	0	0	0	0	1	0	1	0	NA	0	1	0	0	0	1	0	1	0	0	0	0	0	2	0	0	0	0	0	0	2	0	0	0	0	1	0	0	0	0	0	0	1	1	0	0	1	0	1	NA	0	0	0	1	1	0	0	0	0	0	0	0	0	0	0	0	0	0	0	NA	1	1	0	0	0	2	1	1	NA	0	0	0	0	0	1	0	0	0	2	1	0	0	0	1	1	NA	0	1	1	0	0	0	0	0	0	0	0	0	0	0	0	0	2	0	0	0	1	0	0	NA	0	1	NA	0	0	0	0	0	0	0	0	0	0	0	0	0	1	0	0	1	1	0	0	0	1	0	0	0	0	0	0	0	0	0	1	0	0	0	0	1	0	0	NA	0	0	1	0	0	0	1	1	NA	0	1	0	1	NA	2	2	0	0	0	1	1	2	NA	0	0	0	1	1	1	1	0	0	0	0	1	0	1	1	0	1	0	1	1	0	NA	0	0	0	0	0	0	1	0	1	0	0	0	NA	0	0	0	0	0	0	0	0	0	0	0	0	0	0	1	0	0	0	0	NA	0	0	0	0	0	1	0	0	0	0	0	0	0	0	0	0	0	1	0	0	0	NA	0	0	2	NA	0	0	NA	0	0	1	0	1	0	0	0	1	0	0	0	0	0	NA	0	0	0	0	0	0	NA	0	1	1	0	0	2	0	1	0	1	0	1	1	1	0	0	0	2	2	0	0	0	1	0	0	0	1	0	0	0	0	0	0	0	0	0	1	0	1	0	1	0	0	0	0	1	0	2	0	2	2	1	1	0	1	0	1	0	1	0	1	0	1	0	0	NA	1	1	0	0	0	0	NA	2	0	0	0	0	0	1	NA	0	0	0	0	0	1	1	0	0	1	0	0	0	1	0	0	0	0	2	1	0	2	NA	0	2	0	0	0	0	2	2	1	1	0	0	2	NA	0	0	0	1	1	0	0	0	0	0	2	0	1	1	0	2	0	0	1	0	0	0	0	0	0	0	0	2	0	NA	0	1	1	0	0	NA	0	1	1	2	0	0	0	0	0	1	0	0	NA	0	0	0	0	NA	1	1	0	0	NA	0	2	1	0	0	1	1	1	1	1	0	0	1	1	0	0	0	0	NA	0	0	0	0	0	0	1	0	2	0	0	0	1	2	0	0	2	0	0	0	0	0	0	0	0	NA	0	1	0	0	0	2	0	0	0	0	NA	1	0	0	0	0	0	0	1	0	0	0	0	0	1	2	2	0	1	2	0	0	0	0	0	1	1	0	0	1	0	0	0	0	0	1	NA	0	0	1	0	0	0	NA	1	0	0	0	0	0	1	1	0	0	0	1	0	1	2	0	0	1	0	0	0	0	1	0	0	0	0	1	0	0	2	0	0	0	0	0	0	1	0	1	1	0	0	1	0	1	NA	0	0	0	1	0	0	0	0	1	0	0	0	0	0	0	0	0	1	0	0	0	0	1	0	0	0	2	0	0	1	0	0	0	0	1	0	0	0	1	2	0	0	1	0	0	0	0	0	0	0	0	1	0	0	0	0	2	NA	0	1	0	NA	0	0	0	0	0	1	0	0	1	0	0	0	0	0	0	1	0	0	0	0	1	0	0	0	0	0	0	0	1	1	1	0	1	0	NA	0	1	0	1	0	0	0	NA	0	0	0	2	0	0	NA	1	0	0	0	1	0	1	0	1	0	1	0	0	0	0	0	0	0	0	0	0	0	0	NA	0	2	0	1	0	0	2	0	0	0	0	0	0	0	0	0	0	0	0	1	NA	0	0	0	1	0	0	0	0	0	0	0	0	1	0	0	2	0	0	0	0	1	2	0	NA	0	0	1	1	0	0	0	1	2	0	0	NA	0	0	0	1	0	0	0	1	0	1	0	0	0	1	0	1	NA	1	0	0	0	1	0	0	0	0	NA	0	0	1	0	0	1	0	0	NA	0	0	0	0	0	0	0	0	1	0	0	0	NA	0	0	0	1	0	0	0	0	0	1	0	0	0	NA	0	0	NA	0	1	0	0	0	0	0	1	0	0	0	2	0	0	1	1	2	0	0	0	0	0	0	0	0	0	1	1	1	0	0	1	0	0	1	0	1	0	1	NA	1	1	0	0	0	1	2	0	0	NA	NA	1	NA	0	NA	0	0	NA	0	0	0	1	1	0	0	0	2	0	1	0	0	0	0	0	1	0	1	1	1	0	0	0	0	0	0	0	0	0	1	0	0	0	1	0	1	0	0	0	1	0	1	1	0	0	0	0	0	2	1	0	0	0	0	0	0	0	0	0	0	1	2	0	0	1	2	0	0	1	0	0	1	0	0	0	1	2	1	1	1	0	0	0	0	0	0	0	0	0	0	0	0	0	0	0	0	0	0	0	0	0	0	0	2	0	1	0	0	0	2	0	1	1	1	1	1	2	0	NA	0	0	0	0	0	0	0	1	1	2	0	0	0	0	2	0	0	0	0	0	0	0	1	0	0	1	0	0	0	1	0	1	0	0	1	1	1	1	0	1	0	1	1	2	0	0	1	0	0	0	0	0	NA	0	NA	1	0	1	1	0	0	0	1	1	0	2	1	0	0	0	0	0	2	0	0	1	0	1	0	1	1	1	0	0	1	1	2	0	1	1	0	1	1	0	1	1	1	0	1	0	2	0	1	0	0	1	2	1	0	0	0	0	0	0	0	0	2	0	0	1	0	2	0	1	2	1	0	1	1	0	NA	2	0	0	1	1	0	1	0	1	0	0	0	1	0	0	0	0	0	NA	0	0	0	0	0	0	0	0	2	0	0	0	0	0	0	2	1	0	1	0	0	2	0	0	1	1	0	0	1	0	0	1	1	1	0	NA	0	0	NA	0	1	1	0	0	0	0	0	0	0	0	0	0	0	1	NA	0	1	0	2	1	2	1	0	0	0	0	0	0	1	0	0	0	0	1	0	1	2	2	0	0	0	1	1	0	0	0	2	0	0	0	0	0	0	0	NA	1	0	0	0	0	0	0	0	0	0	0	2	1	1	1	1	0	0	0	0	1	0	0	0	1	1	0	0	0	0	1	0	0	0	0	0	0	0	2	2	0	1	1	1	0	0	0	1	2	1	2	1	1	0	NA	0	0	0	1	0	0	0	0	NA	0	0	0	1	1	1	0	1	0	0	0	0	0	2	0	1	0	1	1	1	0	1	0	1	1	1	0	0	0	0	0	1	0	0	0	0	0	2	0	0	0	0	1	0	1	0	NA	0	0	0	0	0	0	0	0	NA	NA	1	0	0	0	0	1	0	2	NA	0	0	1	0	0	0	1	1	0	0	0	0	0	0	0	1	1	0	1	2	0	0	0	0	0	0	0	1	0	0	0	0	NA	1	0	0	0	1	0	0	1	0	0	0	0	0	0	0	0	0	0	NA	2	0	1	0	0	0	0	0	1	0	0	0	0	0	0	0	2	2	2	1	0	0	0	0	1	0	0	0	0	1	0	1	0	0	0	1	2	1	0	0	0	0	0	0	0	2	0	0	1	0	0	0	0	1	0	1	2	0	0	0	0	0	0	NA	0	0	0	0	0	0	0	0	2	0	0	0	0	0	0	0	0	0	1	0	1	0	0	NA	0	2	0	1	0	0	0	1	0	0	0	0	1	0	1	0	0	0	0	0	0	0	0	0	2	0	0	NA	0	0	1	0	0	1	0	0	2	0	2	2	2	0	1	1	0	1	0	2	0	1	0	1	2	0	0	1	NA	0	1	2	0	0	2	1	0	0	0	0	1	0	0	0	0	1	0	0	0	0	1	0	0	0	0	1	0	0	0	1	1	0	0	0	2	0	0	1	0	2	0	0	0	2	1	0	0	1	2	1	1	1	0	NA	0	2	0	0	1	0	0	1	0	0	NA	0	0	0	1	NA	0	0	1	0	0	0	0	0	1	1	0	0	0	0	0	1	0	0	0	0	1	1	NA	0	2	2	1	0	1	0	1	1	1	1	0	0	0	0	0	0	0	0	1	0	0	0	0	0	2	0	0	0	1	1	0	2	0	0	0	0	NA	1	0	1	1	0	0	1	1	0	1	0	0	0	0	0	0	1	0	1	0	0	NA	0	0	0	1	1	0	2	0	0	0	0	1	0	1	1	1	1	NA	2	0	0	0	2	1	0	0	0	0	1	1	0	1	1	1	1	1	0	2	0	0	0	0	0	0	0	0	1	1	1	0	0	1	0	0	0	1	1	1	1	0	0	0	0	1	0	1	0	1	NA	0	1	0	2	0	0	0	0	0	0	0	0	0	1	2	2	0	0	0	0	1	NA	0	1	2	0	1	0	0	0	0	2	1	0	1	0	0	0	0	NA	0	0	0	0	0	0	0	0	0	0	0	1	0	0	0	1	0	2	0	0	0	1	0	0	0	0	1	0	1	0	0	1	0	0	0	0	NA	0	0	1	0	0	0	0	0	1	0	1	1	0	1	1	0	1	0	0	1	0	0	0	1	1	1	0	0	0	0	1	0	0	NA	0	0	0	1	0	0	0	0	0	0	0	0	1	0	0	0	0	0	0	0	0	1	1	0	0	1	2	0	0	0	0	0	0	0	0	0	NA	2	0	0	0	2	1	0	0	NA	0	0	0	0	0	0	0	1	1	0	1	0	1	0	0	0	1	0	1	0	0	0	0	0	0	0	0	1	2	0	0	2	0	1	1	1	1	2	1	0	0	1	1	1	0	0	2	0	1	1	0	0	0	0	0	0	0	0	0	0	1	0	1	0	0	0	2	2	0	0	0	1	0	0	2	1	0	1	0	0	0	0	1	1	1	0	0	0	2	0	0	2	1	0	1	0	0	1	1	0	1	0	0	2	0	0	1	0	0	1	0	0	0	NA	0	0	1	1	0	0	0	0	NA	0	1	0	1	NA	0	1	NA	2	1	1	0	1	0	0	1	1	0	0	0	1	0	0	0	0	2	0	0	0	1	0	0	0	0	0	1	0	0	0	0	0	0	0	2	0	0	1	1	0	0	0	1	1	0	0	2	1	0	1	0	0	0	0	1	0	0	0	1	1	0	0	1	2	0	0	1	0	0	0	0	NA	0	0	0	0	0	0	0	1	0	2	0	0	0	2	0	0	1	1	1	1	0	0	1	0	0	NA	0	0	2	0	0	0	0	0	1	0	0	0	1	0	0	0	0	0	0	0	NA	0	2	0	0	1	0	0	1	0	0	0	0	0	0	0	1	0	0	0	1	1	0	0	2	0	0	1	NA	0	0	0	0	0	1	0	0	0	2	0	1	0	0	0	0	0	0	0	0	2	1	2	0	1	0	0	NA	1	0	1	0	0	1	0	NA	0	1	0	0	1	NA	0	0	0	1	0	0	0	NA	0	0	0	0	0	0	0	NA	0	1	0	0	NA	0	0	1	0	1	0	0	0	1	2	0	0	0	0	0	0	0	0	0	0	0	1	2	NA	0	0	0	NA	1	0	0	1	1	0	0	0	NA	0	0	1	1	0	0	1	0	0	1	0	2	0	0	0	0	2	2	1	1	2	1	0	1	0	2	NA	0	0	2	1	1	0	0	0	0	0	1	0	1	0	2	1	1	0	1	0	0	0	1	0	0	NA	0	1	0	1	0	1	1	0	1	0	0	0	0	1	0	0	0	0	NA	0	0	0	0	1	0	NA	2	2	0	2	2	0	0	0	1	0	0	0	0	0	0	0	0	0	0	0	0	0	2	0	0	NA	0	1	2	0	0	0	1	2	1	0	0	0	0	0	0	1	1	NA	0	1	0	NA	0	1	0	0	0	1	1	2	1	2	0	0	0	0	0	0	1	0	0	0	0	1	1	0	0	0	1	0	0	1	NA	0	0	1	0	0	0	0	1	1	NA	1	0	0	0	0	1	0	0	0	0	0	1	0	0	1	0	1	0	0	0	0	2	0	0	0	0	0	0	0	0	1	0	1	0	0	1	0	0	0	0	1	1	1	0	2	0	NA	1	1	1	1	0	2	0	0	NA	0	0	0	2	0	1	1	0	0	NA	0	0	1	0	0	0	1	0	1	0	0	0	1	0	1	0	1	1	1	0	0	1	2	0	0	0	0	0	0	1	1	0	0	1	1	1	0	0	NA	0	1	0	0	0	0	0	0	0	1	1	0	0	0	0	0	1	0	0	NA	0	1	1	0	0	0	0	1	1	1	0	0	1	0	0	0	0	0	0	0	0	0	1	0	0	0	0	1	0	0	1	0	0	0	0	0	0	0	0	0	0	1	0	0	0	0	0	0	0	0	0	0	0	0	0	2	1	1	0	1	0	0	0	NA	0	1	1	0	0	NA	1	NA	0	0	0	0	0	0	0	0	0	0	0	1	0	0	0	0	2	NA	1	0	1	0	0	1	1	1	0	NA	0	0	0	0	0	0	0	0	1	1	0	0	0	0	0	0	0	0	0	0	1	0	0	0	1	0	0	0	1	1	0	2	0	0	0	0	1	0	2	1	0	0	0	1	1	0	0	0	1	1	0	0	NA	0	0	0	1	0	0	1	1	0	0	2	0	0	0	0	0	0	NA	0	0	2	0	0	0	0	0	0	0	1	0	0	1	0	0	0	0	1	0	0	0	0	0	0	0	2	1	NA	1	0	1	1	1	0	2	0	1	0	0	0	0	NA	0	0	1	1	2	0	0	0	0	2	NA	0	2	0	0	0	0	0	0	0	0	1	2	1	0	0	1	0	1	0	0	0	0	0	1	0	0	0	1	0	0	1	0	0	0	2	0	0	0	0	0	1	0	1	NA	0	1	NA	2	0	0	0	NA	0	0	0	0	0	0	2	0	0	0	NA	0	0	0	0	0	NA	0	0	0	0	NA	1	1	0	0	0	1	0	0	NA	1	0	0	0	1	0	1	1	0	1	2	0	1	0	1	0	1	NA	0	0	0	1	0	0	0	0	0	1	1	0	1	NA	0	0	0	2	0	1	0	0	1	0	0	0	0	0	0	0	0	0	1	0	0	1	0	NA	0	0	1	2	0	0	0	0	0	0	0	1	1	1	0	2	0	0	0	2	0	NA	0	1	0	0	1	0	0	0	0	0	1	1	1	1	0	1	1	0	0	0	0	0	0	1	1	0	0	0	0	2	2	1	0	0	0	NA	NA	0	0	0	0	0	0	1	1	0	0	0	0	0	1	1	0	1	0	0	0	0	1	1	1	0	NA	2	1	1	0	0	0	1	0	0	0	0	0	0	0	0	1	1	1	0	0	0	0	0	0	NA	1	0	0	0	0	0	1	2	1	0	NA	1	0	0	0	0	0	0	0	0	1	NA	0	0	0	2	0	0	0	0	0	0	1	NA	1	0	0	0	1	0	0	0	0	1	1	0	0	0	2	0	0	1	0	0	1	0	1	0	0	0	1	0	0	0	0	2	0	NA	0	0	1	NA	2	0	1	1	0	NA	0	2	0	1	0	0	1	1	0	1	1	0	0	0	0	0	0	1	NA	0	0	1	0	1	1	0	1	0	0	0	0	0	0	0	0	0	0	0	0	NA	0	0	0	0	0	0	0	0	2	0	0	1	0	0	0	0	1	0	0	0	0	0	0	0	0	0	0	0	1	0	0	0	0	0	0	NA	0	0	1	0	0	NA	2	1	0	2	0	0	1	0	1	0	NA	NA	0	1	0	0	1	0	0	0	0	0	0	1	0	0	0	0	0	0	1	0	0	1	1	0	0	1	0	0	0	0	0	0	2	0	0	1	1	1	1	2	1	0	0	0	0	0	0	0	0	NA	1	0	NA	0	0	0	0	0	1	2	1	0	0	0	2	1	0	1	1	0	0	1	0	0	0	0	0	0	0	0	0	0	0	0	1	0	0	0	1	1	2	2	0	0	0	NA	0	0	0	0	0	NA	0	0	0	0	0	0	0	1	0	0	1	1	0	1	0	1	0	0	0	NA	1	1	0	1	0	0	0	1	0	0	0	0	1	NA	1	0	0	0	0	0	0	2	2	0	NA	0	0	1	1	1	0	0	0	0	0	2	0	0	0	0	0	2	1	0	0	0	0	0	0	0	1	1	0	0	1	0	0	0	1	1	1	NA	0	0	0	0	0	0	0	1	NA	0	0	0	1	0	0	0	0	0	1	0	0	0	0	0	0	1	1	0	1	0	1	1	1	0	0	0	1	1	0	2	1	0	0	0	1	0	1	0	1	1	1	0	0	1	0	2	2	1	2	0	0	0	0	0	1	0	0	0	0	0	0	0	0	2	0	1	0	0	0	0	0	NA	2	0	0	0	0	0	0	0	0	0	0	NA	1	0	0	2	0	0	0	0	0	2	0	0	0	NA	0	0	1	0	0	0	0	0	0	NA	2	0	NA	1	1	1	0	NA	0	0	0	0	NA	0	0	0	0	0	0	0	0	0	0	NA	1	0	0	0	0	2	1	NA	1	0	1	0	0	1	0	1	0	0	0	0	0	1	0	1	0	0	2	0	0	0	1	0	0	0	0	0	0	1	0	0	0	0	0	0	0	0	1	0	0	0	0	0	1	1	0	1	0	0	0	1	1	1	0	0	0	0	0	2	0	0	0	0	0	2	1	1	1	1	1	1	1	2	0	NA	0	0	2	2	0	0	0	0	1	1	0	1	0	NA	0	1	0	2	NA	1	0	0	0	0	0	1	1	0	1	1	0	0	1	0	1	0	NA	1	0	0	0	1	NA	0	NA	0	1	0	0	0	0	1	0	0	1	0	0	0	0	0	0	0	0	1	0	1	0	NA	0	0	0	0	0	1	1	1	0	2	0	0	1	2	0	0	1	0	0	1	1	0	0	0	0	1	0	0	1	1	0	0	0	0	0	0	1	0	0	1	0	0	1	1	0	2	0	2	0	0	0	0	0	2	0	0	0	0	2	0	1	NA	0	0	1	0	0	1	0	1	0	2	0	NA	0	0	0	0	1	0	1	0	0	0	1	0	1	0	NA	0	1	1	1	0	1	0	0	2	0	1	1	0	0	0	0	0	0	2	0	0	1	1	0	0	2	0	0	0	0	2	0	0	1	0	0
[truncated: 19,012,620 more chars]
