# Supplementary material for: Genomic Prediction of Resistance to Pasteurellosis in Gilthead Sea Bream (Sparus aurata) Using 2b-RAD Sequencing
Source: G3 (Bethesda). 2016 Sep 20;6(11):3693–700. doi: 10.1534/g3.116.035220 (PMC5100868; doi:10.1534/g3.116.035220)
Supplement: Supplemental Material [file supp_g3.116.035220_FileS1.zip › FileS1.R]

# Genomic prediction workflow 

## Necessary packages

``` {r message=FALSE}
library(synbreed)
library(pedigreemm)
library(BGLR)
```

## Data files

* Phenotypes
* Genotypes
* Linkage map
* Pedigree

**Data transformed in appropriate format**

``` {r eval=FALSE}
seabream_pheno <- read.table(file="Table_S1.txt",header=T,sep="\t",row.names=1)
seabream_geno <- read.table(file="Table_S4.txt",header=T,sep="\t",row.names=1)

colnames(seabream_geno) <- paste("M",c(1:ncol(seabream_geno)),sep="")
rownames(seabream_geno) <- c(1:nrow(seabream_geno))

seabream_map <- read.table(file="Table_S3.txt",header=T,sep="\t",row.names=1)
rownames(seabream_map) <- paste("M",c(1:nrow(seabream_map)),sep="")

seabream_pedigree <- read.table(file="Table_S2.txt",header=T,sep="\t")
seabream_pedigree <- create.pedigree(ID=seabream_pedigree$Id,Par1=seabream_pedigree$Sire,Par2=seabream_pedigree$Dam)

sb <- create.gpData(pheno=seabream_pheno,geno=seabream_geno,map=seabream_map,pedigree=seabream_pedigree)
summary(sb)

sb_coded <- codeGeno(sb,impute=T,impute.type="random",maf=0.01,nmiss=0.15,label.heter="1")
summary(sb_coded)

G_mat <- kin(sb_coded,ret="realized")
class(G_mat) <- "matrix"

sb_geno_imp <- sb_coded$geno
X <- sb_geno_imp
seabream <-read.table(file="seabream_pedigree_coded.txt",header=T,sep="\t")
seabream_pedigree <- pedigree(sire=seabream$Sire, dam=seabream$Dam, label=seabream$Id)
rm(seabream)
A_pedigree <- getA(seabream_pedigree)
A_pedigree <- A_pedigree[67:ncol(A_pedigree),67:ncol(A_pedigree)]
```

``` {r echo=FALSE}
accuracy <- function(pheno,modelMatrix,model,size,numItter=1,trait,censored=F,pedigree=F) {
	set.seed(152015)
	y=pheno
	index <- which(y==20)
	acc <- matrix(nrow=numItter)
	if(pedigree) {
		ETA <- list(MRK=list(K=modelMatrix,model=model))  
	}
	else {
		ETA <- list(MRK=list(X=modelMatrix,model=model)) 
	}
  	for(i in 1:numItter) {
  		yNA <- y
  		tst<-sample(1:nrow(y),size=size,replace=FALSE)
  		yNA[tst]<-NA
  		if(censored) {
  			a <- rep(NA, length(y))
  			b <- rep(NA, length(y))
  			a[index] <- 20
  		  b[index] <- Inf
  			yNA[index] <- NA  			
  			a[tst] <- -Inf
  			b[tst] <- Inf
  			fm<- BGLR(y=yNA,response_type=trait,a=a,b=b,ETA=ETA,nIter=110000,burnIn=10000,thin=100)
  			a <- rep(NA, length(y))
  			b <- rep(NA, length(y))
  		}
  		else {
  			fm<- BGLR(y=yNA,response_type=trait,ETA=ETA,nIter=110000,burnIn=10000,thin=100)
  		}
  		if(trait=="ordinal") {
  			predicted <- fm$probs[tst,2]
  			predicted <- ifelse(predicted > 0.1,1,0)
  			acc[i,] <- sum(predicted==y[tst])
  		}
  		else {
  			acc[i,] <- cor(fm$yHat[tst],y[tst])
  		}
   	}
	acc
}
```


**Analysis of overall survival**

``` {r eval=FALSE}
Y <- seabream_pheno
Y$Resistant <- ifelse(Y$Survival==20,1,0)
y <- as.matrix(Y[,3])
pBLUP_bin <- accuracy(pheno=y,modelMatrix=A_pedigree,model="RKHS",size=300,numItter=100,trait="ordinal",censored=F,pedigree=T)
GBLUP_bin <- accuracy(pheno=y,modelMatrix=G_mat,model="RKHS",size=300,numItter=100,trait="ordinal",censored=F,pedigree=T)
rrBLUP_bin <- accuracy(pheno=y,modelMatrix=X,model="BRR",size=300,numItter=100,trait="ordinal",censored=F,pedigree=F)
BayesA_bin <- accuracy(pheno=y,modelMatrix=X,model="BayesA",size=300,numItter=100,trait="ordinal",censored=F,pedigree=F)
BayesB_bin <- accuracy(pheno=y,modelMatrix=X,model="BayesB",size=300,numItter=100,trait="ordinal",censored=F,pedigree=F)
BayesC_bin <- accuracy(pheno=y,modelMatrix=X,model="BayesC",size=300,numItter=100,trait="ordinal",censored=F,pedigree=F)
BLasso_bin <- accuracy(pheno=y,modelMatrix=X,model="BL",size=300,numItter=100,trait="ordinal",censored=F,pedigree=F)

ETA <- list(list(K=G_mat,model="RKHS"))
fm_GBLUP<- BGLR(y=y,response_type="ordinal",ETA=ETA,nIter=1100000,burnIn=100000,thin=1000,saveAt="GBLUP_")

ETA <- list(list(K=A_pedigree,model="RKHS"))
fm_pBLUP<- BGLR(y=y,response_type="ordinal",ETA=ETA,nIter=1100000,burnIn=100000,thin=1000,saveAt="pBLUP_")

ETA <- list(list(X=sb_geno_imp,model="BRR"))
fm_rrBLUP<- BGLR(y=y,response_type="ordinal",ETA=ETA,nIter=1100000,burnIn=100000,thin=1000,saveAt="BRR_")

ETA$MRK$model="BayesA"
fm_BayesA <- BGLR(y=y,response_type="ordinal",ETA=ETA,nIter=1100000,burnIn=100000,thin=1000,saveAt="BayesA_")

ETA$MRK$model="BayesB"
fm_BayesB<- BGLR(y=y,response_type="ordinal",ETA=ETA,nIter=1100000,burnIn=100000,thin=1000,saveAt="BayesB_")

ETA$MRK$model="BayesC"
fm_BayesC<- BGLR(y=y,response_type="ordinal",ETA=ETA,nIter=110000,burnIn=10000,thin=1000,saveAt="BayesC_")
```

**Analysis of surviving days (treated as censored data)**

``` {r eval=FALSE}
y <- as.matrix(Y[,1])

pBLUP_censored <- accuracy(pheno=y_cens,modelMatrix=A_pedigree,model="RKHS",size=200,numItter=100,trait="gaussian",censored=T,pedigree=T)
GBLUP_censored <- accuracy(pheno=y_cens,modelMatrix=G_mat,model="RKHS",size=200,numItter=100,geno=X,trait="gaussian",censored=T,pedigree=T)
rrBLUP_censored <- accuracy(pheno=y,modelMatrix=X,model="BRR",size=200,numItter=100,trait="gaussian",censored=T,pedigree=F)
BayesA_censored <- accuracy(pheno=y,modelMatrix=G_mat,model="BayesA",size=200,numItter=100,trait="gaussian",censored=T,pedigree=F)
BayesB_censored <- accuracy(pheno=y,modelMatrix=G_mat,model="BayesB",size=200,numItter=100,trait="gaussian",censored=T,pedigree=F)
BayesC_censored <- accuracy(pheno=y,modelMatrix=G_mat,model="BayesC",size=200,numItter=100,trait="gaussian",censored=T,pedigree=F)
BayesLasso_censored <- accuracy(pheno=y,modelMatrix=G_mat,model="BL",size=200,numItter=100,trait="gaussian",censored=T,pedigree=F)


ETA <- list(list(K=A_pedigree,model="RKHS"))
fm_pBLUP_censored<- BGLR(y=y_cens,response_type="gaussian",a=a,b=b,ETA=ETA,nIter=1e+07,burnIn=1e+06,thin=1000,saveAt="pBLUP_")

ETA <- list(list(K=G_mat,model="RKHS"))
fm_GBLUP_censored<- BGLR(y=y_cens,response_type="gaussian",a=a,b=b,ETA=ETA,nIter=1e+07,burnIn=1e+06,thin=1000,saveAt="GBLUP_")


ETA <- list(list(X=sb_geno_imp,model="BRR"))
fm_rrBLUP_censored<- BGLR(y=y,response_type="gaussian",a=a,b=b,ETA=ETA,nIter=1100000,burnIn=100000,thin=1000,saveAt="BRR_")

ETA <- list(list(X=sb_geno_imp,model="BayesA"))
fm_BayesA_censored <- BGLR(y=y,response_type="gaussian",a=a,b=bETA=ETA,nIter=1100000,burnIn=100000,thin=1000,saveAt="BayesA_")

ETA <- list(list(X=sb_geno_imp,model="BayesB"))
fm_BayesB_censored <- BGLR(y=y,response_type="gaussian",a=a,b=b,ETA=ETA,nIter=1100000,burnIn=100000,thin=1000,saveAt="BayesB_")

ETA <- list(list(X=sb_geno_imp,model="BayesC"))
fm_BayesC_censored<- BGLR(y=y,response_type="gaussian",a=a,b=b,ETA=ETA,nIter=1100000,burnIn=100000,thin=1000,saveAt="BayesC_")

```
